# Supplementary material for: Elucidating the Molecular Mechanisms of Hederagenin-Regulated Mitophagy in Cervical Cancer SiHa Cells through an Integrative Approach Combining Proteomics and Advanced Network Association Algorithm
Source: J Proteome Res. 2025 Mar 26;24(4):2081–95. doi: 10.1021/acs.jproteome.5c00022 (PMC11976847; doi:10.1021/acs.jproteome.5c00022)
Supplement: Supplementary file 1 — pr5c00022_si_001.zip [file pr5c00022_si_001.zip]

Archive with 13 entries (12 files):
- Supplementary materials/
- Supplementary materials/Figure S1-3. original western blot.docx
- Supplementary materials/S1. Information on identified proteins.xlsx
- Supplementary materials/S10. Information on cervical cancer-related proteins.xlsx
- Supplementary materials/S11. Results of intersecting protein.xlsx
- Supplementary materials/S2. Information on identified differential proteins.xlsx
- Supplementary materials/S3. Results of KEGG enrichment analysis.xlsx
- Supplementary materials/S4. Results of pathways association analysis.xlsx
- Supplementary materials/S5. Results of TOPSIS analysis of associative network .xlsx
- Supplementary materials/S6. Results of PharmMapper.xlsx
- Supplementary materials/S7. Results of molecular docking.xlsx
- Supplementary materials/S8. Results of screening.xlsx
- Supplementary materials/S9. Results of TOPSIS analysis of physical network.xlsx
