# Supplementary material for: Elucidating the Molecular Mechanisms of Hederagenin-Regulated Mitophagy in Cervical Cancer SiHa Cells through an Integrative Approach Combining Proteomics and Advanced Network Association Algorithm
Source: J Proteome Res. 2025 Mar 26;24(4):2081–95. doi: 10.1021/acs.jproteome.5c00022 (PMC11976847; doi:10.1021/acs.jproteome.5c00022)
Supplement: Supplementary file 1 — pr5c00022_si_001.zip [file pr5c00022_si_001.zip › Supplementary materials/S1. Information on identified proteins.xlsx]

## Sheet: S1. all_sample
Protein	Description	Gene	Hed3	Hed2	Hed1	Ctl3	Ctl2	Ctl1
Q15149	Plectin	PLEC	69460.7	66404.4	77411.4	72319.5	50510.1	55499.5
H0YDN1	Plectin	PLEC	614.6	550.1	672.2	574.1	378.1	424.1
P78527	DNA-dependent protein kinase catalytic subunit	PRKDC	203673	196706	172864	213843	222521	198050
Q14204	Cytoplasmic dynein 1 heavy chain 1	DYNC1H1	154169	136048	107340	133263	140372	130719
Q09666	Neuroblast differentiation-associated protein AHNAK	AHNAK	110169	119945	145375	137179	121288	146019
P31327	Carbamoyl-phosphate synthase [ammonia], mitochondrial	CPS1	173750	174608	177915	205125	213450	196543
O75369	Filamin-B	FLNB	86715.4	94156.7	121698	95147.7	92627.8	104782
A0A024R1N1	Myosin, heavy polypeptide 9, non-muscle, isoform CRA_a	MYH9	95729.3	92751	92432.3	100227	101601	103432
A0A087WVQ6	Clathrin heavy chain	CLTC	60259.5	54383.5	54674	62251.6	59270.1	61054.2
A0A024RC65	HCG1991735, isoform CRA_a	hCG_1991735	58717.5	60382.7	68632.2	63982	62297	61887.7
P49327	Fatty acid synthase	FASN	78823.7	64052.4	56940	64762.9	71384.9	65367.2
P21333	Filamin-A	FLNA	40119	38468.3	41902.6	35018.8	36873.7	39410.8
E1NZA1	Peroxisome proliferator activated receptor interacting complex protein	PRIC295	52456.9	50408.6	40088.8	51733.2	53840.7	51573.3
Q13813	Spectrin alpha chain, non-erythrocytic 1	SPTAN1	49206.8	51625.9	66011.6	55389.5	44745.3	50450.9
A0A024R3X4	60 kDa chaperonin (Fragment)	HSPD1	93439.9	106848	114458	98189.9	100445	104472
B2ZZ89	Spectrin beta chain	SPTBN1	49777.9	50374.2	61395.6	56031.4	48524.7	52771.2
P58107	Epiplakin	EPPK1	38450.8	37290.6	35956.3	39159.5	35196.8	40150.5
Q9NZM1	Myoferlin	MYOF	62488.9	60742.8	52800	57534.2	58163	62922.6
A0A804HKI2	Leucine-rich PPR motif-containing protein, mitochondrial	LRPPRC	52074.9	57520.6	57772.2	53292.1	54797.9	58122.3
A0A0S2Z3G9	Actinin alpha 4 isoform 1 (Fragment)	ACTN4	1031.6	1208.2	1365	1133	1311.2	1284.8
A0A1S5UZ07	Talin-1	TLN1	33275.4	33774.1	36655.4	33274.1	32629.2	34671.2
P13639	Elongation factor 2	EEF2	81039.3	78278.6	80752.5	76754.8	74143.4	79341
Q6P2Q9	Pre-mRNA-processing-splicing factor 8	PRPF8	48781.5	44781.7	41062.2	50723.3	51167.4	47308.4
O75643	U5 small nuclear ribonucleoprotein 200 kDa helicase	SNRNP200	44136.9	41527.3	40306.5	47468.6	46233.7	45349.2
H7C144	Alpha-actinin-4	ACTN4	192.3	213.9	207.9	200.7	228.6	211
P35580	Myosin-10	MYH10	30568.9	30594.4	29306.7	30501.5	32646	31570.2
P27708	CAD protein	CAD	30955.9	29702.2	24546.5	30209	30240.1	31434
Q5T4S7	E3 ubiquitin-protein ligase UBR4	UBR4	45920.5	38646.1	33547	35083.9	38991.9	38131.7
V9HW31	ATP synthase subunit beta	HEL-S-271	55151.7	60559.6	63507.8	60201.3	61985.2	62308.3
A0A024R694	Actinin, alpha 1, isoform CRA_a	ACTN1	25557.3	27122.1	32853.3	28743	29584.1	27646.7
Q08211	ATP-dependent RNA helicase A	DHX9	41751.1	37625.8	38512.3	50724.5	45033.9	43112
B7Z4V2	75 kDa glucose-regulated protein		54359.5	57640.3	60257.4	54814.2	56275.8	55879.9
P05787	Keratin, type II cytoskeletal 8	KRT8	55828.3	56386.2	71767.6	78715.9	68364.2	63370.7
P29401	Transketolase	TKT	50594.5	47631.1	45192.7	45343.3	49465.3	47959.5
P07814	Bifunctional glutamate/proline--tRNA ligase	EPRS1	46695.7	37854.1	34921.1	38554.1	36777.1	36283.1
V9HWB8	Pyruvate kinase	HEL-S-30	2261.4	2776.6	3141.1	2466.4	2738.6	2889.1
P15924	Desmoplakin	DSP	38638.8	38562.8	42151.9	49363.6	44399.1	46359
A0A024R9W5	HECT-type E3 ubiquitin transferase	HUWE1	37199	36157.3	33799.7	29709.4	34868.6	34856.1
P09874	Poly [ADP-ribose] polymerase 1	PARP1	48218	48548.7	53530.8	49917.4	51814.2	46993.4
A0A6Q8PFJ0	Prelamin-A/C	LMNA	58622	58695.2	66575.6	64307.8	53855.6	51914.6
A0A384MR33	Structural maintenance of chromosomes protein	SMC1L1	38803.9	37839.5	38277.7	43887.9	45615	42252.5
F5H5D3	Tubulin alpha chain	TUBA1C	12015.3	11787	11183.8	12555.3	12269	12395
P53621	Coatomer subunit alpha	COPA	38395	34665.4	30290.3	38468.2	36195.3	34813
A0A384NYT8	Tubulin beta chain (Fragment)		10073.3	10320.4	10087.3	10759.1	10588.6	10970.1
P05023	Sodium/potassium-transporting ATPase subunit alpha-1	ATP1A1	39513.5	40485.4	42298.7	43925.4	45360.1	42085.4
P12270	Nucleoprotein TPR	TPR	37436.6	32360.3	35680.8	35643.2	35550.5	35428
P06733	Alpha-enolase	ENO1	45345.2	48050.7	51753.5	46335	50605	47660.6
O75533	Splicing factor 3B subunit 1	SF3B1	30874.8	29339.9	29147.7	34486.1	33415.6	32334.5
H0YFD6	Enoyl-CoA hydratase	HADHA	39085.2	41401.7	40738.1	39231.5	42891.4	40670.4
A0A0S2Z3L2	P-type Ca(2+) transporter (Fragment)	ATP2A2	38171.1	38513.8	36184.5	36747.4	36872.9	36116.2
A0A024R5M9	Nuclear mitotic apparatus protein 1, isoform CRA_a	NUMA1	26845.1	26547.8	36696.5	38234.6	26434.2	31366.6
V9HWB4	78 kDa glucose-regulated protein	HEL-S-89n	70128	74462.9	72632.1	65049.3	68995.5	66294.7
A0A024R5Z9	Pyruvate kinase	PKM2	1463.5	1593.9	1728.8	1513.5	1432.9	1502.7
A8JZY9	Tubulin alpha chain		170.2	185.4	191.7	189.1	189.9	188.4
P05783	Keratin, type I cytoskeletal 18	KRT18	7002	6815.7	8808.7	10272.9	8705.4	8632.3
F5H2F4	C-1-tetrahydrofolate synthase, cytoplasmic	MTHFD1	37757	34923.3	32307.8	35320.5	34529.8	35956.1
A0A024R1A3	Ubiquitin-activating enzyme E1	UBE1	26461.1	31536.9	36718.1	28117.1	29311.2	33010.8
P55072	Transitional endoplasmic reticulum ATPase	VCP	24207.7	22145.2	22480.3	21843.5	23295.5	23854.4
K9JA46	Epididymis luminal secretory protein 52	EL52	41815.8	42573.5	47837.2	39426.3	43494.4	46202.7
P68366	Tubulin alpha-4A chain	TUBA4A	3424	3429.4	3001.8	3550.6	3473.1	3594.9
K7EKI8	Periplakin	PPL	26588.6	25438	33762.7	38689.4	25963.2	32023.6
V9HW96	CCT-beta	HEL-S-100n	38622.3	36773.3	31175.2	31232.1	37222.4	36733.1
P08729	Keratin, type II cytoskeletal 7	KRT7	4200.5	4474.9	5506.4	5554.9	4300.5	4779.8
P04406	Glyceraldehyde-3-phosphate dehydrogenase	GAPDH	63821.6	70715.7	80373	74590.3	76350.7	72092.3
A0A2R8Y793	Actin, cytoplasmic 1 (Fragment)	ACTB	2432.8	2916.2	2419.3	2166.4	2082.3	2147.8
Q53HQ7	Elongation factor 1-alpha (Fragment)		33883.2	33237.1	34141.3	29794.5	31517.6	32111.7
Q86VX4	Structural maintenance of chromosomes protein	SMC3	32911.7	31161.8	30681.4	36410.2	40933.4	37029.3
A0A024R4E5	High density lipoprotein binding protein (Vigilin), isoform CRA_a	HDLBP	38673.2	36040	36609.5	45770.4	37749.8	39543.8
P25705	ATP synthase subunit alpha, mitochondrial	ATP5F1A	46159.9	48669.5	51057.3	46718.7	52150.1	49190.9
A0A024R7U6	DNA replication licensing factor MCM4	MCM4	31189	27368	25485.8	31043.5	32581.7	30146.4
Q15393	Splicing factor 3B subunit 3	SF3B3	33118.5	30951.9	29395.7	34024.3	35223.3	34317
V9HWF4	Phosphoglycerate kinase	HEL-S-68p	37594.9	44075.3	54888.2	49741.9	53189.7	48604.2
P04350	Tubulin beta-4A chain	TUBB4A	574.8	520.7	427.5	688.3	593.9	514.9
Q9BU08	CCT-epsilon (Fragment)		41008.8	38919.7	33463.5	33369.8	39533.7	38688.9
Q9NYU2	UDP-glucose:glycoprotein glucosyltransferase 1	UGGT1	27697.2	27736.4	27108.7	28150	28573.6	28184.6
P11498	Pyruvate carboxylase, mitochondrial	PC	20679.2	21397.3	20670.4	21929.7	23652.2	22388.4
I6L965	KRT18 protein (Fragment)	KRT18	114.7	101.8	103.2	139.1	313.8	225.8
A0A0G2JIW1	Heat shock 70 kDa protein 1B	HSPA1B	30019.3	31522.8	36180.3	31584.8	28415.9	32037.2
P11388	DNA topoisomerase 2-alpha	TOP2A	18347.3	19612.6	23732.6	19116.6	21648	20643.3
B4DJ30	cDNA FLJ61290, highly similar to Neutral alpha-glucosidase AB		5464.3	5476.5	5698.2	5407.1	6127.7	5935.7
A0A024RD80	Heat shock protein 90kDa alpha (Cytosolic), class B member 1, isoform CRA_a	HSP90AB1	23903.4	23235.3	24650	21112.7	24299.3	25942
P17987	T-complex protein 1 subunit alpha	TCP1	33571.6	30372.7	24734.2	26478.3	32947.4	31594.8
Q13885	Tubulin beta-2A chain	TUBB2A	1158.4	1124	847.3	874.8	939.9	1038.1
P20700	Lamin-B1	LMNB1	43065.3	43819.4	46171.4	46895	40916.8	39786.8
B1AHB0	DNA replication licensing factor MCM5	MCM5	26906.6	26177.7	24464.3	28584.5	31085.2	28958.4
B4DW52	cDNA FLJ55253, highly similar to Actin, cytoplasmic 1		185	203.9	247.5	253.8	279.1	235
A5YKK6	CCR4-NOT transcription complex subunit 1	CNOT1	30891.4	30024.3	27661.6	31634.2	32033.8	31790.7
P13010	X-ray repair cross-complementing protein 5	XRCC5	39391.1	39919.4	35288.3	40353.2	39030.6	37006.2
F5GZS6	4F2 cell-surface antigen heavy chain	SLC3A2	53700.3	56040.8	44165.7	39849.8	40756.1	41571.9
Q9Y5B9	FACT complex subunit SPT16	SUPT16H	35552	35290.1	39390.3	44065.6	38675.7	38109.3
O00571	ATP-dependent RNA helicase DDX3X	DDX3X	31671.5	29338.9	31587.3	37103.6	31444.9	32703.5
P12956	X-ray repair cross-complementing protein 6	XRCC6	39807.8	40759.2	36528	36648.7	40955.5	36012.3
A0A0A0MTC1	E3 ubiquitin-protein ligase RNF213	RNF213	26900.6	28157.1	24344.8	27719.7	28705.6	27389.6
B3KY79	cDNA FLJ46620 fis, clone TLUNG2000654, highly similar to Keratin, type II cytoskeletal 7		119.1	137	149.7	209.6	140	142.9
P52272	Heterogeneous nuclear ribonucleoprotein M	HNRNPM	21464.8	20214.3	21605.8	25920.3	24200.1	22568.4
P49748	Very long-chain specific acyl-CoA dehydrogenase, mitochondrial	ACADVL	17798.9	18060	16828.6	16132.4	17586.5	16370.8
A0A7P0TAE1	Endoplasmin	HSP90B1	45918.3	49501.7	48212.7	44248.4	47349.6	45000.9
A0A024R663	Kinectin 1 (Kinesin receptor), isoform CRA_a	KTN1	31763	29189.7	33220.4	35441.2	25020.6	27295.9
Q9BUF5	Tubulin beta-6 chain	TUBB6	6021.1	5801.1	5590.2	6404.2	6059.9	6039.5
A0A6Q8PF33	Alanine--tRNA ligase	AARS1	38100	33673	27935.5	25722.1	26674.6	25569.7
B3KML9	Delta-tubulin		4638.2	4654.5	3946.4	4656.7	4376.7	4336.1
B2R659	cDNA, FLJ92803, highly similar to Homo sapiens hydroxysteroid (17-beta) dehydrogenase 4 (HSD17B4), mRNA		21401.9	22534.4	22187.9	23306.8	23660.5	22180
Q8WXH0	Nesprin-2	SYNE2	1331.2	1192	1275.8	1601.1	1550.9	1352.1
A0A7I2V430	ATP-dependent RNA helicase DDX1	DDX1	30126.9	27444.2	26509.1	30250.9	31223.4	30923.1
Q16531	DNA damage-binding protein 1	DDB1	29009	30421.9	31246.5	31263.5	31498	31676
B2R5U1	Staphylococcal nuclease domain-containing protein		25533.6	24262.9	23830.9	27461.2	26012	25932.7
Q13509	Tubulin beta-3 chain	TUBB3	5702.8	5704.4	5284.5	5988	5839.6	5805.3
Q02880	DNA topoisomerase 2-beta	TOP2B	18189.5	18519.1	19806.9	18901.1	19933.3	17659.7
Q3B7A7	Trifunctional purine biosynthetic protein adenosine-3	GART	22447.6	21526.1	22131.2	20366.4	21227.7	21941.9
A0A024R1T9	ATP-citrate synthase	ACLY	31077	30043.6	29840.6	26492.3	29239.9	31140
A2A274	Aconitate hydratase, mitochondrial	ACO2	22657.4	25203.2	26471.5	22749.4	24636.9	26301.7
P01024	Complement C3	C3	22768.9	23866.5	27472.5	29761.4	31599.7	31090.9
P11717	Cation-independent mannose-6-phosphate receptor	IGF2R	725.7	725.8	573.6	529.8	566.6	599.7
P50990	T-complex protein 1 subunit theta	CCT8	35763.6	33268.9	28600	29336.1	34836.6	33645.7
A0A024QZN4	Metavinculin	VCL	24698.4	26629.5	30738.2	24801.3	24960.8	27773.1
A0A5H1ZRQ2	RNA helicase	DDX17	23821.1	22702.7	24011	29220.5	27846.4	26891.7
E9PKU7	Neutral alpha-glucosidase AB	GANAB	1073.4	1017.5	938.1	903.1	1033	940.7
Q02218	2-oxoglutarate dehydrogenase, mitochondrial	OGDH	20014.1	20578.5	20628.1	20867.6	22354.4	21793.5
Q8TEM1	Nuclear pore membrane glycoprotein 210	NUP210	21186.9	22231	20845.8	20284	21184.5	20367.4
P05187	Alkaline phosphatase, placental type	ALPP	22367.9	24108.2	25847	26942.1	27628.1	28798
A0A7P0TA35	Protein disulfide-isomerase	P4HB	43477.3	47998.3	52225.8	49402.2	51351	49285.2
P06744	Glucose-6-phosphate isomerase	GPI	51471.4	49323.6	46260.9	52680.9	71135.3	55178.3
A0A090N8Y2	Protein disulfide-isomerase A4	ERP70	2761.6	2996.2	3328.4	3282.9	3265.9	2994.2
O00159	Unconventional myosin-Ic	MYO1C	5337	4962.3	5164.7	5036.6	5425.7	5412.2
A8K916	AP complex subunit beta		13971.6	13496.3	12608	14348.9	14102.3	13900.7
Q04695	Keratin, type I cytoskeletal 17	KRT17	33071.9	34268.6	38071.3	42566.8	37360.3	39615.4
B3KX19	116 kDa U5 small nuclear ribonucleoprotein component		22488.6	21149.8	19261.9	23474.9	23914.4	23625.7
A0A024RB17	Family with sequence similarity 62 (C2 domain containing), member A, isoform CRA_b	FAM62A	20736.7	21221.4	19274.2	19984	17790.7	18521.9
D4YW74	Polytrophin	TROPH	50.8	44.5	52.2	56.6	63.6	62
Q12906	Interleukin enhancer-binding factor 3	ILF3	2812.8	2801.2	3425.6	3702.1	2797.8	3090.4
Q9H0A0	RNA cytidine acetyltransferase	NAT10	9812.9	9890.3	8687.6	9028.9	9376.6	8837.3
B4DKR1	MICOS complex subunit MIC60		345	376.6	374.2	417.9	337.1	348.8
Q59EZ3	Insulin-like growth factor 2 receptor variant (Fragment)		425.5	389.2	232.1	279.4	304.9	299.7
A0A6I8PL42	Leucyl-tRNA synthetase	LARS1	26803.4	21237.7	19282.6	23748.8	24979.3	23350.4
B3KX11	T-complex protein 1 subunit gamma		29015.3	26295.2	22976.7	24059.7	29226.8	27746.2
A0A2U3TZM0	DNA helicase	CHD4	16076.5	15700.5	16898.9	17336.8	16671.6	16830.2
J3KN16	Proteasome adapter and scaffold protein ECM29	ECPAS	16754.8	15980.3	14205.5	14408.8	16313.7	15517.7
Q9NSE4	Isoleucine--tRNA ligase, mitochondrial	IARS2	19039.5	18992.8	18041.8	19886.4	20527.2	20073.3
A0A499FI48	Protein disulfide-isomerase	PDIA4	250.6	276.2	279.4	298.5	283.7	267.1
B3KQT9	Protein disulfide-isomerase		54620.8	58390.1	57281.7	53323.9	58404.2	54079.5
Q13423	NAD(P) transhydrogenase, mitochondrial	NNT	21032.9	22613.6	22935.9	23345.9	26303.7	24215.4
O95782	AP-2 complex subunit alpha-1	AP2A1	20038.1	18576.3	18381.9	20801.3	19849	20034.2
F4ZW66	NF110b		548.8	478.5	406.3	497.3	497.4	481.3
V9HWN7	Fructose-bisphosphate aldolase	HEL-S-87p	17638.3	21664.1	26750.1	19371.9	20740	20717.7
P26038	Moesin	MSN	24668.9	24322.3	26161.7	25490.9	25601.6	25264.4
O95347	Structural maintenance of chromosomes protein 2	SMC2	23608.5	22854.5	22023.3	24367.1	27157.3	27523.9
P49792	E3 SUMO-protein ligase RanBP2	RANBP2	15525	15408	16203.8	17153.3	13997.4	15346.6
Q00839	Heterogeneous nuclear ribonucleoprotein U	HNRNPU	36507.7	36216.6	41209	41091.4	35515.2	34965.1
P27694	Replication protein A 70 kDa DNA-binding subunit	RPA1	20898.5	22584	29583.8	30319.1	30279.4	26922.7
P53618	Coatomer subunit beta	COPB1	24662.3	22595.7	19226.2	22983.3	22740.9	22106.7
A0A0S2Z4T1	DNA replication licensing factor MCM3 (Fragment)	MCM3	31499.9	29208.6	28773.2	32573.1	35457.5	33750.9
J9R021	Eukaryotic translation initiation factor 3 subunit A	eIF3a	28655.5	25772.1	27046.6	27083.5	27141.5	27236.8
P42345	Serine/threonine-protein kinase mTOR	MTOR	22107.1	22040.8	19527.7	22123.1	23189.3	22296.9
P34932	Heat shock 70 kDa protein 4	HSPA4	22113.6	23189.2	25868.8	20955.4	23419.2	25645.7
Q14573	Inositol 1,4,5-trisphosphate receptor type 3	ITPR3	18685.9	18652.7	18000	18670.3	20192.6	18600.7
P55060	Exportin-2	CSE1L	29447.8	25592.5	25951.4	30009.7	29670.4	29232.2
J3KTA4	DEAD box protein 5	DDX5	23267.4	22312.1	23888.3	27013.5	24777.2	26488
Q86VP6	Cullin-associated NEDD8-dissociated protein 1	CAND1	26364.5	23522.1	27189	24946.6	30570.2	29349.8
O95071	E3 ubiquitin-protein ligase UBR5	UBR5	25867.9	25038.1	22748.4	26415.5	24460.1	24491.4
P54886	Delta-1-pyrroline-5-carboxylate synthase	ALDH18A1	21763.5	22277.4	19863.9	20093.6	21767.6	21157.2
Q99832	T-complex protein 1 subunit eta	CCT7	33122.4	30833.3	26051.5	26121.1	32790.7	31219.1
Q9Y4G6	Talin-2	TLN2	12961.7	13396	14677.5	13547.8	12342.4	13359.1
Q08J23	RNA cytosine C(5)-methyltransferase NSUN2	NSUN2	26429.8	22170.9	22498.2	27300.9	27511.9	26908.2
Q9NTJ3	Structural maintenance of chromosomes protein 4	SMC4	23603.2	23005.3	20821.2	23026.8	25763.8	26160.6
A0A7I2V535	Non-POU domain-containing octamer-binding protein	NONO	34866.6	33097.1	35313.7	40269.8	36235.4	35176.8
A0A384P5T6	Epididymis secretory sperm binding protein		26793.6	28632.6	27012	22582.9	25759.2	25423.4
B4E1Q1	cDNA FLJ55485, highly similar to Heat shock cognate 71 kDa protein		22895.9	24220.5	28022.5	22693.9	23220.8	26093.4
P43304	Glycerol-3-phosphate dehydrogenase, mitochondrial	GPD2	26990.5	28447.8	28337.6	26745.6	28063.9	27224.7
H0Y938	Coatomer subunit beta	COPB2	30146.1	29181.1	25655	28791.6	30242.6	28359.4
Q9Y678	Coatomer subunit gamma-1	COPG1	19517.4	18220	15906.6	18110	17516.3	17430.9
O14980	Exportin-1	XPO1	25619.4	21859.4	20526.9	24220.2	26090.6	25190.8
P46013	Proliferation marker protein Ki-67	MKI67	20258.1	22124.9	33120.7	27674.4	22123.8	26044.9
A6NHR9	Structural maintenance of chromosomes flexible hinge domain-containing protein 1	SMCHD1	24817	24643.1	22435.2	22816.6	25363.3	24377.5
Q93008	Probable ubiquitin carboxyl-terminal hydrolase FAF-X	USP9X	10768.4	9879.1	8896.9	9434.3	9905.6	9508.3
Q2NKY5	Tubulin beta chain	TUBB6	567.6	646.7	577.3	501	514.5	581.1
E5KRK5	Complex I-75kD	NDUFS1	17527.4	18632.2	20567.2	20435.7	22000.4	21393.6
Q9P2E9	Ribosome-binding protein 1	RRBP1	4049.9	4266	4969.7	4081.4	3508.4	3646.7
Q92621	Nuclear pore complex protein Nup205	NUP205	19687.1	19899.9	19069.7	20587.9	20784	20601
Q13200	26S proteasome non-ATPase regulatory subunit 2	PSMD2	22548.6	21042.8	20592.5	19223.1	21657.4	21601.2
P33993	DNA replication licensing factor MCM7	MCM7	23930.4	21351.9	18870.3	23775	23908.4	22258.1
P50991	T-complex protein 1 subunit delta	CCT4	24786.8	23575.2	19922.3	19877.8	24640	23251
Q53GX7	Threonyl-tRNA synthetase (Fragment)		28499.4	27474.3	23854.9	20154.9	22009.3	23073.5
P27816	Microtubule-associated protein 4	MAP4	25299	27640.8	32634.1	23064.6	24331.2	25921.8
A0A024RDQ0	Heat shock 110 kDa protein	HSPH1	18952.4	20033.4	21626.8	16213.3	19130.7	21196.1
Q29RF7	Sister chromatid cohesion protein PDS5 homolog A	PDS5A	20349.4	19682.6	18751.3	22882.9	23679	21900.8
A0A384ME17	Elongation factor Tu	TUFM	23309	24178.1	21568	23244	23704.8	23445
Q9BQG0	Myb-binding protein 1A	MYBBP1A	20726.9	19527.3	17998.2	20053.4	20967.8	20288.4
Q8N1F7	Nuclear pore complex protein Nup93	NUP93	22729.5	22925.7	24383	25011.4	24607.6	25471.7
P55809	Succinyl-CoA:3-ketoacid coenzyme A transferase 1, mitochondrial	OXCT1	22219.6	22501.1	23198.6	21434	22328.3	23345.8
E7EUI6	Integrin beta	ITGB1	27885.9	29083.3	27913.3	28009.4	27235.4	25437.4
O43143	Pre-mRNA-splicing factor ATP-dependent RNA helicase DHX15	DHX15	26619.5	25208.5	22237.2	25447.8	27826.5	25406.2
Q6NUR7	Ezrin	EZR	19106.3	19625.2	21279.7	19269.2	19685.5	20844.8
P17858	ATP-dependent 6-phosphofructokinase, liver type	PFKL	12829.9	11041.9	10220.8	13232.8	15322.2	13291.1
B3KXS5	Lon protease homolog, mitochondrial	LONP1	17364.8	17349.8	16883	18096.9	18711.5	17792.2
Q5JPE7	Nodal modulator 2	NOMO2	1100.7	1326	1299.8	1152.9	1170.2	1229.1
Q14974	Importin subunit beta-1	KPNB1	14976.1	16538.4	17249.3	14460.3	13162.1	16028.7
E7ETK5	Inosine-5-monophosphate dehydrogenase	IMPDH2	21911.5	21094.6	14248.1	16793.5	17664.6	18805.1
B7Z2S5	Thioredoxin-disulfide reductase		18548	21155.9	21457.8	17303.4	17330.3	19698.1
O75691	Small subunit processome component 20 homolog	UTP20	21693.7	21678.6	20460.9	21247.6	21075.7	21513.5
B4DFL1	Dihydrolipoyl dehydrogenase		15873	16882.2	18060.5	16476.4	17667.3	17449.4
A0A0S2Z4C3	Fumarate hydratase, mitochondrial (Fragment)	FH	16495.1	17275.9	17812.5	16523.6	17585.3	17975.8
Q6FHZ0	Malate dehydrogenase	MDH2	30216.2	33003.2	35581.7	30757.2	33020.8	34249.7
A8K3K1	cDNA FLJ78096, highly similar to Homo sapiens actin, alpha, cardiac muscle (ACTC), mRNA		726.5	814.1	814.4	871.2	784.8	802.8
P63244	Receptor of activated protein C kinase 1	RACK1	28293.8	25998.2	23255.5	28033.9	27983.6	27243.9
Q10567	AP-1 complex subunit beta-1	AP1B1	6387.9	5861.1	5160.5	6356.5	6716.5	6490.1
Q92817	Envoplakin	EVPL	23011.8	22263.2	24283.3	26417.8	22159.9	25498.4
D3DTH7	Myosin IC, isoform CRA_a	MYO1C	810.8	801	773.1	706.5	773	771.7
P42166	Lamina-associated polypeptide 2, isoform alpha	TMPO	11517.7	11122.8	13204.6	13831.3	11275.8	11927.1
Q92878	DNA repair protein RAD50	RAD50	28257.4	25991.6	21202.9	24777.3	27927.7	25541.3
A0A2R8Y5S7	Radixin	RDX	15060.3	15563.7	15754.4	14504.9	13840.9	13752.6
Q12931	Heat shock protein 75 kDa, mitochondrial	TRAP1	17823.5	19396.8	18758.9	16824.3	18454.6	18623.7
E9PK54	Heat shock cognate 71 kDa protein (Fragment)	HSPA8	27858	29452.6	33121.1	30532.3	27752.6	30151.2
A0A0G2JN29	Nodal modulator 1	NOMO1	779.5	724.8	785.1	814.3	817.8	793.7
P54136	Arginine--tRNA ligase, cytoplasmic	RARS1	23266.6	19814	18217	19916.9	20991.7	19755.8
P49736	DNA replication licensing factor MCM2	MCM2	20978.8	17400.4	17100.9	20061.4	21774.4	20331.6
P41252	Isoleucine--tRNA ligase, cytoplasmic	IARS1	34786.9	28637.5	25918.1	28679.7	26714.7	26975.9
A0A024RDL1	Chaperonin containing TCP1, subunit 6A (Zeta 1), isoform CRA_a	CCT6A	23773.3	20648.7	16660.5	17956.5	21731	20699.9
Q59FD4	Hexokinase (Fragment)		19713	19692.6	21959.3	20596.5	21746	21736.5
X5DNP5	General transcription factor IIi isoform B (Fragment)	GTF2I	21660	22404.4	27431.9	28810.6	25559.4	26978.4
Q03252	Lamin-B2	LMNB2	24549.9	25057.2	27304.3	26552.6	22381.1	22655.6
Q5TB52	3-phosphoadenosine-5-phosphosulfate synthase	PAPSS2	22812.5	20785.5	17571.4	20021.8	19152.8	20444
Q9NZB2	Constitutive coactivator of PPAR-gamma-like protein 1	FAM120A	15139.6	13826.8	13488.1	15675.3	15835.2	15094.8
Q99715	Collagen alpha-1(XII) chain	COL12A1	21237.4	22186.6	19730.9	18330.2	18955.2	19420.6
Q9NZN4	EH domain-containing protein 2	EHD2	16033.3	15454.5	16242.8	18252	18977.5	18928.7
A0A384N5Z8	Epididymis secretory sperm binding protein		22836.9	21918.7	24462.3	28995.1	25263	23625.1
P55084	Trifunctional enzyme subunit beta, mitochondrial	HADHB	27170.9	26890.6	26408.8	27207.5	29761	27809.2
P22626	Heterogeneous nuclear ribonucleoproteins A2/B1	HNRNPA2B1	39189	36809.7	45235.6	53231.8	41470.4	40685.1
P07355	Annexin A2	ANXA2	74695.1	76327.5	66561.1	77470.4	78394.3	80239.3
Q9UJS0	Calcium-binding mitochondrial carrier protein Aralar2	SLC25A13	16931.7	18168.8	16360.8	16236	16447.6	16002.2
B4E2F9	cDNA FLJ57038, highly similar to Filamin-A		213	192.1	200.7	183.3	192.7	189
Q14008	Cytoskeleton-associated protein 5	CKAP5	18989.9	19256.2	19196.5	18551.4	18395.2	18941.6
P31040	Succinate dehydrogenase [ubiquinone] flavoprotein subunit, mitochondrial	SDHA	15397.7	16177.9	18684	20176.4	20343.3	20332
Q93009	Ubiquitin carboxyl-terminal hydrolase 7	USP7	19562.3	18914.9	18894.3	19860.7	18709.9	18881.3
P02786	Transferrin receptor protein 1	TFRC	30305.1	30334.8	16129	21493.9	16651.9	13419.8
Q99460	26S proteasome non-ATPase regulatory subunit 1	PSMD1	24352.1	22365.2	23013.6	21091.2	23561.2	23502.4
A8K7F6	RNA helicase		15998.9	14929.9	14587.4	16491.7	15570.8	15420.5
B4DLV7	Rab GDP dissociation inhibitor		11946.7	14048.4	15986.9	12586.1	14144.6	15156.2
P50454	Serpin H1	SERPINH1	21673.8	22422.6	22933	23063.9	23145.8	23976.1
E5KLM1	Dynamin-like 120 kDa protein, form S1		676.1	609.1	580.2	592.5	467.9	516
Q8TCS8	Polyribonucleotide nucleotidyltransferase 1, mitochondrial	PNPT1	17749.5	17822.1	16571.1	17081.2	17796.7	18109
P36578	60S ribosomal protein L4	RPL4	32008.1	25845.7	24757.8	34260.6	33321.7	32532.9
O60313	Dynamin-like 120 kDa protein, mitochondrial	OPA1	231.9	250.5	308.3	433.5	281.9	337.8
A0A024R6W0	Aspartate aminotransferase	GOT2	30077.4	32653.7	35716.4	31358.2	33177.1	34451.9
Q14789	Golgin subfamily B member 1	GOLGB1	19071	17396.8	18073.8	18888.6	15200.8	16563.3
P04843	Dolichyl-diphosphooligosaccharide--protein glycosyltransferase subunit 1	RPN1	20273	21611.3	21046.7	20993.1	21477.9	20123.2
P04844	Dolichyl-diphosphooligosaccharide--protein glycosyltransferase subunit 2	RPN2	14614	16180.3	15152.4	15405.7	15874.4	14877.5
P06737	Glycogen phosphorylase, liver form	PYGL	21065.4	16832.9	14889.8	18429.7	21024.3	17933.7
E9PLK3	Aminopeptidase	NPEPPS	16194.3	19089.8	22595.6	18223.7	19176	20470
Q96AC1	Fermitin family homolog 2	FERMT2	1373.6	1529.8	1531.6	1724.1	1482	1402.5
Q01813	ATP-dependent 6-phosphofructokinase, platelet type	PFKP	15202.4	14116.4	13304.6	15432.8	17547.5	14369
Q9NVP1	ATP-dependent RNA helicase DDX18	DDX18	18206.1	16573	15447.5	16845.4	17817.8	16518.7
A0A024R872	Chromosome 9 open reading frame 88, isoform CRA_a	C9orf88	16361.3	16336.5	17266.5	17675.7	21797.8	19987.5
A0A024R9L1	RNA helicase aquarius	AQR	17928.1	17487.7	17336.2	18224.6	19396.8	18882.5
P11216	Glycogen phosphorylase, brain form	PYGB	15091.1	12941.6	10960.5	12643.5	13809.5	12881.1
A0A8B0RAT7	EDC4 variant	EDC4	12956.1	13245.5	12617	13386.7	12867.6	13093.4
Q687X5	Metalloreductase STEAP4	STEAP4	17377.2	17960.3	20606.5	19941.8	19820.6	20793.6
Q9Y230	RuvB-like 2	RUVBL2	22784.2	21461.5	19117.2	21298.3	20504.6	20522.9
A0A384NPN7	Aldehyde dehydrogenase 2 family (Mitochondrial), isoform CRA_c	ALDH2	17543.2	20149.2	21347.6	19358.2	20377.3	20791.8
O00116	Alkyldihydroxyacetonephosphate synthase, peroxisomal	AGPS	15727.3	15760.7	14574.9	14676.5	15122.4	14884.8
P40763	Signal transducer and activator of transcription 3	STAT3	12821.1	12144.9	11663.8	13856.2	13846.8	14138.4
Q06210	Glutamine--fructose-6-phosphate aminotransferase [isomerizing] 1	GFPT1	20107.1	16604	14147.8	15321.9	15703.2	15489.5
Q05639	Elongation factor 1-alpha 2	EEF1A2	4757.6	4834.2	4282.6	4247.9	4500.7	4172.2
Q13707	ACTA2 protein (Fragment)	ACTA2	301.5	375.3	439.8	261	280.5	427.6
Q9GZR7	ATP-dependent RNA helicase DDX24	DDX24	16970.7	16050.1	14898.9	16881	16719.7	14933.5
Q14571	Inositol 1,4,5-trisphosphate receptor type 2	ITPR2	12317.3	12599.1	12783.8	13070	13432.7	13357.1
A0A024R0E2	Cold shock domain containing E1, RNA-binding, isoform CRA_a	CSDE1	20419.4	19505.2	19503.9	20571.4	21399.4	22143.2
P50748	Kinetochore-associated protein 1	KNTC1	18582.2	18425.2	15813.1	19065.9	19593.6	18998.1
Q8TAF6	Acyl-CoA synthetase 4	FACL4	17839.4	17714.3	17011.7	17471.8	19010.1	16396.2
P33176	Kinesin-1 heavy chain	KIF5B	20211.6	16358.6	16335.4	16405.1	17180.4	16971.3
B2R491	40S ribosomal protein S4	RPS4X	34915.9	31626.8	27159.4	32855.6	35923.9	32469.9
Q59ED7	NADPH--hemoprotein reductase (Fragment)		13552.5	13584.7	13184.9	12300.6	12118.7	11966.1
Q6DD88	Atlastin-3	ATL3	2261.3	2283.2	2293.2	2051	2283	2175.8
Q14566	DNA replication licensing factor MCM6	MCM6	20827.3	17231.9	15277.3	19780	20806	18975.4
P37802	Transgelin-2	TAGLN2	17490.2	20066.8	25959.4	19611.8	20446.4	22818.8
Q9NR30	Nucleolar RNA helicase 2	DDX21	20257.5	19444.1	19923.3	18250.1	18149.1	19385.7
Q9Y2A7	Nck-associated protein 1	NCKAP1	19638.1	18562.2	15876.1	17856.1	20346.1	19236
A0A0S2Z5J4	Adaptor-related protein complex 3 beta 1 subunit isoform 1 (Fragment)	AP3B1	16034.4	15669.6	13931	15310.5	15916.2	15614.1
A0A384MDY0	Catenin (Cadherin-associated protein), alpha 1, 102kDa, isoform CRA_b	CTNNA1	14360.8	13989.7	14077.9	14980.7	13693.5	13614.6
P11387	DNA topoisomerase 1	TOP1	22073.7	22219.1	22624.4	18865.3	24211.9	20769.9
A8K6S3	cDNA FLJ77570, highly similar to Homo sapiens pleckstrin homology domain containing, family C (with FERM domain) member 1 (PLEKHC1), mRNA		236.1	281.3	279.6	232.8	231.5	252
P15121	Aldo-keto reductase family 1 member B1	AKR1B1	23048.8	29719.8	40506.2	33273.1	32786.6	32415.2
A0A384MTT2	Phosphoenolpyruvate carboxykinase (GTP)	PCK2	19873.9	18612.3	13813.5	13500.7	13586.1	13031.9
O60506	Heterogeneous nuclear ribonucleoprotein Q	SYNCRIP	14716	13634.1	14500.3	14910	14950	14286.1
A0A024R7L5	UPF1	UPF1	21376.4	20318.6	19369.9	20789.8	21642.1	21583.2
A0A5F9ZHL1	Acetyl-CoA acetyltransferase, mitochondrial	ACAT1	17867.1	19470.8	20337.5	18658.6	20197.2	20338.9
Q15021	Condensin complex subunit 1	NCAPD2	17070.8	16166.2	14895.9	15718.6	16554.2	17155.5
P43246	DNA mismatch repair protein Msh2	MSH2	16673.7	16273.1	15897.1	16944.6	19645.1	18276.7
Q96GQ7	Probable ATP-dependent RNA helicase DDX27	DDX27	21700.4	20304.1	19294.5	21000.7	20386.1	20140.9
Q92896	Golgi apparatus protein 1	GLG1	21066.5	21441.3	21078.4	22046.3	22835.1	20953
Q53G71	Calreticulin variant (Fragment)		27902.7	28925.5	30079.8	31226	29949	30068.3
H7BXY3	RNA helicase	DHX30	16246.7	15844.7	14588.2	15149	16236.1	16344.1
P42224	Signal transducer and activator of transcription 1-alpha/beta	STAT1	18628.8	18357.8	14209.5	15294.3	16697.7	17239
A0A590UJS4	Nipped-B protein	NIPBL	20222.5	19415.9	19585.2	20404.7	20804	19534.2
O43175	D-3-phosphoglycerate dehydrogenase	PHGDH	21835.3	20679.6	14335	12362.1	13036.9	13496.2
A0A1W2PNX8	Protein unc-45 homolog A	UNC45A	15912.1	14425.2	13665.8	14495.9	15038	15235.1
Q9H2M9	Rab3 GTPase-activating protein non-catalytic subunit	RAB3GAP2	19351	18129.5	15542.3	16852.2	17136.6	17377.7
O43390	Heterogeneous nuclear ribonucleoprotein R	HNRNPR	2027.9	1960.9	2194.4	2547.9	2048.8	2164.2
Q8TB01	Similar to cytoskeleton-associated protein 4 (Fragment)		18922.3	18867.4	17245.3	16124.7	17456.1	16193
A8K7B7	Protein phosphatase 2 (Formerly 2A), regulatory subunit A (PR 65), alpha isoform	PPP2R1A	16383.4	16578.4	17324	15238	15427.3	16327.8
H7BXI1	Extended synaptotagmin-2	ESYT2	14381.3	14612.3	13635.4	14635.1	14234.9	13725.1
A8MXP9	Matrin-3	MATR3	23559.7	21719.5	25805.3	28177.9	23317.1	23203.2
A0A1L1UHR1	Voltage-dependent anion-selective channel protein 1		22400.6	24721.5	23838.9	22234.3	23726.4	22473.2
P22695	Cytochrome b-c1 complex subunit 2, mitochondrial	UQCRC2	14403.7	16032.5	17281.2	16410	17182.7	16152.6
P41091	Eukaryotic translation initiation factor 2 subunit 3	EIF2S3	23085.4	24128.4	21439.2	20374.3	23015.7	21655.5
P38606	V-type proton ATPase catalytic subunit A	ATP6V1A	16214.5	15719.8	14625.1	16287.7	16928.4	17059.7
Q7KZX8	G1 to S phase transition 1		25344.3	24051	22736.9	21330.3	27716.4	25482.6
Q92945	Far upstream element-binding protein 2	KHSRP	12728.7	13456	16493.1	14055.7	12617.6	13178.6
P52701	DNA mismatch repair protein Msh6	MSH6	14749.2	14754.6	13864.8	15569	15912.3	15062.1
Q12769	Nuclear pore complex protein Nup160	NUP160	12828.3	12060.4	11806	13931	13338.5	13418.5
L7RXH0	Integrin, alpha V	ITGAV	21363.6	21573.5	18536.1	20158	20031.8	18647.6
O75694	Nuclear pore complex protein Nup155	NUP155	15547.2	16013.4	15607.5	16635.2	16908.3	17024.5
B2R8R5	cDNA, FLJ94025, highly similar to Homo sapiens tripartite motif-containing 28 (TRIM28), mRNA		22354	21480.4	18992.1	20373.6	22509.9	20125.4
Q9NVI1	Fanconi anemia group I protein	FANCI	11952.8	12293.8	11755.7	12736.2	13702	13739.8
B2RWN5	HEAT repeat-containing protein 1	HEATR1	224.3	224.8	207	252.5	251.7	261.2
Q9BUJ2	Heterogeneous nuclear ribonucleoprotein U-like protein 1	HNRNPUL1	15312.9	13775.9	15563.8	17651.2	14253.8	14786.5
Q9Y3I0	RNA-splicing ligase RtcB homolog	RTCB	18927.9	18421	17145.1	19091.2	18898.2	18627.8
Q96QK1	Vacuolar protein sorting-associated protein 35	VPS35	17708.2	14824.1	13116.1	15711.4	17192.1	16037.5
P04040	Catalase	CAT	14268.4	15570.6	14398.4	13497.5	14005.9	13909.4
V9HW98	Epididymis luminal protein 2	HEL2	28491.5	31008.9	33741.7	27935.7	27201.3	29525.7
C9J2Y9	DNA-directed RNA polymerase subunit beta	POLR2B	18857	17591.6	15640	18672.4	18560.4	18034.4
Q16555	Dihydropyrimidinase-related protein 2	DPYSL2	5441	5649.4	6167.8	5440.4	5567.9	5727
P31930	Cytochrome b-c1 complex subunit 1, mitochondrial	UQCRC1	14222.3	14312.3	14667.6	14037.2	15280.2	14627.4
A0A140VK53	Testicular secretory protein Li 53		13638.7	13454.8	17905.1	17693.6	11836.7	14035.4
A0A384MTI6	Vesicle-fusing ATPase		22645.1	20488.3	19773.6	21050.8	20991.1	20913.2
Q14690	Protein RRP5 homolog	PDCD11	16255.7	16263	15478	15601	16017.2	15268.5
V9HWK1	Triosephosphate isomerase	HEL-S-49	8215.6	10220.8	11435.4	9501	10226.8	10146
O60264	SWI/SNF-related matrix-associated actin-dependent regulator of chromatin subfamily A member 5	SMARCA5	10297	9630	11153.8	11495.7	11119.8	10471.9
P24928	DNA-directed RNA polymerase II subunit RPB1	POLR2A	10098.8	9393.6	8372.4	11383	10903.9	10566.7
A0A7P0TBF0	Transportin-1	TNPO1	9508.2	8299.9	7951	8921.9	7746.2	8251.8
B3KPX1	cDNA FLJ32394 fis, clone SKMUS2000078, highly similar to Very-long-chain specific acyl-CoA dehydrogenase, mitochondrial		312	298.3	267.5	260.2	274	270.9
A0A384N6C7	Epididymis secretory sperm binding protein		575.3	488.7	919.5	1030.3	456.6	669.8
Q9H583	HEAT repeat-containing protein 1	HEATR1	74.5	80.8	75	76.3	77.2	67.8
A1A5C5	RRBP1 protein	RRBP1	265.4	240.9	298.8	343.2	202	241.7
O00567	Nucleolar protein 56	NOP56	15218.4	15226.9	13545.6	12430.5	14616.4	13252.9
Q4W4Y1	Dopamine receptor interacting protein 4	DRIP4	16091.6	16778.7	17409.4	15115	13990.8	16017.2
P39023	60S ribosomal protein L3	RPL3	26676.8	22697.9	19908.2	25438.4	25830.3	23095.7
M0R2B7	DNA polymerase	POLD1	14984.4	14539.1	14406.7	16899.4	15743.5	16216.2
Q99623	Prohibitin-2	PHB2	18910.7	19560	19323.2	16702.9	19006.6	17542.5
A0A024RDY0	RAN binding protein 5, isoform CRA_d	RANBP5	11838.5	13690.2	13716.3	11665.5	11061	12535.5
P46777	60S ribosomal protein L5	RPL5	33052.5	31188.2	27155.2	31560.7	30930.8	28725.5
Q9Y4W6	AFG3-like protein 2	AFG3L2	17803.9	18935.5	18759.1	18764.7	19907.2	18873.9
V9HWH7	5-aminoimidazole-4-carboxamide ribonucleotide formyltransferase	HEL-S-70p	14781.5	14616.7	15526.4	12082.6	14011.3	15051.2
A0A0C4DG89	RNA helicase	DDX46	20957.7	21126.4	21227.9	22032.4	21735.2	21534.5
Q15418	Ribosomal protein S6 kinase alpha-1	RPS6KA1	8510.5	8215.6	7760.3	8811.1	8340.4	8188.3
Q6MZS5	Uncharacterized protein DKFZp686A13234 (Fragment)	DKFZp686A13234	378.6	335.6	349.7	380.4	348.9	351.9
A0A0S2Z3L0	Electron transfer flavoprotein subunit alpha, mitochondrial (Fragment)	ETFA	16317.3	19254.6	21133.6	19066.6	20417.8	20420.4
Q8NI27	THO complex subunit 2	THOC2	16387.5	14819.2	15563.2	17481.6	18005.7	17316.1
A0A7I2V5F1	DNA (cytosine-5)-methyltransferase	DNMT1	1439.2	1417.2	1929	1810.1	1417.6	1656.5
X5D2F4	Cytoplasmic FMR1 interacting protein 1 isoform A (Fragment)	CYFIP1	15705.7	15296.9	12483.4	14226	15606.1	14912.2
P23229	Integrin alpha-6	ITGA6	15564.1	15952.5	14582.4	14629.3	14813.4	14536.9
A0A024R0Y2	Acetyl-CoA carboxylase 1	hCG_30204	16119.9	14092.9	12065.6	14280.8	15937.4	15137.8
P31943	Heterogeneous nuclear ribonucleoprotein H	HNRNPH1	6039.4	6110.4	6350.9	7212.5	6152.5	6091.6
P49915	GMP synthase [glutamine-hydrolyzing]	GMPS	11466.7	11362.6	12308.3	10744.2	11359.9	11850.8
O75367	Core histone macro-H2A.1	MACROH2A1	18058.5	18571.3	18392.1	16004.8	17256.6	15152.1
A3KMH1	von Willebrand factor A domain-containing protein 8	VWA8	13599.7	14436.6	12892	13524.3	14158.5	14349.8
F5H6I7	Atlastin-3	ATL3	1332.8	1352.3	1387.2	1318.5	1359.5	1436.9
O60610	Protein diaphanous homolog 1	DIAPH1	19768.8	20138.1	19403	16618.9	18858.1	18604.7
P42285	Exosome RNA helicase MTR4	MTREX	14287.7	13053.3	13143.6	13356	15131.6	14530.1
O94973	AP-2 complex subunit alpha-2	AP2A2	4502.4	4238.2	4196.1	4300.8	4204	4392.9
A0A024R571	EH domain-containing protein 1	EHD1	14263.2	13166.3	12872.6	13561.2	14194.8	14408.4
P00338	L-lactate dehydrogenase A chain	LDHA	15753.7	17033.3	20832.4	19480.4	20846.8	19415.9
I6L9H2	DNA (cytosine-5)-methyltransferase	DNMT1	1159.4	1088.2	1108.8	1166	1349.8	1154.7
A0A0S2Z4R1	Tyrosine--tRNA ligase (Fragment)	YARS	25339.3	27275.3	18576.2	17206.2	18514.6	18917.8
B4DY09	Interleukin enhancer-binding factor 2	ILF2	7701.9	7584.3	8903.8	10249.7	7860.8	8415.6
A0A0S2Z410	Epididymis secretory sperm binding protein (Fragment)	HSD17B10	16183.6	17220.1	17187.7	16468.6	17321.2	17354.1
P23526	Adenosylhomocysteinase	AHCY	14773.4	17413.4	19857	16091.4	16275.3	18535.5
A0A7P0TAE9	Calnexin	CANX	36143.3	34565.6	34406.9	32819.4	34855.2	34804.8
P28838	Cytosol aminopeptidase	LAP3	16093.6	16034	15810.9	13755.2	15033.6	15388.1
A0A494BZV2	Myosin phosphatase Rho-interacting protein	MPRIP	4752.6	4742.4	5034.9	5062.6	4318.3	4627.6
P30622	CAP-Gly domain-containing linker protein 1	CLIP1	2547.6	2424	2441.1	2059.9	1940	2189.7
A0A024R9G7	ATPase family, AAA domain containing 2, isoform CRA_c	ATAD2	12002.4	12629.6	14084.7	13461.6	12340.8	13439.3
Q59EC0	Adenosine deaminase, RNA-specific isoform ADAR-a variant (Fragment)		13252.5	12217.4	13634.7	15281.4	13917.9	13825.8
Q9UIG0	Tyrosine-protein kinase BAZ1B	BAZ1B	18423.5	17742.4	18762.7	15843.8	20050.4	18026.8
V9HWK0	Signal recognition particle subunit SRP72	HEL103	13391.1	12716.2	12007	12940.8	12648.6	12515.5
P26599	Polypyrimidine tract-binding protein 1	PTBP1	9030.8	8623.9	8930.2	10266.4	9400.8	9167.9
A8K690	cDNA FLJ76863, highly similar to Homo sapiens stress-induced-phosphoprotein 1 (Hsp70/Hsp90-organizing protein) (STIP1), mRNA		19677.6	21943.1	26479.1	20229.6	21721.6	23360.1
H0Y4W2	Transformation/transcription domain-associated protein	TRRAP	15094.9	15468.6	13558.9	13549.8	14692.5	14151.1
Q15046	Lysine--tRNA ligase	KARS1	20820.3	19084.9	16969	17618.1	20293.4	20046.7
Q7Z406	Myosin-14	MYH14	7976.6	7551.3	6983.2	7572.8	7667.5	7382.6
P23786	Carnitine O-palmitoyltransferase 2, mitochondrial	CPT2	15766.8	16099.4	15746	15484.9	16984.6	15922.7
A0A140VK70	26S proteasome AAA-ATPase subunit RPT1		14792.8	13808.6	14061.4	12261.1	13637.9	14209.1
P05388	60S acidic ribosomal protein P0	RPLP0	7445.9	6979.3	5448.9	7162.4	7145.7	6856.8
P07602	Prosaposin	PSAP	18954.6	19595	17482.5	17577.5	18514.1	17234.8
P35658	Nuclear pore complex protein Nup214	NUP214	13781.2	14192.6	16505.7	15762.9	13421.6	14950.4
Q7KZ85	Transcription elongation factor SPT6	SUPT6H	15682.4	14552.6	13897.3	16107	16770.7	15732.5
A8K6Y1	cDNA FLJ75526, highly similar to Homo sapiens proliferation-associated 2G4, 38kDa (PA2G4), mRNA (Fragment)		22095.1	20435.7	18476.3	22077.2	21376.4	20819.3
Q8N766	ER membrane protein complex subunit 1	EMC1	15312.1	16341.5	15594.9	14489	15140.7	15092.6
H0YAR2	Polyadenylate-binding protein	PABPC1	2932.4	2849	3263.4	3037.7	2501	2779
Q08945	FACT complex subunit SSRP1	SSRP1	18004.8	17271	18305.7	19632.3	21127.7	20010.8
Q4KMR3	MYO1E variant protein	MYO1E	14802.2	13106.8	12445.4	14510.9	16344.8	15130.3
A0A7P0TAY0	Transitional endoplasmic reticulum ATPase (Fragment)	VCP	840.4	946	593.9	371.7	422.9	357.2
A0A804HKE8	Methylcrotonoyl-CoA carboxylase beta chain, mitochondrial	MCCC2	10438.7	10670.1	10587.8	11862.6	12031.1	11652.4
D0PNI1	Epididymis luminal protein 4	YWHAZ	15357.5	17491.6	18741.6	15835.6	15216	16960.5
Q04637	Eukaryotic translation initiation factor 4 gamma 1	EIF4G1	17517.6	17900.3	21080	17922.4	16241.5	18389.5
Q12768	WASH complex subunit 5	WASHC5	13867.4	14172.5	11028.5	12172.6	13586.8	12682.9
P62140	Serine/threonine-protein phosphatase PP1-beta catalytic subunit	PPP1CB	5028.9	5103.3	5150.9	5486.7	5311.3	5201.6
A0A024R1K8	Splicing factor 3a, subunit 1, 120kDa, isoform CRA_a	SF3A1	14446.3	15295	17428.8	15650.2	14383.7	16029.1
P12004	Proliferating cell nuclear antigen	PCNA	14033.8	14729.7	15041.8	14866.5	14395.4	15218.5
A0A494C1L5	Lipopolysaccharide-responsive and beige-like anchor protein	LRBA	15078.1	13456	11999.4	12755.9	14621.8	13921.7
B4E2B5	MICOS complex subunit MIC60		923	874.7	1111.1	1073	1056.7	992.7
P13797	Plastin-3	PLS3	17076.7	20828.5	24648.8	17413	17816.7	20035
Q5T6L4	Argininosuccinate synthase	ASS	25686	20866.2	19138.5	19049.9	21057.6	20192.2
Q9NUU7	ATP-dependent RNA helicase DDX19A	DDX19A	1446.3	1313	1483.2	1496.6	1414.9	1509.3
P15880	40S ribosomal protein S2	RPS2	40443.8	35617.3	28797	33372.6	38415.1	32567.2
O15031	Plexin-B2	PLXNB2	7402.4	7623	7569.5	7369.4	7563	7517.6
O60841	Eukaryotic translation initiation factor 5B	EIF5B	14795.7	13938.7	14257.7	13989.9	12837.2	13401.8
P23921	Ribonucleoside-diphosphate reductase large subunit	RRM1	10200.1	10625.2	12484.3	12210.5	12731.7	14065.7
P34897	Serine hydroxymethyltransferase, mitochondrial	SHMT2	24689	24255.3	20234.4	18878.7	20368.4	20765.8
Q96CW1	AP-2 complex subunit mu	AP2M1	17483.8	15762.5	13932.2	16729.8	18892.9	16666.2
Q14258	E3 ubiquitin/ISG15 ligase TRIM25	TRIM25	20481.4	19974	15260.1	17815.9	17329.5	16660.7
Q6I9V5	ADP/ATP translocase	SLC25A6	5660.2	5886.9	5779.1	5523.8	5373.6	5435.3
O75165	DnaJ homolog subfamily C member 13	DNAJC13	15068.6	14261	12160.2	13962.3	14608.1	14466.6
Q8WUM0	Nuclear pore complex protein Nup133	NUP133	13255.3	12478.9	13695.7	14431.4	12037.6	13166
B4DV79	Eukaryotic translation initiation factor 3 subunit B	EIF3B	15700.1	15001.9	15001.7	14022.1	14310.5	14715.5
Q9NTI5	Sister chromatid cohesion protein PDS5 homolog B	PDS5B	15569.2	15280.1	14950.4	15676.7	17886.9	16196.8
Q5JRA6	Transport and Golgi organization protein 1 homolog	MIA3	22393.1	22126.9	22116.3	20262.7	21048.6	20458.4
O00429	Dynamin-1-like protein	DNM1L	740.8	774.2	805.7	766.3	758.4	760.2
J3KP58	CAP-Gly domain-containing linker protein 1	CLIP1	394.7	419.3	438.2	420.2	400.6	430.5
D3DUW7	Dynamin-1-like protein	DNM1L	476.4	523.6	663.2	425.6	571.7	474.1
A0A024R968	Calcium-transporting ATPase	ATP2B4	7652.3	7204.9	7196	6412.8	7227.9	6456.7
A0A384MDR8	Pyruvate dehydrogenase E1 component subunit beta		13861	13734.4	13444.5	14526.4	15326.4	14900.5
A0A0G2JPP5	Protein scribble homolog	SCRIB	9295.6	9269.3	9451	9139.3	8998.4	9060.7
Q86U75	Dihydropyrimidinase-related protein 2		3148.6	2823.2	2963.5	3113.7	3268.1	3247.5
P62937	Peptidyl-prolyl cis-trans isomerase A	PPIA	30670.5	34805	37213.8	34240.4	34374	35597.5
P45880	Voltage-dependent anion-selective channel protein 2	VDAC2	24799.3	27224.6	24986.4	22669.6	24716	24457.3
P00367	Glutamate dehydrogenase 1, mitochondrial	GLUD1	19820.5	20383.6	19824.7	21496.1	21803.1	22001.7
A0A7I2V5C6	Pitrilysin metalloproteinase 1	PITRM1	772.5	730.9	599.2	599.4	793.3	793.3
Q04828	Aldo-keto reductase family 1 member C1	AKR1C1	197.9	196	184.5	243.9	234.9	225.4
A0A024R6K8	T1-TrpRS	WARS	9340.1	10594.4	9873.5	7929.1	8117.5	8214.7
Q13838	Spliceosome RNA helicase DDX39B	DDX39B	7610.4	7570.2	7838.5	8808	8963.8	8307
Q53HB3	Proteasome 26S ATPase subunit 1 variant (Fragment)		12826.8	11835.6	11875.5	9851.8	12160.6	11480.2
A0A140VK27	Leukotriene A(4) hydrolase		18673	17474.1	16217.7	16111.9	18106.8	17418.5
Q9UNX4	WD repeat-containing protein 3	WDR3	13914.8	14157.5	12683.8	13338.8	13789.2	13532.6
P15559	NAD(P)H dehydrogenase [quinone] 1	NQO1	21038.7	24614.5	27818.6	21201.8	20970.3	23666.8
P49916	DNA ligase 3	LIG3	13363.9	13523.5	13501.7	12612	12742.9	12482.9
A0A0S2Z4G7	Nucleophosmin (Fragment)	NPM1	14356.9	14408.3	15457.5	19361.7	14145.1	15183.3
Q12788	Transducin beta-like protein 3	TBL3	8888.3	9211.5	8410	8426.2	9043.1	9100.2
Q15365	Poly(rC)-binding protein 1	PCBP1	9171	9818.1	10056.6	9346.9	9860.5	9581.8
A0A3R5W301	UBA2/WTIP fusion protein		10817.1	10268.9	11124.8	10213.2	12164.4	12128.4
P38919	Eukaryotic initiation factor 4A-III	EIF4A3	15230.6	14461	13914.8	15607.6	17444.9	15993.6
B4DZK8	cDNA FLJ61192, highly similar to Erythrocyte band 7 integral membrane protein		10708.6	12102.1	11492.8	10178.9	10613.6	10015.3
Q5SRE5	Nucleoporin NUP188	NUP188	11854.3	11911.3	11935.4	12170.7	12754.2	13281
R4SBI6	Epoxide hydrolase	EPHX1	28708.6	30544.4	27105.5	28628.8	27314.3	26993.4
P56192	Methionine--tRNA ligase, cytoplasmic	MARS1	13394.1	11919.9	10198.3	10898.3	11738.2	10936.7
P51991	Heterogeneous nuclear ribonucleoprotein A3	HNRNPA3	2433.3	1847.5	2205	2330.6	2573.4	2253.4
Q6YN16	Hydroxysteroid dehydrogenase-like protein 2	HSDL2	11053.8	11162.4	11496.4	11690.9	12354.4	12274.3
Q6FHU2	Phosphoglycerate mutase (Fragment)	PGAM1	13415.6	14800.3	17938.4	15291.9	16003.5	15503.7
P52948	Nuclear pore complex protein Nup98-Nup96	NUP98	12688.1	12223.9	13516.1	13830.5	12190	12696.6
B4E0X8	cDNA FLJ61021, highly similar to Far upstream element-binding protein 1		124.4	141.5	150	130.9	114.9	135.4
Q05CW7	NAT10 protein (Fragment)	NAT10	191.3	180.2	164.8	174.7	179.1	153.1
B4DH07	Pitrilysin metalloproteinase 1		697.3	788.7	729.9	668.8	765.3	743.8
Q6PGP7	Tetratricopeptide repeat protein 37	TTC37	16315.8	14718.5	12373.9	14412.7	15282.4	14733.8
Q96RP9	Elongation factor G, mitochondrial	GFM1	12001.9	13131.4	13427.9	11353.1	12241.7	13172.4
O75131	Copine-3	CPNE3	15736.1	15872.4	15524.2	13551.3	14944.9	19197.9
Q9HD20	Endoplasmic reticulum transmembrane helix translocase	ATP13A1	11209.7	11625	10844.4	10804.1	11252.3	11168.1
Q9Y2X3	Nucleolar protein 58	NOP58	13373.6	13351	11570.9	12679.2	13007.3	12125.2
F5H365	Protein transport protein SEC23	SEC23A	8384.4	7699.4	7398.3	8079	8355	8140.9
P23396	40S ribosomal protein S3	RPS3	26838.6	25100.8	20276.7	23480.6	24863.6	22527.3
A0A140VK65	Vacuolar proton pump subunit B		13148	12810.1	12338.9	12999.6	13338.1	13568.5
B4DJQ5	Glucosidase 2 subunit beta		17264.3	17618.7	18360.5	17987.1	18749.2	18822.9
B2R4R0	Histone H4	HIST1H4J	77449.5	84663.6	75433.5	55382.9	84474.2	64933.2
O14617	AP-3 complex subunit delta-1	AP3D1	12448.7	12297.1	9929.7	11287.5	12062.1	11512.1
O75874	Isocitrate dehydrogenase [NADP] cytoplasmic	IDH1	17944.3	20490	20758.6	16032.8	17523.5	17956.1
Q53GL5	IDP (Fragment)		18608.3	18921.2	19243.1	17666.2	20071.1	18563.7
P55268	Laminin subunit beta-2	LAMB2	10929.4	11399.7	10792.8	10993.7	11378.5	10897.1
Q8N3U4	Cohesin subunit SA-2	STAG2	10685.4	10376.9	10512.5	13308	12476.7	11929.9
A0A087WX41	Clathrin heavy chain 2	CLTCL1	702.2	654.4	579.6	619.3	638.8	650.4
Q13435	Splicing factor 3B subunit 2	SF3B2	14317.2	14353.2	16398.8	17788.5	13578.3	15047.8
P42356	Phosphatidylinositol 4-kinase alpha	PI4KA	10664.1	10387.5	9936.8	10888.1	10787.6	10538.6
B0YIW5	Coatomer subunit delta	ARCN1	14502.1	13827.4	13542.3	15046.2	12727.6	13625.6
Q96AE4	Far upstream element-binding protein 1	FUBP1	75.3	83.4	75.6	75.9	76.1	74.9
P05141	ADP/ATP translocase 2	SLC25A5	7426.3	7860.3	7629	7657.3	7782.8	7740.7
Q10570	Cleavage and polyadenylation specificity factor subunit 1	CPSF1	13953.7	12844.8	12637.9	14958.5	16064.1	15490.4
P31946	14-3-3 protein beta/alpha	YWHAB	5156.1	5923.1	6334.4	4985.9	5594.3	5869.5
X6RLX0	ELKS/Rab6-interacting/CAST family member 1	ERC1	15838	15365.1	13775.5	15994.8	14239.1	14419.7
A8K5B6	cDNA FLJ76830, highly similar to Homo sapiens SWI/SNF related, matrix associated, actin dependent regulator of chromatin, subfamily a, member 3 (SMARCA3), transcript variant 1, mRNA		13590	14140.4	14853.6	16110.5	15210.1	14856
P08727	Keratin, type I cytoskeletal 19	KRT19	5479.9	5273.9	7780.9	8202.2	6738.7	6444
O94906	Pre-mRNA-processing factor 6	PRPF6	13546.6	13085	12633.8	14152.3	14020.2	13242.9
A0A087WYN9	ATP-dependent RNA helicase DHX29	DHX29	15013	13742.8	12568.9	14167.9	14699.3	14609.7
P62136	Serine/threonine-protein phosphatase PP1-alpha catalytic subunit	PPP1CA	1098.6	1058.1	1169.1	1113.6	1143.5	1180.5
Q9UHB9	Signal recognition particle subunit SRP68	SRP68	15603.7	15124.9	14672.6	15554.8	13974.2	13940.8
P46063	ATP-dependent DNA helicase Q1	RECQL	18128.9	19095.1	17954.4	18498	19404.8	18065.8
P52895	Aldo-keto reductase family 1 member C2	AKR1C2	906.8	954.2	919.3	1069.4	1005.3	1134.4
Q12797	Aspartyl/asparaginyl beta-hydroxylase	ASPH	14073.7	14286.4	13921	14950.2	15826.5	14099.6
Q9Y6D5	Brefeldin A-inhibited guanine nucleotide-exchange protein 2	ARFGEF2	9159.7	8875.9	7403.3	8854.3	8145	8073.7
Q9P0K7	Ankycorbin	RAI14	15092.6	14598.3	17373.8	18420.3	13872.2	15385.6
Q96BS4	FBL protein (Fragment)	FBL	10837.8	10208.2	9752.2	10266.4	10447.8	9778
P21399	Cytoplasmic aconitate hydratase	ACO1	12597.1	12949.3	12584.7	10995.4	12045	12028.2
P50570	Dynamin-2	DNM2	6414.5	5961	5377.8	5798.2	6329.6	5849.5
P55795	Heterogeneous nuclear ribonucleoprotein H2	HNRNPH2	6645.7	6770.1	7370.4	8191.4	7092.6	7167.7
Q9H4A4	Aminopeptidase B	RNPEP	14822.1	17171.6	18562.5	15378.5	15896.7	17337.2
B4DY08	Heterogeneous nuclear ribonucleoproteins C1/C2	HNRNPC	9759.9	8039.1	9301.5	9668.2	7495.4	7550.4
A0A024R228	Heterogeneous nuclear ribonucleoprotein K	HNRPK	139.2	148.6	312.4	410.1	282.6	322.9
A0A0A0MSS8	Aldo-keto reductase family 1 member C3	AKR1C3	3676.8	3872.3	4608	4638.8	4633.7	4727.3
A0MNN4	CDW3/SMU1	SMU1	10686.1	10661.5	10025.5	10502	10810.2	10649.1
P46087	Probable 28S rRNA (cytosine(4447)-C(5))-methyltransferase	NOP2	13854.6	13690.9	12856.5	11845.3	12075.7	12603.6
O43242	26S proteasome non-ATPase regulatory subunit 3	PSMD3	12575.6	12036.1	11911	11274.1	12887.5	12583.7
E9PDF6	Unconventional myosin-Ib	MYO1B	14790.4	12910.2	12029.4	12447.7	13635.5	13049.7
D3DPU2	Adenylyl cyclase-associated protein	CAP1	4041.5	4799.8	5896.9	4452.6	4481.8	5202.2
P04083	Annexin A1	ANXA1	12688.4	11143.4	10133	10276.7	10781.2	11569.4
P07737	Profilin-1	PFN1	26113.5	29567.3	34723.1	28518.2	29646.5	32387
B5BUB1	RuvB-like helicase (Fragment)	RUVBL1	14092.9	13663.9	11008.4	12475.4	13233.1	13006.7
M0QZM1	Heterogeneous nuclear ribonucleoprotein M (Fragment)	HNRNPM	646.7	661.6	922.5	1078.3	559.5	651
A0A024R5X7	ClpX caseinolytic peptidase X homolog (E. coli), isoform CRA_a	CLPX	13100.9	13687.8	12841.2	11961.5	13253.4	12906.4
P18583	Protein SON	SON	4472.1	4316.1	5229.8	5972.3	4418.6	5019.2
Q6PUJ7	Prohibitin	HEL-215	1561.1	1387.3	1501	2187.9	1734.8	1948.7
A0A140VK93	Adenylate kinase 2, mitochondrial	AK2	16813.8	17409.1	19030.9	17157.8	15488.6	16481.9
A0A7P0MQR8	Microtubule-actin cross-linking factor 1, isoforms 1/2/3/5	MACF1	11364.1	10171.7	9537.5	9536.9	9372.6	9369.6
P50416	Carnitine O-palmitoyltransferase 1, liver isoform	CPT1A	10543.8	10728.4	10679.5	10116.9	10307.4	10538.9
P36873	Serine/threonine-protein phosphatase PP1-gamma catalytic subunit	PPP1CC	1400.8	1406.9	1451.6	1469.9	1488	1613.5
P54652	Heat shock-related 70 kDa protein 2	HSPA2	1811.3	1881.4	1965	1988.1	2036.2	2043.9
B4DUQ1	Heterogeneous nuclear ribonucleoprotein K		1064.9	1074.6	1171	1384.7	1291.1	1252.6
P17980	26S proteasome regulatory subunit 6A	PSMC3	15475.3	14504.6	14595.6	14593.3	15493.8	15437
P35232	Prohibitin	PHB	675.6	499.7	762.5	499.1	675.9	704.8
Q96ST3	Paired amphipathic helix protein Sin3a	SIN3A	10625.1	10636.6	11923	11499	10109	10441.9
P21980	Protein-glutamine gamma-glutamyltransferase 2	TGM2	12991.2	13253.6	11852.5	11789.1	12160.8	12555.6
Q9HDC9	Adipocyte plasma membrane-associated protein	APMAP	13323.7	13777.6	12701.4	12708.8	12360.9	11933.8
B9ZVN9	DNA-directed RNA polymerase subunit	POLR1A	10887.2	10731.1	9359.8	9726.6	10431.4	10293.5
Q16222	UDP-N-acetylhexosamine pyrophosphorylase	UAP1	9002.7	10870.6	12769.9	10661.5	11301	11059.3
B7Z8A2	cDNA FLJ51671, highly similar to Prenylcysteine oxidase		10557.3	11799.9	10719.2	11761.2	11374.2	10488.3
P08237	ATP-dependent 6-phosphofructokinase, muscle type	PFKM	6657.5	6742.7	5817.8	6289.7	6778.8	6511.5
P43686	26S proteasome regulatory subunit 6B	PSMC4	13378.4	12042.1	12063.3	11650	13212	13134.9
A0A7P0TBE2	Acetyltransferase component of pyruvate dehydrogenase complex	DLAT	11485.7	11929.6	11192.1	11129.9	11909.5	11900.3
A0A384MTQ5	Terpene cyclase/mutase family member		11501.5	11224.1	9419.7	9312.5	9512	9376.8
A0A6Q8PH20	Calpain inhibitor	CAST	9044.8	10831.6	14420.5	10933.7	9758.9	11034.3
B4DDB6	Heterogeneous nuclear ribonucleoprotein A3, isoform CRA_a	HNRPA3	1375.8	1354.8	1762.3	1270.3	1408.7	1222.2
Q15084	Protein disulfide-isomerase A6	PDIA6	8029.2	8459.6	8473.6	8283.7	8457.8	8387.4
Q9UMR2	ATP-dependent RNA helicase DDX19B	DDX19B	458.1	436.7	382.8	403.7	455.8	445.6
A0A804CDA6	Dynactin subunit 1	DCTN1	10802.1	8790.6	8897.8	10656.6	8426	8648.1
P36871	Phosphoglucomutase-1	PGM1	12803.3	15257.2	19062.1	14861.2	16342.3	16517.4
Q15067	Peroxisomal acyl-coenzyme A oxidase 1	ACOX1	8428.8	9005	8839.9	8961.3	9335.6	8918.4
P62495	Eukaryotic peptide chain release factor subunit 1	ETF1	15153.1	14561.9	12589.2	14479.7	15077.4	15372
F8VZX2	Poly(rC)-binding protein 2	PCBP2	7777.4	8562.8	9487.9	8420.4	8186.5	8444.1
A0A0S2A4E4	4-alpha-glucanotransferase	AGL	14253.5	14589.4	14408.6	13715.9	13932.8	13925.2
Q2TTR7	Receptor protein-tyrosine kinase		4413.2	4370.2	4323.3	4283.3	4260	4400
Q96FS1	CTNND1 protein (Fragment)	CTNND1	11441.8	10836.7	10860.2	12720	11318.9	11361.6
Q5SSJ5	Heterochromatin protein 1-binding protein 3	HP1BP3	16689.1	15178.1	15442.3	12764.3	17670.5	14973.7
P14868	Aspartate--tRNA ligase, cytoplasmic	DARS1	14235.2	12122.2	11156.3	13558.4	14621.7	13339
P52735	Guanine nucleotide exchange factor VAV2	VAV2	13164	12254	10850.8	13029.8	12742.3	11984.9
Q9P265	Disco-interacting protein 2 homolog B	DIP2B	8590	8495.2	7684.7	7578.5	8251.8	8239.7
F8W6I7	Helix-destabilizing protein	HNRNPA1	19603.3	19476.7	24532.3	27295.8	20588.3	21398.9
P51149	Ras-related protein Rab-7a	RAB7A	19651.1	19536.7	19039.2	18191.9	17111.9	16803
Q06830	Peroxiredoxin-1	PRDX1	22479.4	25537.8	27266.9	22358.4	22084	24888.5
Q02978	Mitochondrial 2-oxoglutarate/malate carrier protein	SLC25A11	11612.9	12475.6	11942.7	11641.9	12957.5	12181.4
A0A0S2Z693	Methylcrotonoyl-CoA carboxylase 1 isoform 1 (Fragment)	MCCC1	9461	9979.9	8337.7	9331.3	9723.8	9509.2
V9HWG7	Epididymis secretory protein Li 52	HEL-S-52	16330.8	14747.1	12171.3	14771.6	15142.2	13940.9
A0A140VJQ4	Ornithine--oxo-acid aminotransferase		14689	16411.5	16485.3	14339.9	13953.6	15592.7
P26196	Probable ATP-dependent RNA helicase DDX6	DDX6	11709.8	11540.9	11046	12146	12835.3	12889.2
Q9BZE4	GTP-binding protein 4	GTPBP4	17712.1	17291.6	14848.6	13935	16031.2	15338.9
O60271	C-Jun-amino-terminal kinase-interacting protein 4	SPAG9	11181.7	10517.1	9916	8548.6	9617.7	9630.5
A0A7P0T9I9	Nicotinamide phosphoribosyltransferase	NAMPT	22106.1	16206	10901.2	14012.7	16052.6	14014.9
A0A024R9D7	2,4-dienoyl CoA reductase 1, mitochondrial, isoform CRA_b	DECR1	10824.8	11266.9	11315	11517.4	11580.5	11113.2
Q5JTH9	RRP12-like protein	RRP12	14433	12879.2	11286.3	12640.7	12604	12449
A0A3S6H812	Protein arginine N-methyltransferase 1 transcript variant 22	PRMT1	17666.4	16866.6	15052.9	16852.2	17858.9	17390.7
Q96I99	Succinate--CoA ligase [GDP-forming] subunit beta, mitochondrial	SUCLG2	12899.5	13631.2	14367.5	12314.9	13608	13974.6
A0A024R4U3	Tubulin tyrosine ligase-like family, member 12, isoform CRA_a	TTLL12	7731	7424.1	7155.5	6523.2	7253.8	7990.9
Q15019	Septin-2	SEPTIN2	11390.5	9796	9609.2	11035.2	12273.7	11558.5
A8K4W0	40S ribosomal protein S3a	RPS3A	26536.2	23674.3	20825.2	24308.3	25418.2	22153.8
Q8N3C0	Activating signal cointegrator 1 complex subunit 3	ASCC3	14529.8	14734.8	14393.5	15537.2	15445.7	15102.7
P09525	Annexin A4	ANXA4	12887.7	11647.6	11895.6	11045.3	11014.9	15841.7
A1L0T0	2-hydroxyacyl-CoA lyase 2	ILVBL	6258	6554.3	6158.3	5987.4	6255.5	5581.5
Q32Q12	Nucleoside diphosphate kinase	NME1-NME2	7359.9	8231	9888.4	7693.8	8610.5	9231.3
Q9UBU9	Nuclear RNA export factor 1	NXF1	11043	11447.6	11766.2	12492.4	12031.8	11751.4
A0A0S2Z3H3	ADP/ATP translocase (Fragment)	SLC25A4	3747.3	3826.9	3459.1	3768	3995.6	3800
A0A024R1U0	Ran GTPase activating protein 1, isoform CRA_d	RANGAP1	8836.1	9234.5	10196.8	9153.6	9402.3	10210.4
Q53XC0	Eukaryotic translation initiation factor 2 subunit 1	EIF2S1	13829.8	14104	12834.2	12904.8	14425.6	13448.8
Q02252	Methylmalonate-semialdehyde dehydrogenase [acylating], mitochondrial	ALDH6A1	9660.8	10017.8	9962.7	10345.5	10588.4	10457.2
Q71SV8	Crn-related protein kim1		10916.5	10542.7	9609.8	10374.2	10670.4	10353.4
B4DT15	ElaC homolog protein 2		9802.5	9297.7	8541.2	9557.4	10453.1	10424.3
B4DX78	RNA helicase		4160.1	4099.7	3984.2	4219.7	4708.8	4227.3
B5BUB5	Autoantigen La (Fragment)	SSB	19549.9	19619.4	20318.3	16593.4	17932.9	18565.1
A0A024R8A7	HCG31253, isoform CRA_a	hCG_31253	16799.9	17583.7	21551.6	20954.3	15678	16858.1
E7ETY2	Treacle protein	TCOF1	1013.3	1005	1319.3	1153.7	978.9	1081.9
Q6PD62	RNA polymerase-associated protein CTR9 homolog	CTR9	12166.1	11341.7	10288.9	12136.3	11483.5	11439.8
P51610	Host cell factor 1	HCFC1	178.2	203.9	206.2	161.3	177.9	190.6
Q10713	Mitochondrial-processing peptidase subunit alpha	PMPCA	9914.4	10926.4	11779.7	11157.1	11410.7	12085.1
O95831	Apoptosis-inducing factor 1, mitochondrial	AIFM1	11273	11157.3	12083.1	12112.4	10884.3	10881.1
P52597	Heterogeneous nuclear ribonucleoprotein F	HNRNPF	9971.8	10107.5	11833.2	13461.7	10975.9	11756
O00507	Probable ubiquitin carboxyl-terminal hydrolase FAF-Y	USP9Y	140.8	128.2	120.9	131.6	123.2	140.5
Q9NVI7	ATPase family AAA domain-containing protein 3A	ATAD3A	6885.4	7031.8	7769.1	7321.8	7965.3	7942.1
P26641	Elongation factor 1-gamma	EEF1G	15649	14641.7	15685.4	14916.2	14103.9	14722
Q8N7G1	Purine nucleoside phosphorylase		10778.3	11949.4	13745	11791.4	12090.9	12638.3
Q6WCQ1	Myosin phosphatase Rho-interacting protein	MPRIP	366.2	316.5	388.6	436.6	270.2	332.4
Q7Z2W4	Zinc finger CCCH-type antiviral protein 1	ZC3HAV1	554	563.7	510.7	567.1	562.6	571.1
O15020	Spectrin beta chain, non-erythrocytic 2	SPTBN2	9518.5	9165.3	10206.1	9801.9	9634.9	10054.3
E9PHY8	Maestro heat-like repeat-containing protein family member 1	MROH1	8576.3	8628.8	7478.9	8567.2	9050.9	8470.5
B3KQ33	cDNA FLJ32715 fis, clone TESTI2000784, highly similar to Importin-4		10093.2	8722.3	7815.1	7516.8	8048.1	8286.6
P63241	Eukaryotic translation initiation factor 5A-1	EIF5A	6018.7	5470.4	5041	6228.7	6231.9	6249.3
A0A6Q8PGZ8	Diadenosine tetraphosphate synthetase	GARS1	17577.5	18608.4	15874.6	12392.1	13434.4	13646.4
P61764	Syntaxin-binding protein 1	STXBP1	15118	14836.1	14406.1	14802.9	15137.8	14866.8
P07384	Calpain-1 catalytic subunit	CAPN1	12352.3	12287.4	12900.6	12352.6	14308.2	13985.1
B1AXG1	Non-specific serine/threonine protein kinase	RPS6KA3	4438.1	4148.8	3890.8	4578	4461.3	4447.9
Q92614	Unconventional myosin-XVIIIa	MYO18A	5030.8	5296.5	4993.3	5211.3	5364.4	5387.4
Q9Y277	Voltage-dependent anion-selective channel protein 3	VDAC3	16505.6	18735.8	17682.5	17534.1	17502.3	16522.1
P22307	Sterol carrier protein 2	SCP2	12278.5	12035.2	11355.6	11608.7	12739.5	11818
A0A384MDW7	Enoyl Coenzyme A hydratase, short chain, 1, mitochondrial	ECHS1	14117.9	16867.9	18043.6	16249.3	16697.2	17581.7
A0A024R2L6	40S ribosomal protein SA	RPSA	9630.8	9352.1	8290.2	12053.5	9723.2	10113.7
O43252	Bifunctional 3-phosphoadenosine 5-phosphosulfate synthase 1	PAPSS1	12310.9	10419.1	8972.6	11557.4	11470	11050.9
A0A024RAC5	Epididymis secretory sperm binding protein	RCC2	12160	12401.9	12709.5	13129.4	12902.2	12969.7
P51532	Transcription activator BRG1	SMARCA4	4773.7	4660.6	5086.4	5756.4	5160.1	5246.8
Q9H9B4	Sideroflexin-1	SFXN1	9663.7	10356.2	9647.6	9281.9	9644.1	9092.9
V9HWB5	Inorganic diphosphatase	HEL-S-66p	11660.1	13660.8	16060	13026.5	13943.3	15372.8
P16152	Carbonyl reductase [NADPH] 1	CBR1	7380.1	8794.1	9695.1	7440	8414.8	9083.6
P46939	Utrophin	UTRN	10218.8	10549.1	11017.1	11563.1	10540	10616.6
P52209	6-phosphogluconate dehydrogenase, decarboxylating	PGD	3066.5	3308.1	3241.6	2852.4	2929.2	3154.2
A6NEM2	Host cell factor 1	HCFC1	553.4	611.3	588.5	507.2	492.9	505.1
P27348	14-3-3 protein theta	YWHAQ	10112.5	11633.9	12941.9	10327.5	10860.5	11339.4
Q9NRZ9	Lymphoid-specific helicase	HELLS	9793.9	9749.2	11227.5	12037.6	10866.2	11080.6
Q15075	Early endosome antigen 1	EEA1	12393.9	12908.5	13756.4	11690.9	11588	13011.4
B3KMV8	cDNA FLJ12766 fis, clone NT2RP2001520, highly similar to Calcium-binding mitochondrial carrier protein Aralar1		6710.2	7239.5	7109.4	6511.5	6818	6761.1
Q9NU22	Midasin	MDN1	10874.3	11101.9	9894.1	10894.7	10919.1	10732.3
Q13011	Delta(3,5)-Delta(2,4)-dienoyl-CoA isomerase, mitochondrial	ECH1	20229.1	21556.1	23501.6	21998.3	22745.8	22272.8
P40222	Alpha-taxilin	TXLNA	10222.6	9486.4	8677.2	9631.2	10098.4	10033.4
P30041	Peroxiredoxin-6	PRDX6	14410.4	17506.9	19253.7	14734.3	15908.5	17848.1
A0A384NL00	Glucose-6-phosphate 1-dehydrogenase		10593.9	11247.7	11256.5	9260.6	9491.6	10668.8
A0A1U9X9D5	Valine--tRNA ligase		10380	10366.7	11373.6	9961.2	9212.5	10150.4
Q53HS0	Glutaminyl-tRNA synthetase (Fragment)		11682.6	10576.2	10891	11551.2	11294.7	11599.2
A0A6I8PRA0	Treacle protein (Fragment)	TCOF1	416.1	456.2	581.6	536	314.2	440.6
P14735	Insulin-degrading enzyme	IDE	10717	11548.5	12206.6	10221.3	10292.1	11593.1
Q549M8	RNA transcription, translation and transport factor protein	C14orf166	8926.8	8991.5	7886.4	8905.6	8007.1	8139.6
A0A7I2V5M5	Nucleolin	NCL	20357.7	19822.9	19220.9	23306.7	21060.1	20206.3
B4DJB4	Isocitrate dehydrogenase [NAD] subunit, mitochondrial		12908	13072.5	13953.7	14117.8	14373.7	14433.6
Q9H845	Complex I assembly factor ACAD9, mitochondrial	ACAD9	8912.4	9703.9	9539.4	9411	10025.3	9720.7
O43837	Isocitrate dehydrogenase [NAD] subunit beta, mitochondrial	IDH3B	15201.6	15112.4	15404.4	16168.1	16413.3	16468.5
P22234	Multifunctional protein ADE2	PAICS	11552.5	12297.9	13702.5	11833	13200.3	12994.2
Q9H078	Caseinolytic peptidase B protein homolog	CLPB	6751.9	6811.4	6380	5930.1	6214.5	6191.6
Q6NUK1	Calcium-binding mitochondrial carrier protein SCaMC-1	SLC25A24	13497.1	14194.9	14339.4	14266	14530.1	12546.5
V9HWC6	Peptidyl-prolyl cis-trans isomerase	HEL-S-39	31029.8	31873.7	30006.5	28024.1	31112.4	28833.1
Q16851	UTP--glucose-1-phosphate uridylyltransferase	UGP2	9121.9	10529.3	12615.1	10092.5	9991.9	10748.9
B4DK69	Aldo-keto reductase family 1 member C2	AKR1C2	30.6	25.7	34.4	55.4	40.7	50.4
Q8N516	Elongator complex protein 1	IKBKAP	10356.2	9735.1	8466.7	9544.9	9799.1	9868.2
A6NNK5	TP53-binding protein 1	TP53BP1	7407.2	7898.1	8701.9	7378.8	6855.6	7339.7
A0A140VJS3	Testicular tissue protein Li 149		13512.3	12231.5	11516.8	11475.4	12558.6	12442.9
A0A024R2M6	Acetyl-Coenzyme A acyltransferase 1 (Peroxisomal 3-oxoacyl-Coenzyme A thiolase), isoform CRA_a	ACAA1	5460.5	5666.9	5453.1	4989.2	5172.3	5104.8
O94925	Glutaminase kidney isoform, mitochondrial	GLS	5641.5	5698.2	5169.7	5200.9	5413.1	5306
O75400	Pre-mRNA-processing factor 40 homolog A	PRPF40A	10750.9	9288.5	9347.5	10155.9	10510.5	9701.8
P32969	60S ribosomal protein L9	RPL9	12655.7	11526.8	10141.6	12343.3	12690.9	11323.6
Q53ET7	Serine hydroxymethyltransferase (Fragment)		6314.1	5805.5	5440	5709.6	6832.9	6579.4
P08240	Signal recognition particle receptor subunit alpha	SRPRA	10264.8	10029.2	9686.9	9335.8	8099.2	8537.6
Q13045	Protein flightless-1 homolog	FLII	5825.4	5812.1	6037	5968.6	5614.7	5971.3
Q96J02	E3 ubiquitin-protein ligase Itchy homolog	ITCH	7711.3	7620.9	7204.6	7129.4	7040.4	7254.2
Q6IT96	Histone deacetylase	HDAC1	6815.9	6213.8	7086.4	8034.7	7765.6	7613.7
A0A0S2Z487	Junction plakoglobin (Fragment)	JUP	5115.5	5479.6	5512.8	5698.7	5007.8	5061.3
Q16181	Septin-7	SEPTIN7	8223.9	6891.8	6761.9	6921.3	7945.4	7359.9
O15371	Eukaryotic translation initiation factor 3 subunit D	EIF3D	8557.1	8191.9	8524.3	8937.2	8452.8	8768.4
B7ZKT9	KIAA1033 protein	KIAA1033	11450.5	10479.3	8100.4	9472.3	11042.7	10266.8
A0A096LPI6	Utp12 domain-containing protein (Fragment)		8128.4	8309.1	7899.6	8614.3	8511.3	8373.9
P31689	DnaJ homolog subfamily A member 1	DNAJA1	14348.9	13789.4	11759.9	13115.3	12993.7	13110.1
Q5JTV8	Torsin-1A-interacting protein 1	TOR1AIP1	8449	8482.4	9588.4	10193	8114.3	8115.5
A0A494C0R8	Clustered mitochondria protein homolog	CLUH	9244.3	8526.6	7918.6	8646.7	9361.3	9566.7
Q8WWQ0	PH-interacting protein	PHIP	9674.5	9829	10277.6	10656.6	10012.1	9883.5
A0A140VJT8	Ribonuclease inhibitor		7803.8	8732.9	9302.8	7333.5	7660.4	8438.2
Q12873	Chromodomain-helicase-DNA-binding protein 3	CHD3	4612.1	4407	4648.6	5222.6	5180	5129.7
A0A024R6N2	Non-specific serine/threonine protein kinase	CDC42BPB	8249.4	7992.3	7481.9	9174.6	8206.3	8150.7
A0A024R324	Epididymis secretory sperm binding protein	RHOA	8651.3	9599.6	10104.9	9111.6	10289.3	9724.8
A0A024RBQ5	2-5 oligoadenylate synthase	OAS3	9153.7	8621.7	8596.1	9893.7	9275.3	8876.2
A0A140VKE7	Testis tissue sperm-binding protein Li 64n		7937.8	8009.5	7930.4	7479.2	7895	8380.8
Q03701	CCAAT/enhancer-binding protein zeta	CEBPZ	9144.9	8660.6	8290.5	9720.8	9403.7	9066.2
Q6P1N0	Coiled-coil and C2 domain-containing protein 1A	CC2D1A	14478.6	14690.9	13821.9	14254.6	14445.1	14160.9
A0A2P9DU05	Rho-associated protein kinase	ROCK2	11658	10768.7	10731.6	10834.4	10829.7	11143.8
B4DVQ5	Eukaryotic translation initiation factor 3 subunit C	EIF3C	11897.4	10179.5	10472	11452.9	11445.5	11663.5
Q9H6S0	3-5 RNA helicase YTHDC2	YTHDC2	9965	10065.2	8759.3	9718.7	10123.8	9577.7
P13674	Prolyl 4-hydroxylase subunit alpha-1	P4HA1	8831.3	8903.7	10480	13211.3	15279.3	10504.4
A0A024R1T5	2,3-cyclic-nucleotide 3-phosphodiesterase	CNP	11247.3	11123.7	11880.6	12456	12631.8	11835.8
P80723	Brain acid soluble protein 1	BASP1	11771.9	12391.5	13258.4	11168.4	11646.7	10273.7
O76021	Ribosomal L1 domain-containing protein 1	RSL1D1	13138.2	12214.8	10150.9	9518.3	11159.5	10653.6
Q96T76	MMS19 nucleotide excision repair protein homolog	MMS19	7749.5	7255.5	6797.2	8074.2	8114.2	8014.3
A0A140VJM0	Testicular tissue protein Li 96		18208	17657.7	16526	15489.5	16077.8	15207.3
A0A0A0MTB8	WD repeat-containing protein 36	WDR36	11002.1	10787	10220.4	11026.1	10995	10811.2
Q8WVM8	Sec1 family domain-containing protein 1	SCFD1	10381.5	9649.8	9041	9606.8	8743.4	8839.8
P08243	Asparagine synthetase [glutamine-hydrolyzing]	ASNS	2252.1	1919.4	1585.6	1581.2	1533.2	1627.7
A0A0G2JQM1	AP-2 complex subunit alpha-2 (Fragment)	AP2A2	741.1	764.1	709.5	577.4	692.6	685.5
Q03169	Tumor necrosis factor alpha-induced protein 2	TNFAIP2	9388.7	9451.7	9938.7	11774.5	11885.2	11660
P28288	ATP-binding cassette sub-family D member 3	ABCD3	12502.3	13079.2	13250.8	13272.9	13306.3	12512.4
P60228	Eukaryotic translation initiation factor 3 subunit E	EIF3E	10862.3	9501.5	8662.9	9821.8	10051.8	10080.3
H0Y8G5	Heterogeneous nuclear ribonucleoprotein D0 (Fragment)	HNRNPD	9942.3	10074.8	12132.9	12813.6	11983.8	11936
Q6IQ30	Polyadenylate-binding protein	PABPC4	7107.5	6316	6012.7	6087.9	5233.2	5738.2
P18124	60S ribosomal protein L7	RPL7	19938.4	16417.9	13737.2	18375.3	19892.7	15706.2
P54920	Alpha-soluble NSF attachment protein	NAPA	12917.6	13207.2	12999.5	14426.3	15030.5	15009.8
O94826	Mitochondrial import receptor subunit TOM70	TOMM70	13190.3	12967.2	15355.1	14918.1	10890	12276.4
Q15645	Pachytene checkpoint protein 2 homolog	TRIP13	9579.4	9293.6	8033.4	9049.5	9740.1	9880.8
P55263	Adenosine kinase	ADK	9835.9	11217.8	12443.1	10073.9	10675.8	11736.5
Q8WYP5	Protein ELYS	AHCTF1	9133.9	9122	9878.8	10620.3	8669.6	9552.1
A0A804HI95	Alpha-actinin-2	ACTN2	1188.4	1267.8	1878.9	1480.4	1708.4	1612.7
B5BU01	Eukaryotic translation initiation factor 2 beta	EIF2S2	17204.1	16473.1	15399.5	13994.2	16353.3	14121.9
B9A6J2	Rab3 GTPase-activating protein catalytic subunit	RAB3GAP1	13066.3	11574.4	10166	11467.3	11215.7	11507.3
Q08AM6	Protein VAC14 homolog	VAC14	10095.5	9654.7	7967	9340.8	9109.4	9003.3
P30040	Endoplasmic reticulum resident protein 29	ERP29	12685.7	12495.8	13095.2	13210.4	14011.3	13412
P51648	Aldehyde dehydrogenase family 3 member A2	ALDH3A2	14610.2	14820.2	13639.5	13268.8	13725	13493.2
A0A0S2Z4Z0	RNA binding motif protein 14 isoform 1 (Fragment)	RBM14	10148.8	10136.1	11957.3	14797.5	10271.1	11661.1
O43852	Calumenin	CALU	1758.5	1660.7	1755	1948.6	1736.3	1709.6
O75947	ATP synthase subunit d, mitochondrial	ATP5PD	14086.5	15847	17257.1	13596.6	16314.5	14917.4
Q7L1Q6	Basic leucine zipper and W2 domain-containing protein 1	BZW1	10982.2	11667.4	13131	15295	14759.2	13748.2
Q9H9P8	L-2-hydroxyglutarate dehydrogenase, mitochondrial	L2HGDH	7316	7942	7433.5	7560.7	7673.9	7758.1
A0A024RB75	Citrate synthase	CS	14141.4	15136.6	16923.4	16041	15744.4	16406.7
V9HWE9	GST class-pi	HEL-S-22	8593.5	10994.4	11787.8	8221.6	8814.3	9995.4
Q16777	Histone H2A type 2-C	H2AC20	15128.3	15320.4	15072.7	12783.7	16688	14871.7
O95793	Double-stranded RNA-binding protein Staufen homolog 1	STAU1	7065.6	6945.8	6928.4	7596.8	6525.5	6701.6
Q86XI2	Condensin-2 complex subunit G2	NCAPG2	8361.7	8421.9	8459.6	9015.1	9481.4	9375.4
A0A087X2I1	26S proteasome regulatory subunit 10B	PSMC6	11596.6	10774.4	11007.4	10896.8	12067.7	11813.8
G3V0I5	NADH dehydrogenase [ubiquinone] flavoprotein 1, mitochondrial	NDUFV1	8000.6	8461.1	9292.6	9702.6	10350.5	10311.9
A0A0B4J2E5	Utp12 domain-containing protein	LOC102724159	10843.1	11042	10464.8	10955.4	11420.1	11880.5
A0A024R8K7	Integrin beta	ITGB4	9250.8	9797	9547.4	9459.8	9221	9518.2
P62917	60S ribosomal protein L8	RPL8	13696.8	11291.1	9993.7	10344.7	13317.8	11429.2
B4DY32	Asparagine synthetase [glutamine-hydrolyzing]		940.1	572.6	197.3	194.1	205	233.7
A0A0G2JNH2	Tight junction protein ZO-1	TJP1	13375.4	12957.5	11794.1	12780.6	10921.1	12230.2
A0A384MDU9	Dynactin 2 (P50), isoform CRA_c	DCTN2	8484.3	7539	8065.7	9020.4	6812.8	7751.8
Q15437	Protein transport protein Sec23B	SEC23B	7575.8	7091.2	6943	7245.3	7295.2	7407.1
B1ALA9	Ribose-phosphate pyrophosphokinase 1	PRPS1	4534.7	4044.8	3247.8	3775.3	4368.5	3926.1
Q6FI03	G3BP protein	G3BP	10439.1	10051.4	11870.3	12921	10255.7	11942.2
Q7Z2Z2	Elongation factor-like GTPase 1	EFL1	7275.4	6753.3	7041.1	6988.2	7013.1	7401.4
A0A024R3J1	Tripartite motif-containing 29, isoform CRA_a	TRIM29	8976.5	9469.5	15613.4	21146.5	12158.1	16265.3
Q9UHD8	Septin-9	SEPTIN9	1098.4	1190.1	1427.7	1135.4	807.8	1053.4
A0A140VJE3	Methionine aminopeptidase 2	METAP2	693.9	771	940.3	245.3	438.5	509.1
Q9H0U4	Ras-related protein Rab-1B	RAB1B	4447	4633.3	4702.9	4835.5	4751.7	4282.2
P04632	Calpain small subunit 1	CAPNS1	5545.6	5831.1	6122.1	5044.1	5488.7	5961.3
P62424	60S ribosomal protein L7a	RPL7A	17759	14789.7	12242.3	13080	16205.6	14740.7
A0A0A0MTH9	TATA-binding protein-associated factor 172	BTAF1	7535.6	7640.7	7359.5	7418.5	7761.6	7189.7
Q1KMD3	Heterogeneous nuclear ribonucleoprotein U-like protein 2	HNRNPUL2	13023.9	13207.5	14135.2	14545.6	13168.3	13611
P62879	Guanine nucleotide-binding protein G(I)/G(S)/G(T) subunit beta-2	GNB2	2901.6	2933.2	2760	2702.4	2698.7	2784.9
H6VRF8	Cytokeratin-1	KRT1	3386	5777.5	12389.2	4000.2	4613.9	3506.3
P39656	Dolichyl-diphosphooligosaccharide--protein glycosyltransferase 48 kDa subunit	DDOST	13192.1	14562.6	13908.1	14283.9	14498.1	13744.1
A0A6Q8PGN3	Inverted formin-2	INF2	6585.9	6498.4	6870.4	6698.5	6342.5	6760.9
F8VQZ7	Methionine aminopeptidase 2	METAP2	270.4	284.3	379.3	139.5	191.7	216.8
B2RBE0	cDNA, FLJ95462, highly similar to Homo sapiens fatty-acid-Coenzyme A ligase, long-chain 3 (FACL3),mRNA		11061.5	10863.7	9099.3	8938.2	9372.7	8629.1
O60568	Multifunctional procollagen lysine hydroxylase and glycosyltransferase LH3	PLOD3	9579.5	9609.3	9484.5	9428.1	9522.4	9420.3
P47895	Aldehyde dehydrogenase family 1 member A3	ALDH1A3	8337.4	8668.7	10603.1	8329.5	8979.9	10469.3
P61224	Ras-related protein Rap-1b	RAP1B	6076.6	6346.6	5835.5	5309.4	5751.3	5642.2
O94905	Erlin-2	ERLIN2	11928.1	12476.2	10834.9	10729.6	10981.6	10664.4
Q9UIJ7	GTP:AMP phosphotransferase AK3, mitochondrial	AK3	12663.2	14122.6	15310	13892	14285.3	15005.2
Q8NC51	Plasminogen activator inhibitor 1 RNA-binding protein	SERBP1	14418.5	13937	16578.9	15406.7	13041.2	14521.8
O60884	DnaJ homolog subfamily A member 2	DNAJA2	11694.7	11813.3	10446.8	11317	10902.5	11142.8
P52292	Importin subunit alpha-1	KPNA2	7548.5	7679.9	8532.4	7898.5	6855.3	8487.2
A0A0S2Z404	Regulator of chromosome condensation 1 isoform 2 (Fragment)	RCC1	8585.5	8099.5	8123.5	8844.5	8361.1	8453.6
A8K7Q1	Nucleobindin-1		9333.9	9839	8990.7	10603.1	10669.3	10218.9
P49189	4-trimethylaminobutyraldehyde dehydrogenase	ALDH9A1	9481.5	11342.1	12412.5	9454.4	10374.7	11425.8
Q86UY0	TXNDC5 protein	TXNDC5	12530	12357.5	12169.3	12113.6	13171.2	12545.5
Q52LJ0	Protein FAM98B	FAM98B	4609.8	4860.5	4450.9	4637.4	4392.6	4416.8
Q14C86	GTPase-activating protein and VPS9 domain-containing protein 1	GAPVD1	16017.1	16269.1	15008.3	13566.3	14478.9	14218.7
B3KM34	Beta-MPP		9880.3	10647.6	12369.5	12342.3	11955	12704
B2RNR6	Zinc finger RNA binding protein	ZFR	9822.3	9734.4	10127.4	9893.3	8258.7	9052.5
P08559	Pyruvate dehydrogenase E1 component subunit alpha, somatic form, mitochondrial	PDHA1	12817	12720.5	13162.4	12901.5	13711	13569.8
Q5UIP0	Telomere-associated protein RIF1	RIF1	10740	9946.9	10890.2	12360	11521.6	11721.5
Q02790	Peptidyl-prolyl cis-trans isomerase FKBP4	FKBP4	11530.2	12921	14082	10575.4	12107.7	13439
Q9Y2Q3	Glutathione S-transferase kappa 1	GSTK1	12591.2	13253.3	13128.3	13036.4	13123.8	12834.7
Q15293	Reticulocalbin-1	RCN1	13794.9	14282.7	13237.3	13894.4	13541.1	13324.6
A0A024R8V0	Septin 9, isoform CRA_a	2024-09-09	224.4	198.4	202.6	273.3	241.4	252
A8K9U6	cDNA FLJ76121, highly similar to Homo sapiens zinc finger CCCH-type, antiviral 1 (ZC3HAV1), transcript variant 1, mRNA		293.3	195.4	218.8	153	268.1	244.3
Q5U0I6	H.sapiens ras-related Hrab1A protein	RAB1A	3961.8	4067.3	4052.7	3632.3	3538.8	3209.7
P13807	Glycogen [starch] synthase, muscle	GYS1	9313.3	9110.1	8820.5	11048.2	10918.9	10203.6
A0A024QZM6	SEC24 related gene family, member C (S. cerevisiae), isoform CRA_a	SEC24C	7176.4	6944.4	6597.1	6882.4	6807.3	6829.5
Q86XP3	ATP-dependent RNA helicase DDX42	DDX42	8171.4	7931.8	7776.7	8776.9	8633.7	8678.3
P60953	Cell division control protein 42 homolog	CDC42	9452.2	9832	9298.8	9566.6	9404.4	9118.6
Q9UBF2	Coatomer subunit gamma-2	COPG2	8528.1	8482.8	6767.6	7585.7	7696.5	7468
A0A024RBE8	Phosphate carrier protein, mitochondrial	SLC25A3	19363.5	20550.2	20434	20872.5	19835.5	19620.8
Q6PKG0	La-related protein 1	LARP1	12113.1	11195	11176.5	13127.7	11263.2	11432
P48047	ATP synthase subunit O, mitochondrial	ATP5PO	10855	10768	11717	10536.8	12378.2	11514.1
A0A024R755	Calumenin	CALU	1615.9	1615.2	1578.7	1783.6	1766.7	1644.4
Q13425	Beta-2-syntrophin	SNTB2	10550.8	10089.5	10558.2	12296.4	11334.9	10863.4
P68431	Histone H3.1	H3C1	3453.6	3697	3753.1	2407.6	3425.5	3213.2
Q6AHZ7	Uncharacterized protein DKFZp686A111	DKFZp686A111	9387	9260.4	8453.5	8854.1	8762	8413.1
Q709C8	Vacuolar protein sorting-associated protein 13C	VPS13C	4836.3	4528.3	3829.5	4382.5	4005.3	4026.7
A0A7P0T9L3	Cullin-4B	CUL4B	5738.5	5312.1	5140.9	5074.3	6059.5	5707.2
P52789	Hexokinase-2	HK2	7571	7078.1	6681.2	7987.2	8935.6	6718.4
P20020	Plasma membrane calcium-transporting ATPase 1	ATP2B1	6777.7	6550.7	5107	4739.2	5218.2	4753.1
Q59H39	Signal transducer and activator of transcription (Fragment)		968.1	1016	1199.4	1687.1	1700.8	1635.2
Q13177	Serine/threonine-protein kinase PAK 2	PAK2	8427.6	9314.7	9584.6	7986.5	8769.2	9385.9
P08758	Annexin A5	ANXA5	9469.6	10429.3	11580.2	9719.9	10243.9	11524.5
Q9BW27	Nuclear pore complex protein Nup85	NUP85	8716.7	8029	8079.7	9550.4	9493.4	9448
P61981	14-3-3 protein gamma	YWHAG	5197.9	5065.6	5046	4114.8	4106.9	4256.6
Q8NHW5	60S acidic ribosomal protein P0-like	RPLP0P6	30.3	24.3	27	20.7	18.8	28.1
P29144	Tripeptidyl-peptidase 2	TPP2	11015.9	10682.3	11218.6	9686.1	10690.5	10821.2
Q9P2R3	Rabankyrin-5	ANKFY1	9656.6	8643.6	7927.4	8918.6	9130.8	9139.9
P06493	Cyclin-dependent kinase 1	CDK1	8775.4	8561.1	8584.8	10717	10588.4	10582
A8K4T6	26S proteasome non-ATPase regulatory subunit 5		8980.1	9578.2	8541.5	8097.6	8384.4	8675.7
P22570	NADPH:adrenodoxin oxidoreductase, mitochondrial	FDXR	317.9	379.7	480.3	545	432.5	398.8
O96008	Mitochondrial import receptor subunit TOM40 homolog	TOMM40	8569.8	9220.3	9298.4	9019.8	8693.6	9096.3
P61221	ATP-binding cassette sub-family E member 1	ABCE1	9479.4	9087.9	8650	8196.5	9068.4	8725.4
Q5T4U5	Medium-chain specific acyl-CoA dehydrogenase, mitochondrial	ACADM	5799.2	6662.7	7298.4	6568.3	6572.7	7031.7
J3KR97	Tubulin-specific chaperone D	TBCD	9207.2	7105.6	6533.3	6699.5	7132.2	7050.3
P35250	Replication factor C subunit 2	RFC2	9261.3	8797.6	7764.8	9207.6	9730.8	9579
Q6PJG6	BRCA1-associated ATM activator 1	BRAT1	5061.5	4781.3	4854.4	5397.7	5462.6	5801.4
O00231	26S proteasome non-ATPase regulatory subunit 11	PSMD11	9590.3	9253.6	9033.8	8353.8	9407.1	9494
A0A024R4X0	NADH-cytochrome b5 reductase	CYB5R3	9619.8	10097.7	9720.1	9180.3	9451.9	9636.1
P21912	Succinate dehydrogenase [ubiquinone] iron-sulfur subunit, mitochondrial	SDHB	10628.6	10757	12805	12887.8	13667.6	13064.1
B4DDI9	NADPH:adrenodoxin oxidoreductase, mitochondrial		206.4	223.8	260.4	284.2	236.2	266.9
Q86XA9	HEAT repeat-containing protein 5A	HEATR5A	1875.7	1869.5	1778.2	1630.2	1838.4	1907.2
P42167	Lamina-associated polypeptide 2, isoforms beta/gamma	TMPO	3495.9	4039.9	4704.6	4292.3	3691.9	3708.5
Q05D78	Double-strand break repair protein MRE11 (Fragment)	MRE11A	10924.8	10191.9	9094.4	10748.4	10385.8	10287.2
B2RCJ6	cDNA, FLJ96114, highly similar to Homo sapiens bromodomain and WD repeat domain containing 2 (BRWD2), mRNA		7309.6	7125.1	5952.4	6678	6723.6	6672.2
Q14240	Eukaryotic initiation factor 4A-II	EIF4A2	2015.8	2069	2013.5	2198.3	2008.5	2016.9
O75475	PC4 and SFRS1-interacting protein	PSIP1	11994.5	11979.4	13556.4	14096.4	12986.8	12596.9
Q9NSD9	Phenylalanine--tRNA ligase beta subunit	FARSB	10983	9928.3	8724.3	9089.4	10378.8	9934.1
Q96A33	PAT complex subunit CCDC47	CCDC47	10929.4	10939.8	10520	10813.3	11161.5	10614.8
A0A024RAI1	Actin-like protein 3	ACTR3	10561.3	9996.4	10679.7	9745.5	10444.8	10357
Q8TBR3	Fusion (Involved in t(1216) in malignant liposarcoma)	FUS	12130.9	12098.6	14294.7	14185.2	11203.8	11580.5
Q14444	Caprin-1	CAPRIN1	13138.8	12141	13967.7	15504.8	13792	14851.7
P11047	Laminin subunit gamma-1	LAMC1	9602.8	10127.8	9841.3	9378.4	9618.8	9834.2
A0A384MR27	Galectin		19662.3	19189.3	21044.4	19075.5	20664.4	18851.4
A0A087WVM4	Formyltetrahydrofolate synthetase	MTHFD1L	10147.2	10233.4	9406.7	9288.2	9788.3	9940.1
P38117	Electron transfer flavoprotein subunit beta	ETFB	14478.6	16330.5	17720.9	15504.8	17313.9	17345.4
Q96P70	Importin-9	IPO9	8060.7	8089.9	7961.8	7516.6	7916.5	8463.7
O60832	H/ACA ribonucleoprotein complex subunit DKC1	DKC1	10766.8	10247.7	9715.6	11419.1	10824.9	10139
P11182	Lipoamide acyltransferase component of branched-chain alpha-keto acid dehydrogenase complex, mitochondrial	DBT	10029.5	10155.8	9929.1	9944.5	10771	10757.5
B3KY60	cDNA FLJ16777 fis, clone BRHIP2029567, highly similar to Cell division cycle 5-like protein		10803.5	11013.4	12037.7	11854.7	10713.2	11587.3
Q8NCN5	Pyruvate dehydrogenase phosphatase regulatory subunit, mitochondrial	PDPR	12142.6	12302.1	11669.6	12032.7	12628.4	12419.4
A0A7I2V5Y5	Kinesin-like protein	KIF23	7447.8	7678.1	8400.7	8537.5	7229.8	8198.7
B4DL86	6-phosphogluconate dehydrogenase, decarboxylating		95.4	136.2	127.2	91.7	92	111.9
A0A090N7Y2	ATP-binding cassette, sub-family F (GCN20), member 2	ABCF2	12338.6	11670	12170.4	13615.8	12894.2	13527.6
Q5T9A4	ATPase family AAA domain-containing protein 3B	ATAD3B	3292.4	3093	2903.3	3075.5	3019.4	3085.9
Q16666	Gamma-interferon-inducible protein 16	IFI16	5531.4	5955.8	6417.8	6000.1	6242.9	5612.8
A0A024R1U4	RAB5C, member RAS oncogene family, isoform CRA_a	RAB5C	4354.8	4634.1	4863.5	4780.9	4215.3	4449.4
Q9H2P0	Activity-dependent neuroprotector homeobox protein	ADNP	8030	7741.6	9851	10723.1	8675.6	9355.5
O43264	Centromere/kinetochore protein zw10 homolog	ZW10	8978.1	8830.5	7556.4	8348.7	8641.1	8252.7
P61011	Signal recognition particle 54 kDa protein	SRP54	7474	7400.8	7458.2	7557.2	6545	6860.4
P29692	Elongation factor 1-delta	EEF1D	8051.3	8010.7	9211.9	8300.7	6889.4	7721.2
Q9Y5A7	NEDD8 ultimate buster 1	NUB1	7993.8	8330.2	10250.3	12323.4	13406	11538.8
B2RCM3	Calcium-activated neutral proteinase 2		532.7	692.9	663.8	590.3	472.3	581.9
O94874	E3 UFM1-protein ligase 1	UFL1	9921.6	9318.8	8377.5	9374.2	8457	8333.4
Q5JWF2	Guanine nucleotide-binding protein G(s) subunit alpha isoforms XLas	GNAS	10211.8	10270.9	10219.9	9962.9	10135.6	10147.2
Q9H2G2	STE20-like serine/threonine-protein kinase	SLK	12557	11896.2	12020	10940	11246.8	10880.2
Q6FG43	Flotillin	FLOT2	8439.4	8868.4	8064	7889.4	8405.6	7940.6
P57740	Nuclear pore complex protein Nup107	NUP107	8085.9	7418.7	7879.1	8771.5	7661.6	8073.3
B2R7T8	F-actin-capping protein subunit beta		16156.7	17490.2	19281.2	17011	17285.3	18796.1
A0A024RAC7	Multifunctional fusion protein	ALDH4A1	9008.3	9534.6	9908.9	9555.7	10101.8	10114.9
Q14247	Src substrate cortactin	CTTN	9689.1	9940.1	13271.8	12873.5	10245.2	11376.3
Q9BTT5	Similar to NADH dehydrogenase (Ubiquinone) 1 alpha subcomplex, 9 (39kD) (Fragment)		4877.3	5017.7	5810.1	6143.9	6690.1	6493.7
Q597H1	N-myc downstream-regulated gene 1 protein	TRG14	3925.5	4277.8	5002.6	7976.9	7881	5144.5
Q9Y305	Acyl-coenzyme A thioesterase 9, mitochondrial	ACOT9	8494.9	8383.7	7228.2	8342.1	8668.3	8437.6
O75477	Erlin-1	ERLIN1	6607.3	7286.4	6836.5	6512.4	6716.3	6334.2
A0A0C4DGX4	Cullin-1	CUL1	11465.2	10649.6	10207.3	10440.6	12243.1	11913.6
O95239	Chromosome-associated kinesin KIF4A	KIF4A	6724.4	6540.4	7662.5	7799.1	6417.1	7477.4
A0A5F9ZHN7	Phosphatidylinositol-3-phosphatase SAC1	SACM1L	14430.2	14711.5	13803.3	13899.3	14300.2	13857.3
P50995	Annexin A11	ANXA11	346.1	374.1	322.5	289.9	297	395.1
E9PK25	Cofilin, non-muscle isoform	CFL1	7674	8464.3	10566.7	8012.2	8581.9	9244.2
Q9NR31	GTP-binding protein SAR1a	SAR1A	7271.4	7503.9	7628	8115.7	8489.8	8748.7
A0A024R0R4	SUMO-1 activating enzyme subunit 1, isoform CRA_b	SAE1	10390.8	10263.9	10815.8	9082.9	11448.6	11393.9
P62081	40S ribosomal protein S7	RPS7	4079.9	3418.4	2797	3098.2	3484.3	3060.9
A0A0J9YVP6	60 kDa poly(U)-binding-splicing factor (Fragment)	PUF60	6555.7	6577.2	8307.6	8480.2	6420.2	7617.2
P61106	Ras-related protein Rab-14	RAB14	11271	11816.5	10870.2	9993.6	10293	9717.3
Q9UKV3	Apoptotic chromatin condensation inducer in the nucleus	ACIN1	11125.1	11025.9	13482.4	12934.2	9474.8	10584.2
Q14689	Disco-interacting protein 2 homolog A	DIP2A	7979.2	7871.3	7378.1	7903.2	8091.3	7927.1
B4DZC3	5-3 exoribonuclease		8746.6	9675.4	11106.1	11241.8	9137.2	10682.2
Q9NTK5	Obg-like ATPase 1	OLA1	9748.4	9695.7	11042.9	10543.5	9356.4	10511.5
P19784	Casein kinase II subunit alpha	CSNK2A2	10707.9	9823.4	8579.1	8868.5	10048.2	8941.9
Q9UKV8	Protein argonaute-2	AGO2	5303.1	4802.3	4283.7	4611.8	5005.3	4425.6
Q9Y262	Eukaryotic translation initiation factor 3 subunit L	EIF3L	13147.5	11346	10899.5	12155.2	12836.4	12818.9
A0A024R9N6	EH-domain containing 4, isoform CRA_a	EHD4	7670.1	7549.9	6646.5	6599.7	7360	7101.2
P17655	Calpain-2 catalytic subunit	CAPN2	115.9	133.1	164.7	145.9	141.4	137.9
Q53SF7	Cordon-bleu protein-like 1	COBLL1	7493.5	7825.6	11302.5	10797.6	9149.7	10195
Q8IX12	Cell division cycle and apoptosis regulator protein 1	CCAR1	11975.6	11311.7	11058.4	11541.5	12164.3	11724.4
O60341	Lysine-specific histone demethylase 1A	KDM1A	6767.3	6966.7	8037	8532.7	7984.8	8130
Q99497	Parkinson disease protein 7	PARK7	11884.4	14689.8	16316.3	12982.5	13531.2	14785.9
A0A024R6Q1	Eukaryotic translation initiation factor 5	EIF5	14599.9	12747.5	11244.2	10642.4	11829.6	11467.4
Q96HY7	Probable 2-oxoglutarate dehydrogenase E1 component DHKTD1, mitochondrial	DHTKD1	7567.7	7217.8	7679.6	8443.7	8563.1	8279.6
Q9UNF0	Protein kinase C and casein kinase substrate in neurons protein 2	PACSIN2	14407.5	13987.8	12994.7	13984.6	15448.2	14839
P37837	Transaldolase	TALDO1	11580.9	14421	17065.2	12384.5	13216.7	14119.4
C9JH19	Cathepsin D	CTSD	8470.8	9736.1	9790.5	8532.7	9490	9552
A0A0S2Z471	Creatine kinase (Fragment)	CKB	10367	9676.6	9367.8	9000.4	9206.1	9640.3
Q9Y512	Sorting and assembly machinery component 50 homolog	SAMM50	8396.7	9040.7	8669.7	8381.8	8189.4	8388.2
P48147	Prolyl endopeptidase	PREP	9001.9	10613.6	10613	7639.9	8434.2	9283.2
B4DWI8	Paraspeckle component 1		10125.1	9433.3	9284	11092.2	10461.1	9911.2
A0A024R1K7	Tyrosine 3-monooxygenase/tryptophan 5-monooxygenase activation protein, eta polypeptide, isoform CRA_b	YWHAH	9472.7	10172.9	11114	10264.9	9392.3	10524.2
P22059	Oxysterol-binding protein 1	OSBP	12095.1	11311.6	10267.4	11317.8	10387.2	10665.2
O43776	Asparagine--tRNA ligase, cytoplasmic	NARS1	9345.4	9593	9075.2	8108.4	8322.2	8264.5
Q8TBC4	NEDD8-activating enzyme E1 catalytic subunit	UBA3	4469	5246.8	5930.9	4982.8	5073.5	5651.1
G3V1V0	Myosin light polypeptide 6	MYL6	13255.1	13200.7	14401.5	14503.9	14903.5	14613.9
Q9NR09	Baculoviral IAP repeat-containing protein 6	BIRC6	5698.7	5350	4822.4	5251.6	5094.9	5379
Q9BXP5	Serrate RNA effector molecule homolog	SRRT	7282.4	7097.3	9057.2	9668.6	8110.4	8861.6
A0A024R7X0	ADP-ribosylation factor guanine nucleotide-exchange factor 1(Brefeldin A-inhibited), isoform CRA_a	ARFGEF1	5480.3	5274.2	5227.8	5428.4	4948.9	5216.2
Q9Y2W1	Thyroid hormone receptor-associated protein 3	THRAP3	8874.3	8675	13798.1	15966.4	8801.1	10557
Q9UJZ1	Stomatin-like protein 2, mitochondrial	STOML2	6133.2	6854.8	6585.4	6573.5	6694.5	6851.4
O15355	Protein phosphatase 1G	PPM1G	8251.5	7868.6	8632.1	7572.1	7842	7701.2
A0A0A6YYL4	Coronin	CORO7-PAM16	8470	7627.3	7910.8	8710.3	8620.2	8486.3
Q96A65	Exocyst complex component 4	EXOC4	8745.6	8093.2	6970.3	7570.7	7773.2	7646.7
Q59FR8	Galectin (Fragment)		13246.6	15582.4	15357.9	11237.5	12256.9	12153.9
P30044	Peroxiredoxin-5, mitochondrial	PRDX5	7158.4	7983.8	8778.1	8025.3	8101.7	8484.7
P18084	Integrin beta-5	ITGB5	8232.6	8265.3	7406.5	7721.1	8202.2	7087.2
B3KM47	cDNA FLJ10273 fis, clone HEMBB1001137, highly similar to SEC23-interacting protein		12305	10842.7	8999.9	8949.9	9429.1	9366.3
Q5QNW6	Histone H2B type 2-F	H2BC18	34256.1	35071.4	36612.3	43430.6	41040.2	36325.1
A0A140VK39	Protein phosphatase methylesterase 1		7801.1	7646.7	8249.7	7777.8	8948.3	8722.9
P05387	60S acidic ribosomal protein P2	RPLP2	12857.5	11705.6	9433.4	11997.8	12089.4	11657.3
Q01780	Exosome component 10	EXOSC10	8580.8	8962	8993.8	9428.1	8535.2	9021.8
Q96EY7	Pentatricopeptide repeat domain-containing protein 3, mitochondrial	PTCD3	8625.9	8699.3	7582.5	8375	9072.3	8660.9
O95202	Mitochondrial proton/calcium exchanger protein	LETM1	7968.5	8596.6	8073.6	8178.3	8195.8	8259.2
Q8TAS0	ATP synthase subunit gamma (Fragment)		75.5	81.8	93.6	78.8	98.9	92.2
Q9BPX3	Condensin complex subunit 3	NCAPG	7582.9	7625	7521.1	7641.4	8119.6	8341.1
A0A0A0MT83	Butyryl-CoA dehydrogenase	IVD	8063.2	8597.1	8661.6	8533.1	8842.6	8845.4
Q4G176	Malonate--CoA ligase ACSF3, mitochondrial	ACSF3	10933.5	11543.8	10568.7	11378.3	12042.2	11194.1
O95302	Peptidyl-prolyl cis-trans isomerase FKBP9	FKBP9	10435	10455.2	10803.3	11355.6	12153.6	11477.8
B2R6K4	cDNA, FLJ92996, highly similar to Homo sapiens guanine nucleotide binding protein (G protein), beta polypeptide 1 (GNB1), mRNA		2961.9	2921	2647.8	2638.7	2723.8	2637.5
Q8NE71	ATP-binding cassette sub-family F member 1	ABCF1	7643.5	7199	6854	7502.5	7520	7445.2
A0A024R0R1	Rho guanine nucleotide exchange factor (GEF) 1, isoform CRA_e	ARHGEF1	10867.3	10412.4	10925.3	10345.2	9849.7	10164.1
A8KA83	Epididymis secretory sperm binding protein		13865.7	14671.5	15034.5	14820.4	12697.2	12129.7
Q13724	Mannosyl-oligosaccharide glucosidase	MOGS	9275.9	9061.2	7916.3	8255.3	8520.4	8350.2
Q68GS6	Receptor protein-tyrosine kinase (Fragment)	EGFR	34.7	31.4	24.5	26.9	30.7	27.8
Q14151	Scaffold attachment factor B2	SAFB2	12694.2	12921	15680.9	16739.7	13012.9	13798.2
P62829	60S ribosomal protein L23	RPL23	18272.2	16673.7	15420.6	16163.1	16355.9	16105.4
B7Z6F7	cDNA FLJ61705, highly similar to Symplekin		8609.7	8353.9	8012.6	8954.2	9292.4	9017.6
A0A0F7L0Q8	Fragile X mental retardation autosomal homolog variant p5FK	FXR1	9105.1	8333.9	8527.5	9879.7	8198.1	8782.6
P38159	RNA-binding motif protein, X chromosome	RBMX	9323.7	9200.4	11710	12083	9516.8	9900.4
A0A024RB22	SWI/SNF related, matrix associated, actin dependent regulator of chromatin, subfamily c, member 2, isoform CRA_a	SMARCC2	4566.7	4542.2	5540.4	5840.1	4854.5	5280.5
Q5JR94	40S ribosomal protein S8	RPS8	14158.7	11640.8	9484.2	12061.1	13038.8	12152
B4DNA3	Adenylyl cyclase-associated protein		166.6	213.9	256	162.9	185.6	204.7
Q59EP1	Annexin (Fragment)		219.4	313.6	250.3	167.5	194.5	249.9
Q9Y315	Deoxyribose-phosphate aldolase	DERA	5948.1	5192.3	4365.8	5299.9	6002.5	5229
A4LAA3	ATP-dependent helicase ATRX	ATRX	11038.8	11541.7	12822.1	13498.6	11626.7	12001.8
Q13315	Serine-protein kinase ATM	ATM	8948	8940.6	8689.1	9084.7	9569.6	9072.5
Q8N163	Cell cycle and apoptosis regulator protein 2	CCAR2	5382.2	5838.3	6865.6	6992.6	5941.9	6802.2
A0A0S2Z2Z6	Annexin (Fragment)	ANXA6	15023.2	14074.7	14537.4	14083.4	14278.5	20254.7
B4DZF2	cDNA FLJ59571, highly similar to Eukaryotic translation initiation factor 4gamma 2		7412.1	7371.2	7054.6	6850	6465.9	7090.9
Q8N201	Integrator complex subunit 1	INTS1	9263.6	9134.1	8096.7	9407.3	9094.2	8733.7
B4E2A6	cDNA FLJ55508, highly similar to Sad1/unc-84-like protein 2		3368.7	3555	4000.9	3967.9	4194.7	4068.7
Q8IWJ2	GRIP and coiled-coil domain-containing protein 2	GCC2	11051.5	9530.3	8650.6	10111.6	8164	8468.1
Q7Z3N6	Uncharacterized protein DKFZp686A01173 (Fragment)	DKFZp686A01173	12096.1	11672.1	11004	11491.4	11740.6	10570.5
P30043	Flavin reductase (NADPH)	BLVRB	6502.3	7449.1	8046.5	6197.3	6416.6	6733.2
Q13501	Sequestosome-1	SQSTM1	14911.4	12120.1	5211.5	4955.2	4484.5	4663.6
P49755	Transmembrane emp24 domain-containing protein 10	TMED10	11543.2	12342.1	11602.9	11152.6	11043.1	10735.1
A8K9T3	cDNA FLJ76467, highly similar to Homo sapiens acyl-CoA synthetase long-chain family member 1 (ACSL1), mRNA		11942.1	11878.6	11442.9	11452.8	12025.6	11588.9
Q04446	1,4-alpha-glucan-branching enzyme	GBE1	13118.6	10639.4	9801	14560.6	16443.6	11486.1
P62906	60S ribosomal protein L10a	RPL10A	24119.3	22543.9	17138.7	19818.7	23246.2	18877.7
Q8TDI0	Chromodomain-helicase-DNA-binding protein 5	CHD5	84.1	82.7	101.2	119.7	85.6	100.1
Q9H2U1	ATP-dependent DNA/RNA helicase DHX36	DHX36	7076.9	6755.9	5788.2	6544.3	6758.7	6294.5
A0A7P0T8N8	Transcription elongation regulator 1	TCERG1	8612.1	8952.5	9525	9229.3	9485	9824.2
A0A384DVU0	Patatin-like phospholipase domain-containing protein 6	PNPLA6	6407.2	6261.3	6856.8	6895.1	6813	6804.4
P17812	CTP synthase 1	CTPS1	9323.5	7917.7	6859	8013.2	7928.8	8151.8
Q53HQ0	Flotillin (Fragment)		8843.3	8586.7	8245.2	9044.1	9254.2	8811.8
A0A6I8PU73	DnaJ homolog subfamily C member 7	DNAJC7	11848.7	11084.7	10704	9263.5	10609.7	10937
H7C1M2	Protein SON (Fragment)	SON	202	188.3	187.9	212.2	231.7	237.9
P23368	NAD-dependent malic enzyme, mitochondrial	ME2	5501.4	5516.9	5209	5250	5755	5719.6
P24539	ATP synthase F(0) complex subunit B1, mitochondrial	ATP5PB	11887.8	13033.6	13846.9	13464.9	14187.5	12998
Q9BZZ5	Apoptosis inhibitor 5	API5	6985	7503.4	8588	8555.9	7994.5	7883.3
B4DL14	ATP synthase subunit gamma		29.7	28.3	31.4	29.1	33.5	33.3
P31937	3-hydroxyisobutyrate dehydrogenase, mitochondrial	HIBADH	6391.8	6818.8	6759.1	6359.3	7005.2	6940.9
A0A024R201	26S proteasome non-ATPase regulatory subunit 13	PSMD13	10908.9	10267	9779.6	9566	10714.6	10784
I3L4X2	ABC-type glutathione-S-conjugate transporter (Fragment)	ABCC1	6445.7	6121.4	5859.8	5560.4	5594.1	5603.5
Q53GQ0	Very-long-chain 3-oxoacyl-CoA reductase	HSD17B12	10597.4	10500.1	9524.1	9706.5	9604.8	9430.8
A0A384MDS4	Epididymis secretory sperm binding protein	hCG_18987	14406.3	15211.4	13773.8	13542.3	14336.6	13365.5
A0A024RDR0	High mobility group protein 1	HMGB1	10231	10961.5	12349.5	10333.1	12318.2	11252.2
P11908	Ribose-phosphate pyrophosphokinase 2	PRPS2	5459.4	5346.5	4786	4718.2	5262.8	5130.9
A0A384NKJ3	Epididymis secretory sperm binding protein		6210.1	7012.7	7439.5	7039.5	7093.8	7329
Q5W0H4	Translationally-controlled tumor protein	TPT1	13019.7	14442.1	17247.6	13650.1	14367.9	15407.8
A7VJC9	Salt-tolerant protein	STP	9069.6	9232.4	9496.6	9565.3	9613.8	9659.7
Q8N1G4	Leucine-rich repeat-containing protein 47	LRRC47	8553.3	8318.7	7955.6	8164.9	7303	7324.5
Q14157	Ubiquitin-associated protein 2-like	UBAP2L	5391.2	5872.5	7595.7	7637.1	5351.1	6594.7
Q92538	Golgi-specific brefeldin A-resistance guanine nucleotide exchange factor 1	GBF1	9525.6	9222.7	8105.4	8565	9059	9154.1
K7EK35	Signal transducer and activator of transcription	STAT5A	246.2	232.5	175.6	272.9	254.4	256.9
P35527	Keratin, type I cytoskeletal 9	KRT9	4936.8	7638.7	19282.8	5330.1	6658.2	4604.3
P07741	Adenine phosphoribosyltransferase	APRT	7561.1	8917.7	9559.7	7613	8037.5	8958.5
A0A024QZP6	Core histone macro-H2A	H2AFY2	8894.8	8728.5	8260.3	8126.3	8153.9	7868.7
Q10471	Polypeptide N-acetylgalactosaminyltransferase 2	GALNT2	10111.2	10087.1	8793.8	8152.6	8304	8474.1
A0A024R0Z3	RNA helicase	DDX23	10295.4	10149.3	9922.7	11589.6	10518.2	10658.7
Q9H7Z7	Prostaglandin E synthase 2	PTGES2	9629.2	9767.6	9820.8	8673.8	9242.5	9064.1
P21359	Neurofibromin	NF1	9309.1	9156.6	8542.6	9457.7	9435.5	9388.7
A0A024R7V6	RAB2, member RAS oncogene family, isoform CRA_a	RAB2	1874.1	1919.4	1792.1	1895.2	1813.6	1838.3
A0A024R9J0	RAD21 homolog (S. pombe), isoform CRA_a	RAD21	6544.2	6267.4	6795.5	8167.2	7363.5	7434.6
Q99567	Nuclear pore complex protein Nup88	NUP88	11075.8	10383.4	10390.9	10241.9	9489	9948.5
Q9Y6G9	Cytoplasmic dynein 1 light intermediate chain 1	DYNC1LI1	8778.6	7620.9	5882.4	7274.2	7350.7	7241.9
O95373	Importin-7	IPO7	6532.3	6730.3	6776.8	6428.4	5724.9	6353.3
A0A024R2B6	Serpin B5	SERPINB5	6243.1	7362.5	8822.9	7105.6	7707.8	8707.5
P55036	26S proteasome non-ATPase regulatory subunit 4	PSMD4	9387.5	8468.4	9180.6	9049.1	9146.5	9105.4
P49321	Nuclear autoantigenic sperm protein	NASP	4973.2	5672.8	6991.4	5602.5	6161.1	6694.5
B7ZLC9	GEMIN5 protein	GEMIN5	12180.2	12048.6	10283.4	11031.2	10600.1	10706.2
P98194	Calcium-transporting ATPase type 2C member 1	ATP2C1	8276.9	8015.1	6935.2	7428.7	7621.1	7449.2
H3BNC9	40S ribosomal protein S17		18177.5	15118.6	14021.5	18863.8	19926.8	17764
A0A0S2Z5K8	Spermatid perinuclear RNA-binding protein (Fragment)	STRBP	5138.7	4898.9	4584	4958.4	4699.8	4908.9
P31947	14-3-3 protein sigma	SFN	5069.4	6530.6	8112.2	5345.6	5669.3	6698.9
B2R5M9	Procollagen-lysine 5-dioxygenase		6801	6787.2	6810.3	7025.5	7875.6	7082.4
A0A7I2V2M3	Eukaryotic translation initiation factor 3 subunit I	EIF3I	10670.4	9636.4	9787.4	9883.8	9286.1	10240.5
X5D2T3	Ribosomal protein L10 isoform A (Fragment)	RPL10	11682.2	11119.3	9698.6	11890.5	10805.8	10471.4
Q9Y5M8	Signal recognition particle receptor subunit beta	SRPRB	8574.6	8930.7	8110.3	7629.4	7549.2	7607.4
P61160	Actin-related protein 2	ACTR2	10004.4	9383.9	9615	9509.4	10332	9926.9
B2RA56	Nicalin		9400	9155.1	8142.7	8178.4	8265.6	8261.3
Q9ULT8	E3 ubiquitin-protein ligase HECTD1	HECTD1	10332.9	9985.5	8869.5	8727.3	9105.7	9371.5
A0A024RDA1	Exocyst complex component 1, isoform CRA_a	EXOC1	9793.9	9807.8	7916.9	8670.8	9243.4	8958.2
G3V599	Melanoma inhibitory activity protein 2	MIA2	13118.1	12858	12211	11704.4	11036.2	10536.1
Q15397	Pumilio homolog 3	PUM3	9996	9041.5	7134.3	8058.4	8185.7	7930.3
A0A024R5X2	HCG2001986, isoform CRA_a	hCG_2001986	9511.5	9521.9	9433.8	8532.5	9152.8	8738.9
Q9H7D0	Dedicator of cytokinesis protein 5	DOCK5	9143.5	8375.7	7121.1	8715.1	9734.7	9143.1
A0A024RBK3	60S ribosomal protein L6	RPL6	18027	15286.4	12443.2	15340.9	17232.9	15461.2
A0A024R3W7	Elongation factor 1-beta	EEF1B2	3776	3675.3	3977.6	3505.2	3351	3559.9
B4DT77	Annexin		10076.4	10770	10238.5	8576.3	8123	9538.4
O00267	Transcription elongation factor SPT5	SUPT5H	7696.8	7432.1	6872.7	7780.9	8055.6	7926
Q8WVV9	Heterogeneous nuclear ribonucleoprotein L-like	HNRNPLL	6488.6	6329.9	6492.6	6822.9	7139.6	6776.2
O14579	Coatomer subunit epsilon	COPE	6335.2	6090.4	5621.6	6448.1	5189.3	5590.2
A2RRP1	Neuroblastoma-amplified sequence	NBAS	9430.9	9464.8	8911.9	9137.5	9013.3	9178.8
O60763	General vesicular transport factor p115	USO1	8527.7	8418.9	8836.6	8731.5	8229.7	8481.9
A0A024R6Z0	Dynein light intermediate chain	DYNC1LI2	7179.6	6712.8	5889.2	6878.3	5884.4	6138.1
A8K7Z3	cDNA FLJ77229, highly similar to Homo sapiens GRIP1 associated protein 1 (GRIPAP1), transcript variant 1, mRNA		7465	7315.2	6770.1	7054.2	6959.7	7024
Q8NBX0	Saccharopine dehydrogenase-like oxidoreductase	SCCPDH	7116.9	7114.3	6994.7	6859.3	7327.1	7212.6
O60287	Nucleolar pre-ribosomal-associated protein 1	URB1	8049.1	7553.7	7090.4	7908	7876.3	7667.5
Q14692	Ribosome biogenesis protein BMS1 homolog	BMS1	11662.7	11327.7	10872.1	11860.8	11219.6	10860.6
D9HTE9	Plasma membrane citrate carrier	SLC25A1	6887.5	6758.7	6500.5	6583	7013.9	6360.7
Q08426	Peroxisomal bifunctional enzyme	EHHADH	6467.9	6381.1	6342	6811.9	7029	6754.1
E7EX17	Eukaryotic translation initiation factor 4B	EIF4B	8932.7	9657.7	13307.7	11909.8	9059.7	10605.4
Q5TZP7	DNA-(apurinic or apyrimidinic site) endonuclease	APEX1	8540.5	8685.4	7286.1	8049.9	9091.5	8372.9
B4E0K4	cDNA FLJ58659, highly similar to Homo sapiens pre-B-cell leukemia transcription factor interacting protein 1 (PBXIP1), mRNA		8550.7	8496.5	8052.1	8461.5	8269.4	7834.7
P40925	Malate dehydrogenase, cytoplasmic	MDH1	12251.1	14459.6	17412.5	13552.1	14526.4	15356.1
X5D2M8	Major vault protein (Fragment)	MVP	4976.7	4445.6	3796.7	4025.1	4328.9	4669.9
Q9UMS4	Pre-mRNA-processing factor 19	PRPF19	7838.5	7473.9	7515.8	8398.3	8435.4	8114.7
Q07960	Rho GTPase-activating protein 1	ARHGAP1	8793.6	8449.2	8110.6	8618.7	9239.1	9118
O15144	Actin-related protein 2/3 complex subunit 2	ARPC2	10712.6	10087.5	10242.4	10031.6	10997.4	10444.8
O00232	26S proteasome non-ATPase regulatory subunit 12	PSMD12	8942.5	8650.4	8264.9	7991.5	9375.6	9301
P51398	28S ribosomal protein S29, mitochondrial	DAP3	6284.6	5804.8	5783.7	6810.6	7093.7	7305.4
Q96S52	GPI transamidase component PIG-S	PIGS	6567.9	6882.9	6415	6142.9	6477.3	6326.1
P47985	Cytochrome b-c1 complex subunit Rieske, mitochondrial	UQCRFS1	6414	6755.8	7635.6	7742.4	8356.3	8138.6
O75489	NADH dehydrogenase [ubiquinone] iron-sulfur protein 3, mitochondrial	NDUFS3	8730.5	9360.3	9856.5	10134	10477.2	10229.5
O14715	RANBP2-like and GRIP domain-containing protein 8	RGPD8	350.4	391.5	375.2	368.3	355.5	358.7
Q9H2U2	Inorganic pyrophosphatase 2, mitochondrial	PPA2	1131.3	1348.7	1316.1	1281.9	1294.4	1317.4
Q53FH8	Sorting nexin 5 variant (Fragment)		5922.9	5637.8	4670.9	4973.2	5973.6	5828.5
Q14137	Ribosome biogenesis protein BOP1	BOP1	8043.7	7196.2	7213.2	7608.6	7233.4	7054.7
Q15554	Telomeric repeat-binding factor 2	TERF2	7965.1	7866.5	7227.5	7950.3	7921.7	7748.3
Q7KZA3	Ferrochelatase	DKFZp686P18130	8016.2	7603.4	7190.7	7487.9	8006.9	7634.2
A0A6Q8PF47	Histidine--tRNA ligase, cytoplasmic	HARS1	5293.4	6020.4	6413.4	5216.5	6447.3	5843.8
Q7L2H7	Eukaryotic translation initiation factor 3 subunit M	EIF3M	5887	5527.2	4774.8	5053	5370.3	5409
A0A024R222	Phosphoserine aminotransferase	PSAT1	11416	12520.5	7922.7	5952.9	6160.3	6948.7
P54727	UV excision repair protein RAD23 homolog B	RAD23B	4732	5366.9	6255.9	4705.9	4934.4	5398.8
O60701	UDP-glucose 6-dehydrogenase	UGDH	6627.3	7560.2	8136.4	5987.1	6346.5	7268.2
Q96KP4	Cytosolic non-specific dipeptidase	CNDP2	6616.9	6031.8	5946.2	5573.8	6382.8	6354.1
P04899	Guanine nucleotide-binding protein G(i) subunit alpha-2	GNAI2	3156.6	3092.9	3041.8	3617.3	3113.3	3282.2
P52907	F-actin-capping protein subunit alpha-1	CAPZA1	7593.4	7829	8782.4	8590.6	8331	8848.2
O15381	Nuclear valosin-containing protein-like	NVL	8162.9	8411	8398.7	9167.4	7971.9	8026
B4DS79	cDNA FLJ56828, highly similar to Adapter-relatedprotein complex 1 beta-1 subunit		265.9	251.2	284.8	304.8	232.8	289.8
P30048	Thioredoxin-dependent peroxide reductase, mitochondrial	PRDX3	9340.1	9840	9230.5	9902.8	10368.1	9845.3
D6RBZ0	Heterogeneous nuclear ribonucleoprotein A/B	HNRNPAB	7141	6865.5	8913.5	9127.6	7727	8050.1
A0A384NQ35	Epididymis secretory sperm binding protein (Fragment)		7293	8714.8	9935.8	7582.1	8245.5	9003.8
B2RBE5	cDNA, FLJ95468, highly similar to Homo sapiens transcriptional coactivator tubedown-100 (TBDN100),transcript variant 1, mRNA		8832.4	8241.5	6835.4	7568.4	7705.1	7806.3
Q9BZE1	39S ribosomal protein L37, mitochondrial	MRPL37	8211.9	8176.4	7842.5	7713.3	8556.4	8703.7
Q15717	ELAV-like protein 1	ELAVL1	8298.9	8253.2	10375.3	11465.5	9141.6	9410.4
B3KNC3	Nucleolar complex protein 2 homolog		8177.2	7878.7	7298	7753.1	7518.6	7249.5
P31942	Heterogeneous nuclear ribonucleoprotein H3	HNRNPH3	4776.7	4923.8	5337.8	5900.4	4350	4698.7
P09104	Gamma-enolase	ENO2	1445	1757.5	1904.6	1661.6	1790.2	1617.6
O60684	Importin subunit alpha-7	KPNA6	3344.8	3046.9	2904.4	3155	2707.6	2858.6
O14646	Chromodomain-helicase-DNA-binding protein 1	CHD1	8049.2	8068.6	8241.5	8849.1	8105	8092.6
O14975	Very long-chain acyl-CoA synthetase	SLC27A2	6816.4	7043.8	6448.1	6399.5	6683.2	6671.2
Q9BWD1	Acetyl-CoA acetyltransferase, cytosolic	ACAT2	5196.4	4938.5	4684	4331.9	4977.4	4775.8
Q9Y2L1	Exosome complex exonuclease RRP44	DIS3	7798	7832.9	6865.6	7632.7	7645.6	7024.5
O95232	Luc7-like protein 3	LUC7L3	6474.6	5886.9	6348.4	6968.9	5461.8	5738.1
Q9C0C9	(E3-independent) E2 ubiquitin-conjugating enzyme	UBE2O	5758.9	5960.4	5593.3	5090.9	5800.8	5835.3
A0A7P0TAC5	Huntingtin	HTT	6665.7	6557.6	5607.8	6122.3	6361.7	6429.6
O15230	Laminin subunit alpha-5	LAMA5	9303.1	9833.5	9864.4	10093.2	10304.6	10220.9
Q53H82	Endoribonuclease LACTB2	LACTB2	6463.4	7177.5	7557.2	6832.6	7060.3	7143.2
A0A0G2JLB3	Glucosylceramidase	GBA	4191.6	4168.8	5374.6	6176.6	6248.2	5669.3
D9ZGF8	Rho-associated protein kinase	ROCK1	8198.6	7202.8	7252.3	8209.3	7851.6	7795
Q9Y446	Plakophilin-3	PKP3	11792.8	11593	11748.5	13119.4	11476.9	12158
A0A2X0U2H5	DOCK1 (Fragment)	DOCK1	7910.5	7791.7	7007	7839	8713.4	8274.4
A0A1U9X8J2	SKIV2L		7067.7	6870.1	6029.5	6994.1	6868.5	6840.6
Q9UBS4	DnaJ homolog subfamily B member 11	DNAJB11	6800.4	6891.8	6478	6751.4	6968.6	7227.2
V9HW92	Epididymis secretory protein Li 112	HEL-S-112	6369.8	6850.7	8768.6	8080.3	7573.9	7948.6
Q6PI48	Aspartate--tRNA ligase, mitochondrial	DARS2	9311.5	9851.3	8546.4	9333.9	9957.1	9685.6
P14384	Carboxypeptidase M	CPM	6096.4	6687.4	7006.3	7039.1	7464.2	7150.3
Q86YB2	RNA helicase	DHX8	6740	6662.8	6879.7	7914.4	6710.1	7067.9
B4DTA2	cDNA FLJ60148, highly similar to Homo sapiens heterogeneous nuclear ribonucleoprotein D-like (HNRPDL), transcript variant 2, mRNA		5183.1	4571.8	5747.7	5640.7	5087.2	5131.1
P62316	Small nuclear ribonucleoprotein Sm D2	SNRPD2	14964.5	14414.5	14258.2	15355.2	14483.4	14062.9
P20618	Proteasome subunit beta type-1	PSMB1	4653.9	5427.2	5816.1	4319.5	4552.5	4989.1
P80303	Nucleobindin-2	NUCB2	6791.9	7272.3	7586	7515.1	8000.9	7449.2
Q14684	Ribosomal RNA processing protein 1 homolog B	RRP1B	6932.3	6437.4	6613.3	7636.3	6687.4	6821.9
B4DM74	60S ribosomal protein L18a		14321.9	12354.3	10464.8	11601.5	14097.3	11627.5
Q15020	Squamous cell carcinoma antigen recognized by T-cells 3	SART3	7480.5	6803.1	6206.4	7271.7	6883.8	6823.8
O14974	Protein phosphatase 1 regulatory subunit 12A	PPP1R12A	7725.8	8068.4	8652.9	8694.4	7119.1	8040.5
P31153	S-adenosylmethionine synthase isoform type-2	MAT2A	8479.8	7623.5	7558.5	6955.8	7549.9	7977.5
Q9NR50	Translation initiation factor eIF-2B subunit gamma	EIF2B3	7589.3	7213.8	6641.5	6778	6980.4	7223.3
P60981	Destrin	DSTN	10779.9	11576	14250.5	11720.2	11614.5	12903.8
B7ZKK7	eIF2AK2 protein	EIF2AK2	8973.8	7878.2	8008.5	9035.7	9302.3	9179.5
Q96CS3	FAS-associated factor 2	FAF2	7382.9	6872.7	7040.7	6870.2	6587.1	6602.4
F5H5P2	2-oxoisovalerate dehydrogenase subunit alpha		5880.3	5850.1	5882.6	6471.8	6913.5	6460.8
M0R0F0	40S ribosomal protein S5 (Fragment)	RPS5	13045.1	11602.4	10698.3	12970.3	13311.7	12258.5
Q68DD9	Uncharacterized protein DKFZp781C0423 (Fragment)	DKFZp781C0423	7558.7	7298.1	8606	10254.1	6997.8	7998.9
Q96IR7	4-hydroxyphenylpyruvate dioxygenase-like protein	HPDL	5042.6	5587.7	5830.1	5091.7	5450.2	6026.4
Q2NL82	Pre-rRNA-processing protein TSR1 homolog	TSR1	7551	6570.9	5563.7	7184.1	7444.4	6688.3
Q9H488	GDP-fucose protein O-fucosyltransferase 1	POFUT1	10301.7	10743.3	10994.4	10746.8	10707.5	10871.6
B5BU25	U2 snRNP auxiliary factor large subunit	U2AF2	5075.4	5017.6	5664.7	6691.2	4611.1	5247.5
P61204	ADP-ribosylation factor 3	ARF3	5168.8	5939.7	6241.9	5819.6	5806	5678.4
Q6P1J9	Parafibromin	CDC73	11814.2	12200.8	13154.9	12053.6	10993.2	11365.9
Q969X6	U3 small nucleolar RNA-associated protein 4 homolog	UTP4	8644.8	8579.2	8396.3	8459.2	9153.1	9178.8
O96005	Cleft lip and palate transmembrane protein 1	CLPTM1	7100.7	7118	7375.1	7245.2	6485.7	7354.5
Q6P996	Pyridoxal-dependent decarboxylase domain-containing protein 1	PDXDC1	6367.6	5794.8	5399.9	5995.5	5602.7	5958.9
A0A024RDH6	SEC31-like 1 (S. cerevisiae), isoform CRA_b	SEC31L1	8053.9	7177.7	7859.6	7993.2	7266.7	7839.3
I1SRC5	UBE2L3/KRAS fusion protein		270	279.2	276.4	201.4	275.8	243.8
Q8TEP9	FLJ00144 protein (Fragment)	FLJ00144	25.9	25.7	25.2	25.8	26.8	25.2
A0A024RDQ8	Replication factor C (Activator 1) 3, 38kDa, isoform CRA_a	RFC3	7511.9	7223.6	6463.5	7135.9	7938.1	7456.9
A0A024RDE8	PDZ and LIM domain 5, isoform CRA_c	PDLIM5	3180.2	3729.2	5043.9	4174.1	3602.6	4252.9
Q9NUQ3	Gamma-taxilin	TXLNG	6556.3	6442.3	5355.9	6034	6357.5	6515
P35249	Replication factor C subunit 4	RFC4	5599	5609.8	5668.3	6130.5	6113.6	6199.3
Q96T88	E3 ubiquitin-protein ligase UHRF1	UHRF1	4871.9	4943.6	6521.3	6505.1	5663.6	6260.2
A0A804HKQ1	E3 ubiquitin-protein ligase MYCBP2	MYCBP2	10058.1	10051.8	8383	8654.8	9028.9	8898.8
B4DLN1	cDNA FLJ60124, highly similar to Mitochondrial dicarboxylate carrier		4981.8	5339.7	5164.8	4908.5	4819	4956
P30154	Serine/threonine-protein phosphatase 2A 65 kDa regulatory subunit A beta isoform	PPP2R1B	1495.8	1373	1337.3	1352.5	1381.5	1472.5
Q8IZL8	Proline-, glutamic acid- and leucine-rich protein 1	PELP1	3786.1	3845.3	3767	3868.5	3802.9	3566.6
A2A3R6	40S ribosomal protein S6	RPS6	13533.2	10786.8	10269.6	13790.3	13751.2	12825.4
P32119	Peroxiredoxin-2	PRDX2	6698.3	8071.4	9793.4	7187.6	7366.6	7957.1
A0A0S2Z3X8	Rab GDP dissociation inhibitor (Fragment)	GDI1	1795.7	2088.8	2167.6	1732.5	1832.7	1976
Q53HF1	Heme oxygenase (biliverdin-producing) (Fragment)		5796.3	5946.4	5645.9	5515.5	4728.7	5072.5
Q6R327	Rapamycin-insensitive companion of mTOR	RICTOR	7738.7	7632.5	6680.8	7352.5	7676	7344.1
O60664	Perilipin-3	PLIN3	5734.1	5171.7	5984.6	4825.6	4497.6	4883.2
C9JRZ6	MICOS complex subunit MIC19	CHCHD3	7542.6	7883.9	8376.1	7897.2	7864.2	7242.1
B7Z6Y2	cDNA FLJ54942, highly similar to Homo sapiens bridging integrator 1 (BIN1), transcript variant 10, mRNA		5854.5	6303	6721.9	5846.9	6197.9	6621.3
Q53X12	V-type proton ATPase subunit a		7254.5	7985.2	6652.6	6396.6	6338.6	6350.7
Q9UKN8	General transcription factor 3C polypeptide 4	GTF3C4	7161.1	7048.8	6688.3	7267	7713.2	7480.6
Q5DSZ7	UDP-glucuronosyltransferase	UGT1A7	7366.3	7445.6	6747	6760.6	6749.4	6146.2
Q5J8M4	Rae1 protein homolog		6198.1	6443.4	7236.6	7057.9	5772.5	6316.6
O60645	Exocyst complex component 3	EXOC3	6839	6747.1	5623.7	6271.9	6321.9	6325.8
Q5JVZ5	Engulfment and cell motility protein 2	ELMO2	7633.1	6996.3	6076.5	6873	7392.7	7198.5
O95817	BAG family molecular chaperone regulator 3	BAG3	4720.8	5011.9	6136.9	4715.9	4050.6	4644.4
P25789	Proteasome subunit alpha type-4	PSMA4	10307.3	11008	11769.8	9841.8	9919.5	10785.3
G3V180	Dipeptidyl peptidase 3	DPP3	5822.5	6572.4	6951.4	5571.8	5959.8	6322.1
P43034	Platelet-activating factor acetylhydrolase IB subunit beta	PAFAH1B1	10361.6	8486.5	7647.3	8085.3	10036.2	9239.3
E7ETU9	Procollagen-lysine 5-dioxygenase	PLOD2	620.5	692.3	677.8	739.6	759.1	694.7
Q96LJ7	Dehydrogenase/reductase SDR family member 1	DHRS1	6715.3	6785.1	7073.7	6341.4	6518.6	6417.9
Q6FHX6	Flap endonuclease 1	FEN1	6682.6	7833.8	7704.5	7167.6	7686.8	7643.7
Q9BTV4	Transmembrane protein 43	TMEM43	417.8	444.8	449.3	436.9	415.3	358
H0YIV4	Nucleosome assembly protein 1-like 1 (Fragment)	NAP1L1	607.8	599.4	544.1	520.5	545.7	541.1
Q9Y3F4	Serine-threonine kinase receptor-associated protein	STRAP	8049.1	7965.6	9258.5	8614.9	7097.7	8579.7
Q71DI3	Histone H3.2	H3C15	1963.2	2065.2	1931	1338.4	2095.7	1803.3
Q9Y3Z3	Deoxynucleoside triphosphate triphosphohydrolase SAMHD1	SAMHD1	7744.3	7488.6	6729.4	6973.2	7432.3	7670
Q92769	Histone deacetylase 2	HDAC2	2196.9	2033.1	2415	2678.4	2437.4	2492.9
A0A0A0MSI8	Exocyst complex component 5	EXOC5	9430.2	9371.6	7936.3	9153.2	8687.3	8506.7
Q9BSJ2	Gamma-tubulin complex component 2	TUBGCP2	6691.9	6630.9	6245.8	7111.7	7227.6	6940.2
A0A0S2Z577	Vacuolar protein sorting 33-like protein B isoform 1 (Fragment)	VPS33B	843.9	834.1	736.9	798.3	841.1	818.8
H0YL70	Transducin-like enhancer protein 3	TLE3	4343.1	4134.8	4782.9	5142.1	5024	5254.8
Q6IPH7	60S ribosomal protein L14	RPL14	12224.4	10938.9	9172.8	8758.1	12243	10626.3
Q15031	Probable leucine--tRNA ligase, mitochondrial	LARS2	8751.2	8606.6	8924.6	9041.8	9279.5	9343.2
Q9BYK8	Helicase with zinc finger domain 2	HELZ2	7551.7	7579.3	7194.1	7030.2	7409	7634.9
A0A0S2Z5M1	SEC63-like (S. cerevisiae) (Fragment)	SEC63	7585.7	8154.8	6961.7	6780	7080.2	6570.1
Q9BXW7	Haloacid dehalogenase-like hydrolase domain-containing 5	HDHD5	4423.7	4494.6	4560.1	4720.3	4922.9	4645.6
E7EWW0	VPS35 endosomal protein-sorting factor-like	VPS35L	8707.4	8606.7	7349.5	8495.2	8913	8370.3
P36957	Dihydrolipoyllysine-residue succinyltransferase component of 2-oxoglutarate dehydrogenase complex, mitochondrial	DLST	8349	8197.9	8249	7866.7	8549.1	8244.3
B4DZB2	cDNA FLJ51408		96.5	82.1	100.7	97.5	112.5	120.7
O00469	Procollagen-lysine,2-oxoglutarate 5-dioxygenase 2	PLOD2	155.8	154.3	177.4	222.4	236.2	206.4
P54578	Ubiquitin carboxyl-terminal hydrolase 14	USP14	5756.2	6638	7231.3	5467.4	5846.4	6387.2
P15531	Nucleoside diphosphate kinase A	NME1	409	459.8	576.1	466.9	510.7	519.1
A8K5H7	cDNA FLJ77542, highly similar to Homo sapiens YME1-like 1 (S. cerevisiae) (YME1L1), transcript variant 3, mRNA		6844.4	7078.1	8011.6	8500.7	8593.5	8527.4
Q07021	Complement component 1 Q subcomponent-binding protein, mitochondrial	C1QBP	9587.6	11129.2	10543	10353.5	10279.3	11264.6
Q12904	Aminoacyl tRNA synthase complex-interacting multifunctional protein 1	AIMP1	9697.7	8551.3	8310.8	9177.4	8643.1	8357.9
A0A2R8Y811	40S ribosomal protein S14 (Fragment)	RPS14	11478.9	10981.2	9698.5	10240.9	10480.7	10104
Q92804	TATA-binding protein-associated factor 2N	TAF15	2594.2	2657.4	3474.1	3469.6	2751	3032.7
V9HWJ1	Glutathione synthetase	HEL-S-64p	5514.6	6527	6686	4999.2	5261.6	5617.2
Q7Z4H8	Protein O-glucosyltransferase 3	POGLUT3	7268.1	7652.4	7645.4	7519.1	7870.1	7685.6
Q6FH49	NNMT protein	NNMT	7743.2	9067.7	8912.9	7899.8	7942.9	7939.8
P08754	Guanine nucleotide-binding protein G(i) subunit alpha-3	GNAI3	1928.3	1907.4	2007.6	2039.6	2036.3	2045.6
P62280	40S ribosomal protein S11	RPS11	16949.7	15306.5	12746.7	13029.3	14768.3	13523.1
P30626	Sorcin	SRI	5396.7	5874.6	5992.2	4734.3	4898.9	7040.5
Q15008	26S proteasome non-ATPase regulatory subunit 6	PSMD6	8282	7776.6	7722.3	7686.1	8457.9	8392.1
O00154	Cytosolic acyl coenzyme A thioester hydrolase	ACOT7	7199.8	8163	8556.1	6554.2	7027.3	8056.1
Q53FV3	COP9 signalosome complex subunit 4 (Fragment)		7810	8290.4	8831.1	7386.9	7623.2	8252.8
A0A024R892	Leucine rich repeat containing 8 family, member A, isoform CRA_a	LRRC8A	7565.7	7437.3	7494.5	7197.3	7571.7	7367.2
A0A024R0A8	Adenosylhomocysteinase	AHCYL1	3289.8	3364.1	3523.9	3676.7	3008	3250.2
Q8IX18	Probable ATP-dependent RNA helicase DHX40	DHX40	7769.7	7632.1	6426.6	7024	7757.9	7188.8
Q53FS4	Lectin, mannose-binding, 1 variant (Fragment)		10271.5	9977.4	9639.2	10130.1	10348.1	9715
Q53H96	Pyrroline-5-carboxylate reductase 3	PYCR3	5464.2	5484.5	4782.6	5142.5	4974.8	5183.2
P18085	ADP-ribosylation factor 4	ARF4	5216.6	5763.9	6027	5393.5	5228.6	5772.9
Q53HL9	Sorting nexin-1 (Fragment)		6657.5	6065.8	6069.9	5958.8	6392.7	6226.6
Q6P1M0	Long-chain fatty acid transport protein 4	SLC27A4	9431.8	9396.7	8593.4	7860.9	7947.9	8088.7
Q96HE7	ERO1-like protein alpha	ERO1A	5546.9	6011.8	5855.6	6281.2	6519.5	5817.5
A0A109NGN6	Proteasome subunit alpha type		5825.8	6646.6	7295.6	5851.9	5848.2	6671.9
E9PC15	Acylglycerol kinase, mitochondrial	AGK	7099.6	7139.4	6818.8	7055.6	6903.6	6997.8
Q9HCE1	Helicase MOV-10	MOV10	8680.1	8119	7251.9	8742.6	8960.1	8147.4
P62834	Ras-related protein Rap-1A	RAP1A	2281.5	2348.8	2252.5	2177.1	2278.5	2211.7
P51116	Fragile X mental retardation syndrome-related protein 2	FXR2	4839	4676.8	5073.1	5485.5	4109	4807.2
Q14202	Zinc finger MYM-type protein 3	ZMYM3	7610.1	7814.4	8849.7	8956.7	8579.6	8286
A8K5Y7	cDNA FLJ78655, highly similar to Homo sapiens exportin 5 (XPO5), mRNA		7984.2	8120.9	7114.3	7140.1	7594.7	7923.1
Q5U043	S-(hydroxymethyl)glutathione dehydrogenase		8957.9	10686.3	11406.6	9206.6	9474.7	10566.2
Q9UJ83	2-hydroxyacyl-CoA lyase 1	HACL1	5415.6	5563.9	5490.3	5386.6	5595.5	5491.1
Q8WVM7	Cohesin subunit SA-1	STAG1	5024.4	5102.3	4657.8	5078.6	4646.5	4680.6
B4DM97	cDNA FLJ55002, highly similar to Alpha-centractin		5330.5	4864	4302.8	4884.6	5184.8	4731.1
P42695	Condensin-2 complex subunit D3	NCAPD3	5405.4	5236.3	5318.9	6218.2	6187.9	6479
P43897	Elongation factor Ts, mitochondrial	TSFM	7710.8	7488.6	7888.2	7966.3	8931.6	8698.7
D3YTB1	60S ribosomal protein L32 (Fragment)	RPL32	18694.5	13725.3	13121.1	19144.7	20367.5	18040.4
A0A024R203	Proteasome (Prosome, macropain) activator subunit 3 (PA28 gamma Ki), isoform CRA_a	PSME3	6804.5	6590.9	6535.3	6151.8	7318.3	6975
A0MNP2	CDW11/WDR57	WDR57	7798.7	7383.6	6871.8	7909.7	8243	8132.7
B3KXW5	AP-1 complex subunit gamma		7201.8	6640.6	5892.9	6664.1	7042.3	6964.2
P23258	Tubulin gamma-1 chain	TUBG1	5500.8	5264.7	5028.9	5541.3	5802.4	5906.8
O15382	Branched-chain-amino-acid aminotransferase, mitochondrial	BCAT2	4423.6	5201.2	5567.4	5085.1	5196	5449.9
A0A024R7F7	Transportin 2 (Importin 3, karyopherin beta 2b), isoform CRA_b	TNPO2	2142.5	2081	2032.7	2286.6	1935.4	2097.2
Q08378	Golgin subfamily A member 3	GOLGA3	8982.2	8658.4	7889.6	8443.5	8258.7	8014.5
A0A140VJZ1	Ubiquitin carboxyl-terminal hydrolase		3366.2	3464.2	3293.3	3345.5	3362.3	3360.6
Q6B514	Septin		2313	2230.9	2451.7	2562.5	2461.5	2500.1
Q9UGI8	Testin	TES	7330.6	6941.1	6722.2	6754.8	6540.4	6630.4
B2R7R5	cDNA, FLJ93570, highly similar to Homo sapiens phosphoribosyl pyrophosphate synthetase-associated protein 2 (PRPSAP2), mRNA		5003.1	4483.5	3817.5	4481.6	5090.5	4410.8
A0A140VK76	Testis secretory sperm-binding protein Li 203a		11528.5	12484.9	12519	11664.5	12277.1	12340.4
P30050	60S ribosomal protein L12	RPL12	12548.8	12044.7	11008	10839.8	11632.5	10718.5
A1LT96	Ubiquitin-activating enzyme E1-like 2, isoform CRA_a	UBE1L2	8034.9	7368.5	7302.6	6843.2	7409.5	7633.5
P63208	S-phase kinase-associated protein 1	SKP1	9512.8	9924.9	10523.5	9676.2	10028.8	10304.1
P37268	Squalene synthase	FDFT1	5309.8	5373.5	4762.5	4828.3	4833	4400.1
Q7Z460	CLIP-associating protein 1	CLASP1	5813.7	6022.5	6594.5	6476.2	5576.2	6197.6
A0A182DWF2	Thioredoxin-disulfide reductase	TXNRD2	5985.9	6785.7	6607.2	5819.1	6687	6250.7
A0A7P0TAQ9	DnaJ homolog subfamily C member 10	DNAJC10	5630.1	5933.6	5555.4	5122.9	5540	5287
A0A2R8Y623	40S ribosomal protein S7 (Fragment)	RPS7	364.7	431.7	345.7	334.4	319.3	325.4
O43615	Mitochondrial import inner membrane translocase subunit TIM44	TIMM44	6534.1	6080.8	6253.4	6258.3	6342.2	6531.8
A0A024R1S5	GTP-binding protein 1	GTPBP1	4852.4	4583.5	4179.4	4637.1	4478.1	4446.9
E7EU96	Casein kinase II subunit alpha	CSNK2A1	6516.9	6026.6	5399.5	6040.3	6117.1	5917.5
F5GYQ1	V-type proton ATPase subunit	ATP6V0D1	4715.4	4824.9	4217.3	4275.4	4431.5	4360.4
P29590	Protein PML	PML	1686.8	1694.3	2107.6	2115	1821.4	1855.2
O75340	Programmed cell death protein 6	PDCD6	7371.2	7011.8	6574.6	7177.7	7344.8	7844.4
O60749	Sorting nexin-2	SNX2	8535.1	7616.1	7880.8	7852.1	7760.4	8063.6
Q6ZRP7	Sulfhydryl oxidase 2	QSOX2	7370.2	7359.4	6708.3	6312.9	6354.2	6282.8
B3KN06	Coronin		8082.1	8069.6	8705.1	8960.3	8114.7	8191.6
M0QYM7	Tubulin beta-4A chain (Fragment)	TUBB4A	223.5	267	247.7	237.3	335.4	246
Q9C0C2	182 kDa tankyrase-1-binding protein	TNKS1BP1	7154.5	7766.3	10094.9	8960.2	6852.2	7890.7
P53597	Succinate--CoA ligase [ADP/GDP-forming] subunit alpha, mitochondrial	SUCLG1	8268.2	7971.6	7990.8	8339.1	8525.7	8488.2
B4DL06	cDNA FLJ59565, highly similar to Beta-catenin		3188.3	3146.2	2629	2893.7	2775.3	2634.3
Q96AG4	Leucine-rich repeat-containing protein 59	LRRC59	7554.8	7567.3	8080.6	8144.6	6976.9	7269.2
P05026	Sodium/potassium-transporting ATPase subunit beta-1	ATP1B1	7197.9	7725.5	8923.3	10126.1	11042.2	8782.5
Q9H1A4	Anaphase-promoting complex subunit 1	ANAPC1	4769.6	4674.6	4201.2	4725.7	4719.8	4730.8
Q9Y266	Nuclear migration protein nudC	NUDC	11376.8	12344.1	15170.3	11205.7	11191.3	12593.2
P53701	Holocytochrome c-type synthase	HCCS	5666.7	6013.9	6196.6	5209.8	5170.3	5230.2
Q9H9Y6	DNA-directed RNA polymerase I subunit RPA2	POLR1B	9076.5	8742.8	8075.9	8758.5	9077.8	9262.7
A0A7P0T8S8	Sorting nexin	SNX9	4853.8	5058.2	4377.6	4420.3	4543	4275
O95747	Serine/threonine-protein kinase OSR1	OXSR1	4996	4620.2	4486	4817.1	4951.5	4920.6
Q9UK22	F-box only protein 2	FBXO2	5579.8	5901.8	6112.2	5790.4	5711.1	6486.6
Q9Y383	Putative RNA-binding protein Luc7-like 2	LUC7L2	2603.6	2389.1	2951.7	3640.7	2036.8	2354.3
A8K9T9	Formylglycinamide ribonucleotide amidotransferase		5276.4	6191.7	7085.7	5494.6	5973.5	6580.8
Q53T99	Ribosome biogenesis protein WDR12	WDR12	5861.7	5671.6	4929.9	5636	5959	5891.2
B2RDE1	cDNA, FLJ96568, highly similar to Homo sapiens tropomyosin 3 (TPM3), mRNA		4927.6	6035.3	8414.5	5917.1	5276.1	5907.1
A0A7I2V2U6	Methenyltetrahydrofolate cyclohydrolase	MTHFD2	7227.6	7594.4	5394.4	3962.4	4150.6	4484.6
Q8IWZ3	Ankyrin repeat and KH domain-containing protein 1	ANKHD1	3690.6	3749.1	3464.4	3645.9	3358.5	3554.8
Q9BTU6	Phosphatidylinositol 4-kinase type 2-alpha	PI4K2A	9390.7	9536	8097.2	7420.7	7801.7	8084
Q8NBJ5	Procollagen galactosyltransferase 1	COLGALT1	9018.6	8526.2	7600.7	8085.2	8635.3	8221.4
Q14651	Plastin-1	PLS1	5300.4	6021.9	5368.2	4858.9	4737	4925.6
P13929	Beta-enolase	ENO3	114.6	130.1	126.1	130.4	135.9	142.4
A0A0K0K1K7	6-phosphogluconolactonase	HEL-S-304	5458.9	6579.2	7075.5	5446.6	5790.9	6385.4
M0QZL7	Tubulin beta-4A chain (Fragment)	TUBB4A	2014.9	1892.7	1634.6	1949.1	2051.9	2163
Q9Y6C9	Mitochondrial carrier homolog 2	MTCH2	2330.6	2408.4	2307.6	2597.4	2395.7	2379.2
P17813	Endoglin	ENG	8676.3	9417.1	9418.9	9945.2	8663.6	8704.1
A8K4T9	cDNA FLJ77421, highly similar to Homo sapiens autoantigen p542 mRNA		11806.8	11423.5	12179.4	13724.2	11642.8	11684.7
A0A024R9D2	Metadherin, isoform CRA_a	MTDH	7315	7974.8	8861.9	8760.4	7056.8	7889.6
A0A0S2Z3W3	Beta-N-acetylhexosaminidase (Fragment)	HEXA	603.9	486.2	584.3	702	708.4	690.6
A0A384MEE7	Epididymis secretory sperm binding protein		5884.4	6387.6	6591.6	6413.9	6172.7	6204.1
Q2TNB3	Cell migration-inducing protein 22		4574.1	4978.5	5727.6	4048.6	4854.1	5348
P49589	Cysteine--tRNA ligase, cytoplasmic	CARS1	8409.4	8105.8	7063.1	6254.5	6721.9	7118.7
Q00653	Nuclear factor NF-kappa-B p100 subunit	NFKB2	7590.2	7338.2	6679.6	6927.9	6736.3	6953.7
Q9H9J2	39S ribosomal protein L44, mitochondrial	MRPL44	8414.5	8036.4	7915.6	8213.8	8951.4	8847.9
Q9NYB0	Telomeric repeat-binding factor 2-interacting protein 1	TERF2IP	6163.1	5599.4	5888.5	7272.4	5144.2	5593.5
O95486	Protein transport protein Sec24A	SEC24A	7730.3	6926.7	6628.1	7191.9	7988.9	7897.2
Q6IPN0	Reticulon	RTN4	386.1	412.8	311.5	368.9	321.7	387.6
Q32P28	Prolyl 3-hydroxylase 1	P3H1	7236.3	6446.2	6676.7	7506.6	7522.8	7649.8
A2RRC9	IQ motif containing GTPase activating protein 3	IQGAP3	3943.6	4096.9	4021	4217.5	4229.1	4373.2
E9PFR3	Serine/threonine-protein phosphatase 2A 56 kDa regulatory subunit	PPP2R5D	3317.2	3127.7	3197.6	3115.7	3302.4	3143.7
A0A2S1PH16	Methylmalonyl-CoA isomerase	MUT	7093.1	7075	7363.4	6959.6	7673.2	7501.5
A0A2R8Y4Y7	Paraplegin	SPG7	5529.4	5956	5674.6	5794.7	6287.5	6163.1
Q6NUK7	Tyrosine-protein kinase (Fragment)	LYN	7537.7	7905.5	7618.5	7092.8	7154.7	7106.6
A8K0P2	Inorganic diphosphatase		316	311.1	388.2	337	366.5	379.2
A0A024R6H0	Cleavage and polyadenylation specificity factor subunit 2	CPSF2	6118.5	5495.1	5051.3	6221.2	7381.6	6728.9
O43488	Aflatoxin B1 aldehyde reductase member 2	AKR7A2	6178.9	6763.2	6701.2	5651.9	6150.6	6299.7
Q9Y2Z4	Tyrosine--tRNA ligase, mitochondrial	YARS2	5548.1	5864.8	5255.8	5553	5449.3	5666.7
Q8IXI1	Mitochondrial Rho GTPase 2	RHOT2	3589.7	3877.5	3900.4	3577.9	3612.3	3604.4
O75821	Eukaryotic translation initiation factor 3 subunit G	EIF3G	7198.5	7379.7	7763.6	6521.2	6124	6712
Q5VT25	Serine/threonine-protein kinase MRCK alpha	CDC42BPA	6727.2	6391.3	5599.3	5857.7	5693.5	5520.7
A0A3B3IUB5	Minor histocompatibility antigen H13	HM13	9978.9	10503.7	10532.6	9943.4	9392.4	9470.5
Q9P015	39S ribosomal protein L15, mitochondrial	MRPL15	7806.2	7628.2	7405.2	8096.6	8306.2	8661.8
A0A024QZ03	Coiled-coil domain-containing protein 22	CCDC22	6388.5	6175.7	5498.6	6026.9	6310.1	6274.7
O75717	WD repeat and HMG-box DNA-binding protein 1	WDHD1	6883.3	6353.1	5952.4	7265.8	7080.4	7345.4
P27338	Amine oxidase [flavin-containing] B	MAOB	7453.5	8200.4	7651.2	7605.4	7763.6	8180.5
E9PB51	RNA-binding protein 4 (Fragment)	RBM4	7598.4	7672.8	8504.7	10413	8129.9	8608
B2R8Y4	cDNA, FLJ94117, highly similar to Homo sapiens actinin, alpha 3 (ACTN3), mRNA		282.8	260.5	229.5	207.2	213.2	229.7
D3DSQ1	N-acylsphingosine amidohydrolase (Acid ceramidase) 1, isoform CRA_c	ASAH1	5593.1	5722.1	5435.4	5479.5	5876	5453.5
Q9NVH1	DnaJ homolog subfamily C member 11	DNAJC11	5223	5771.7	5708.3	5436.4	5558.9	5353.2
V9HW89	Epididymis secretory sperm binding protein Li 95n	HEL-S-95n	5201	5069.7	5030.1	4664.4	5268.3	5854.4
A0A024R1Z6	Vesicle amine transport protein 1 homolog (T californica), isoform CRA_a	VAT1	7983	7780.5	7267.5	7496.5	7656.7	7349.9
Q69YN2	CWF19-like protein 1	CWF19L1	5980.5	5767.3	6077.7	6696.4	6667	7111.4
P62993	Growth factor receptor-bound protein 2	GRB2	7735	7587.8	7701	8189.4	7244.4	7825.4
V9HW25	Epididymis secretory protein Li 273	HEL-S-273	4827.7	5496.3	7856.8	6368.4	6205.8	7164.8
Q58EY4	SWI/SNF related, matrix associated, actin dependent regulator of chromatin, subfamily c, member 1	SMARCC1	4925.5	4934.7	5330.2	5766.7	5222.4	5583.5
B4E014	Origin recognition complex subunit 3		5612.5	5588.3	5186.5	5747.6	5994.4	5616.3
Q9BW92	Threonine--tRNA ligase, mitochondrial	TARS2	7383.6	7313.7	6630.8	7193.7	7409	7162.7
Q9Y2T3	Guanine deaminase	GDA	7579.6	9305.1	10667.6	7896	8083.1	9122.4
A0A024R983	TROVE domain family, member 2, isoform CRA_b	TROVE2	5395.2	4854.4	4138.8	4913.9	5313.1	4541.3
Q15691	Microtubule-associated protein RP/EB family member 1	MAPRE1	5551.2	5731.1	5816.1	5609.7	5283.9	5346.9
E7ESY4	Metastasis-associated protein MTA1	MTA1	5230.3	5186.2	5553.7	5373.8	5232.1	5636.5
A0A2S1ZR87	Structural maintenance of chromosomes 6	SMC6	9506.2	9013.1	7980.5	9137.6	9692	9512
O95433	Activator of 90 kDa heat shock protein ATPase homolog 1	AHSA1	5176.2	6076.9	6203.9	4884.2	5226.2	5613.1
A0A0S2Z5U6	Pyrroline-5-carboxylate reductase (Fragment)	PYCR2	7347.3	7294.9	7505.7	6732.7	7284.3	6902.4
Q549N0	Cofilin 2 (Muscle), isoform CRA_a	CFL2	2932.3	2946.8	3687.2	3262.6	3308.2	3609.4
Q6SZW1	NAD(+) hydrolase SARM1	SARM1	7530.1	7594.1	6565.2	5545.8	6138.5	6555.5
Q05397	Focal adhesion kinase 1	PTK2	8736.1	9123	9146.8	9410.8	8586.5	8734.5
Q9BUP3	Oxidoreductase HTATIP2	HTATIP2	7777.4	7500	7549.9	7552.9	8137.7	7891
Q9Y394	Dehydrogenase/reductase SDR family member 7	DHRS7	6615.9	6352.2	5643.3	5939.6	6042.1	5894.2
Q14126	Desmoglein-2	DSG2	5769.2	5947.9	5257.9	4692.8	4992.3	4819.2
Q9Y2T2	AP-3 complex subunit mu-1	AP3M1	6066.7	6082.6	5196.1	5665.7	5566.5	5511.3
P08779	Keratin, type I cytoskeletal 16	KRT16	1635.6	1912.6	2709.9	2896	1681.1	2044.5
P16104	Histone H2AX	H2AX	199	191	239.1	217.7	217.3	221.9
Q9Y5Q9	General transcription factor 3C polypeptide 3	GTF3C3	4799.9	4901.5	4302.7	4494.6	4493.8	4462.5
A0A140VK44	Proteasome subunit alpha type		7788.9	8686.8	9621	7154.3	7678.8	8478.8
O75976	Carboxypeptidase D	CPD	8864.8	8875	8854.3	10129.1	10084.5	9454.8
A0A024QZD5	U1 small nuclear ribonucleoprotein 70 kDa	SNRP70	7674.4	6533.2	7394.5	8777.9	7460.9	7272.2
P20290	Transcription factor BTF3	BTF3	6174	5643.9	6036	5966.6	5154.4	5760.6
O15438	ATP-binding cassette sub-family C member 3	ABCC3	4874.3	5114.3	4385.2	3967.6	4252.5	4212.2
Q8IYB8	ATP-dependent RNA helicase SUPV3L1, mitochondrial	SUPV3L1	8930.1	8967.2	8283.3	8526.9	8869.1	8774.2
Q6I9T8	Serine/threonine-protein phosphatase	PPP2CA	680.3	799.3	936.6	680.4	713.3	675.7
B2R7G6	Histidine--tRNA ligase		4787.2	4961.4	5375.3	5149.7	5437.4	5387.1
A0A0S2Z2Z3	ATP-binding cassette sub-family B member 7 isoform 1 (Fragment)	ABCB7	5232.9	5696.3	5955.9	6472	6497	6406.8
B4DN52	cDNA FLJ55990, highly similar to LIM domain and actin-binding protein 1		5791.7	5743.5	10101.4	9187.6	5900.9	7690.6
P04792	Heat shock protein beta-1	HSPB1	9195.7	9063.1	9760.8	10001	8080.1	9173.8
Q8IZH2	5-3 exoribonuclease 1	XRN1	5957.4	5482.8	4799.7	5646	5818	5419.7
Q13151	Heterogeneous nuclear ribonucleoprotein A0	HNRNPA0	6478.5	5802.9	6015.5	6697.6	5625.6	5649.4
Q92508	Piezo-type mechanosensitive ion channel component 1	PIEZO1	8351.3	8332.8	8857.8	8915.1	8384.9	8740.2
A0A024R7U9	V-type proton ATPase subunit H	ATP6V1H	7357.6	7662.6	7213.8	7274.6	7466.6	7808.2
Q6LES9	RFC5 protein (Fragment)	RFC5	5970.6	5643.8	5354.1	6575.6	6657.8	6591.2
B2RAJ6	Non-specific serine/threonine protein kinase		5622.7	5521.7	4802.2	5472.1	5594	5454.4
F8WE88	Unconventional myosin-Va	MYO5A	7572.2	7345.5	6405	6514.9	6921.4	7091.6
B3KM81	cDNA FLJ10471 fis, clone NT2RP2000045, highly similar to DnaJ homolog subfamily A member 3, mitochondrial		6951.4	6801.8	6287.3	6379	6685.6	6638.8
Q9Y2S7	Polymerase delta-interacting protein 2	POLDIP2	6680.5	7194.1	6561.4	6251.2	6673.2	6915.6
Q08AF3	Schlafen family member 5	SLFN5	8863.9	8440.1	6625.3	6559	6950.3	6491.8
B4DZQ5	PRP4 pre-mRNA-processing factor 4 homolog		5716.8	5603	5697.2	6697.2	5998.8	6049.8
P25787	Proteasome subunit alpha type-2	PSMA2	4594.3	5111.1	5844	4474.9	4794.7	5103
A0A5F9ZHM4	L-lactate dehydrogenase	LDHB	5747.7	5598.7	5590.5	5384.9	5924.8	5646.9
F8WJN3	Cleavage and polyadenylation specificity factor subunit 6	CPSF6	6210.6	6461.7	7423.1	8448.7	6539.8	6733.9
Q2VIP3	Polyadenylate-binding protein (Fragment)		169.2	170.6	193.7	194.6	154.6	184.8
O14929	Histone acetyltransferase type B catalytic subunit	HAT1	6754.7	5769	6036.6	6329.8	7189.1	6783.8
P0DP25	Calmodulin-3	CALM3	8098.3	8812	10219.8	9948.2	9182	9088.7
Q9HAV0	Guanine nucleotide-binding protein subunit beta-4	GNB4	2102.4	2207.3	2135.3	2005.4	2064.1	2116.7
P25398	40S ribosomal protein S12	RPS12	12799	12080.5	10608.4	12827.1	12888.3	12298.3
B4DJI2	cDNA FLJ53342, highly similar to Granulins		5716.4	5588.5	5581.9	6198.1	6196.6	5308.5
P82650	28S ribosomal protein S22, mitochondrial	MRPS22	10024.8	9819.8	9373.7	9251	9933.7	10099.7
Q9BVJ8	Beta-N-acetylhexosaminidase (Fragment)	HEXA	95.6	113.2	142.7	138.3	147.9	151
B4DEQ0	Electron transfer flavoprotein-ubiquinone oxidoreductase	ETFDH	5398.8	5644.4	5563.8	5369.2	5808.2	5292.1
Q5JR08	Rho-related GTP-binding protein RhoC (Fragment)	RHOC	2056.8	2359.3	2146.9	1947.8	2061.7	2087.2
Q92979	Ribosomal RNA small subunit methyltransferase NEP1	EMG1	6192.4	6134.7	5518.8	5797	6130.4	6059.3
Q54A51	Basigin	hEMMPRIN	7210.9	7187.5	7559.3	7737.6	7817.6	7000.4
P17301	Integrin alpha-2	ITGA2	1804	1796.6	1411.9	1488	1578.3	1288.6
A0A068F7M9	FH1/FH2 domain-containing protein 1 variant	FHOD1	5269.9	5400.8	5071.3	5018.5	5061.8	5311.5
E9PFP8	Poly(rC)-binding protein 3	PCBP3	948.7	1102.5	1236.7	959.1	1045.5	1059.7
A0A142CHG9	GO2-q chimeric G-protein		4570.9	4638.8	4634.1	4303.3	4346.5	4616.1
P16278	Beta-galactosidase	GLB1	3380.9	3722.1	4042.3	4074.5	4286.2	4166.1
A0A024R059	3-hydroxy-3-methylglutaryl coenzyme A synthase	HMGCS1	7097.7	7762	7157.5	5702	5736.3	6554.4
Q01970	1-phosphatidylinositol 4,5-bisphosphate phosphodiesterase beta-3	PLCB3	4806.4	5415.1	5487.8	5275.5	4183	4782.6
Q96KP1	Exocyst complex component 2	EXOC2	10005.3	9294.7	7685.2	8740.3	9542.4	9337.2
P19838	Nuclear factor NF-kappa-B p105 subunit	NFKB1	7414.8	6742.2	6270	6880.4	7464	7212
A8KAH7	cDNA FLJ75444, highly similar to Homo sapiens protein kinase, cAMP-dependent, regulatory, type II, alpha (PRKAR2A), mRNA		7703.4	8437.1	9176.2	8513.9	7577	8179.5
Q5HYL4	Uncharacterized protein DKFZp686E1893	DKFZp686E1893	4252.7	3874.3	3727.4	4308.3	4181.5	4088.5
A0A0S2Z537	E3 ubiquitin protein ligase (Fragment)	RNF40	7790.4	7237.6	6856.5	7838.1	8134.4	7934.4
A0A1W2PNP0	GPI transamidase component PIG-T (Fragment)	PIGT	3618.8	3778.2	3639.3	3470.4	3564.8	3365.3
P28074	Proteasome subunit beta type-5	PSMB5	5083.5	5987.4	6732.6	4915.6	5175.6	5458.7
P33240	Cleavage stimulation factor subunit 2	CSTF2	2083.3	1968.2	2740.7	2705.1	1845.9	2202.6
F5GZ28	DNA ligase	LIG1	4560.8	5098.5	5137.5	4793.2	4867.8	5281.6
Q5VTR2	E3 ubiquitin-protein ligase BRE1A	RNF20	7459.2	7134.1	6701.3	7425.3	7685.1	7667.6
A0A0A0MTJ9	Neutral cholesterol ester hydrolase 1	NCEH1	6265.4	6465.4	5951.5	6250.8	6086.4	5822.3
Q96BP3	Peptidylprolyl isomerase domain and WD repeat-containing protein 1	PPWD1	5520.7	5174.1	5009.9	5616.5	5396.2	5174
A8KA19	Exportin-T		7456.5	7992.3	6482.2	6310.2	6168.3	6521.2
P46783	40S ribosomal protein S10	RPS10	14612	12894.9	11316.3	12862.6	13948.4	12272.4
P21127	Cyclin-dependent kinase 11B	CDK11B	930.2	847.1	850.4	917.8	938.5	905.9
O14802	DNA-directed RNA polymerase III subunit RPC1	POLR3A	6407.7	6016.4	5377.2	6024.8	6434.9	6074.2
Q8WZ56	Serine/threonine-protein phosphatase		1358.3	1392.4	1478.8	1195.2	1134.2	1118.9
Q15404	Ras suppressor protein 1	RSU1	5223.5	5475.4	5299	5129	5236.2	5404.2
Q01085	Nucleolysin TIAR	TIAL1	3983.6	3996.5	4113.3	3865.1	3554	3596.7
A0A024R2C5	Vesicle-fusing ATPase	VPS4B	4081.1	4140	4307.4	4226.7	3917.5	4095.8
O15042	U2 snRNP-associated SURP motif-containing protein	U2SURP	8446.6	8084.8	9105.2	10329.1	7106.2	8336.7
P13073	Cytochrome c oxidase subunit 4 isoform 1, mitochondrial	COX4I1	14775.6	16231.4	17534.2	16695	16724.8	17309.8
B3LEU8	TMEM214 protein (Fragment)	TMEM214	7975.9	8277.5	8779.6	9243	9763.8	9130.9
B2R7V4	cDNA, FLJ93619, highly similar to Homo sapiens PRP4 pre-mRNA processing factor 4 homolog (yeast) (PRPF4), mRNA		7399.8	6704.8	6643	7465.2	7335.3	7694.3
P16403	Histone H1.2	H1-2	1286.8	1128.1	924.2	367.1	850.2	560.3
A0A3F2YNW8	Inositol 1,4,5-trisphosphate receptor	ITPR1	1457.6	1594.6	1379.4	1290.6	1346.7	1474.3
P25788	Proteasome subunit alpha type-3	PSMA3	7662.1	8999.3	9452.1	6725.1	7001.6	7674.7
Q9NRF8	CTP synthase 2	CTPS2	6848.2	5894	5743.8	6508.2	6679.2	6747.4
Q9H6S3	Epidermal growth factor receptor kinase substrate 8-like protein 2	EPS8L2	10497.6	10376.5	10350.9	10514.3	9252.3	10042.3
P28370	Probable global transcription activator SNF2L1	SMARCA1	121.7	131	126.2	118.2	134.8	136.8
Q15386	Ubiquitin-protein ligase E3C	UBE3C	10806.7	9581.2	8171.4	9271.2	9796.4	10268.2
Q8IZ83	Aldehyde dehydrogenase family 16 member A1	ALDH16A1	8313.3	6387.9	5744.4	6555.6	7651.9	6605.2
P39019	40S ribosomal protein S19	RPS19	17598.1	15582.6	13859.1	15629.9	18189.2	14960.4
A0A7I2V4W4	Serine/threonine-protein kinase TBK1	TBK1	6221	6493.1	5294.5	5921.9	6084.6	6077
Q9NQC3	Reticulon-4	RTN4	196.8	178.9	223.6	348.1	159.1	220.4
A4D0Z3	ADP-ribosylation factor 5	ARF5	2572.2	2809.8	3088.4	2900.9	2748.6	2849.1
A0A024R534	Metastasis associated 1 family, member 2, isoform CRA_a	MTA2	7051	6876.4	7988.9	7554.1	7674.3	7966.6
P51531	Probable global transcription activator SNF2L2	SMARCA2	2494	2548.8	2596.1	3028.2	2583.4	2673.1
A0A140VJT0	Serine/threonine-protein phosphatase 2A 55 kDa regulatory subunit B		4788.5	4571.4	4437.7	4915.5	4838.3	4506.6
Q8WUY1	Protein THEM6	THEM6	9180.6	9785.1	8866.6	8330.7	8776.1	8280.8
A0A024R5Q7	Adenylosuccinate synthetase isozyme 2	ADSS	5355.6	5069.8	5516.8	4841.7	5250.1	5657
B5MCF9	Pescadillo homolog	PES1	6008.9	5739.9	5735.3	5920.2	6100.7	5937.8
B7Z8X5	cDNA FLJ61541, highly similar to Homo sapiens PDZ and LIM domain 5 (PDLIM5), transcript variant 2, mRNA		565.3	469.6	395	524.5	679.3	596.5
P17480	Nucleolar transcription factor 1	UBTF	480.3	474.8	478.4	433.4	511.2	524.1
E7ESP4	Integrin alpha-2	ITGA2	376.3	375.7	256.9	259.3	271.8	200.4
Q68DG4	Uncharacterized protein DKFZp686A15170 (Fragment)	DKFZp686A15170	110.6	110.9	81.9	87	90.9	81.5
A5A3E0	POTE ankyrin domain family member F	POTEF	96.9	107.8	116.9	107.8	93	109.7
Q9Y5J1	U3 small nucleolar RNA-associated protein 18 homolog	UTP18	6461.8	6344.3	6471.2	5829	5896.1	6303.5
Q12996	Cleavage stimulation factor subunit 3	CSTF3	6934.5	6350	7084.6	7415.2	7434.6	7268.9
E9PKP7	Nucleolar transcription factor 1	UBTF	124.4	116.4	147.9	139.8	132.7	131.6
Q12792	Twinfilin-1	TWF1	5263	5663.9	6200.1	5600.8	5445.4	5512.2
Q9UBC2	Epidermal growth factor receptor substrate 15-like 1	EPS15L1	980	1151.2	1012.7	1072.4	942	1025.4
Q7L0Y3	tRNA methyltransferase 10 homolog C	TRMT10C	10400.5	10622.2	9444	9459.5	10139.6	9882.1
P17174	Aspartate aminotransferase, cytoplasmic	GOT1	5853.2	7201.5	7193.2	5626.4	5829.7	6631.4
B2RDW1	40S ribosomal protein S27a	HEL112	8808.8	8452.8	7510.4	9757.9	7452	7900.5
B7Z3R7	cDNA FLJ55466, highly similar to G-rich sequence factor 1		5344.3	5548.1	5888.6	5928	5594.8	6087
Q9HBB9	HC56		7484.9	7055	6448.4	7712	7553.5	7620.3
Q15424	Scaffold attachment factor B1	SAFB	6720	6495.3	8712.7	9947.2	7081.8	7735.5
A8K0J3	cDNA FLJ76732, highly similar to Homo sapiens TAO kinase 3 (TAOK3), mRNA		4048.6	4106.5	4353	3991.6	4322.1	4060
O95470	Sphingosine-1-phosphate lyase 1	SGPL1	9766.5	10096.6	8647.8	8156.3	8805.7	8358.2
Q8IUR7	Armadillo repeat-containing protein 8	ARMC8	1105.1	1039.2	925.9	938.4	1050.4	1023.1
B3KX16	cDNA FLJ44469 fis, clone UTERU2026090, highly similar to Cartilage-associated protein		8774.8	8760.5	8881.7	8997.4	9205	9424
Q9BRR6	ADP-dependent glucokinase	ADPGK	6370.7	6710.9	6321.8	6032.1	6157.1	6232.8
Q53F37	SAR1a gene homolog 2 variant (Fragment)		3561.9	3616.7	3533	3574.7	3876	3735.7
Q9UNH7	Sorting nexin-6	SNX6	5778.8	5477.8	5456.7	5368.3	5565.9	5608.9
Q96FV9	THO complex subunit 1	THOC1	8767.8	8455.2	9065.3	9734.2	9046.1	9130.3
Q59FA2	Serine/arginine-rich splicing factor 1 (Fragment)		14636.8	14858.1	14569.9	15059	15049.4	14057.1
O60231	Pre-mRNA-splicing factor ATP-dependent RNA helicase DHX16	DHX16	5595.7	5422.4	5583.4	6013	5509.2	5673.8
A4D1U3	Single-stranded DNA-binding protein	SSBP1	8910.1	9565.5	9065	9113.3	9257.5	8654.9
V9HWG9	Glutathione-dependent dehydroascorbate reductase	HEL-S-21	9473.5	11515.8	13660.8	10689.7	10896.1	12175
Q9H9A6	Leucine-rich repeat-containing protein 40	LRRC40	8021.6	7802.4	8206.9	7749.1	7930.2	8395.4
Q96GK7	Fumarylacetoacetate hydrolase domain-containing protein 2A	FAHD2A	2815.1	3001.2	2977.9	2601.2	2927.7	3056.9
O75396	Vesicle-trafficking protein SEC22b	SEC22B	4470.5	4601.4	4665.5	4975.4	3730.6	4171.6
Q53FP3	Cysteine desulfurase, mitochondrial (Fragment)		6273	6426.9	5703.3	6336.6	6637.7	6591.5
B4DR61	Protein transport protein Sec61 subunit alpha isoform 1	SEC61A1	3821.5	3742.7	3783.9	3198.4	3323.2	2978.6
Q9Y3A5	Ribosome maturation protein SBDS	SBDS	8860.6	8834.6	8271.6	8773.2	9602.6	9146.1
B4DJU4	Splicing factor 1		4527.3	5016.8	6253.9	5548.7	4003.2	4709.7
Q9UPU5	Ubiquitin carboxyl-terminal hydrolase 24	USP24	6644.9	6819.7	6358.4	6263.2	6603.4	6682.9
P21266	Glutathione S-transferase Mu 3	GSTM3	2735.6	3450.2	3201.5	2369.7	2491.2	2551.6
A0A494C0W0	Poly(A)-specific ribonuclease PARN	PARN	7570.1	7164.7	7127.3	8058.2	7138.6	7557.9
Q9BTY7	Protein HGH1 homolog	HGH1	3467.1	3169.9	3032.4	2842.4	2877	3171.4
X5D299	Succinate-semialdehyde dehydrogenase (Fragment)	ALDH5A1	4665.7	5269.3	5441.7	4876	5082.8	5527
Q86VR6	RNA helicase (Fragment)	DDX10	6392.2	6050.3	5277.5	5901.8	6095.5	6107.7
P16402	Histone H1.3	H1-3	1101.6	1077.5	962.5	819.7	1114	917.7
Q96N67	Dedicator of cytokinesis protein 7	DOCK7	9308.3	8447.2	7407.5	8500.1	8536.9	8470.7
H7BY55	Complement decay-accelerating factor	CD55	9584.8	9766.1	6651.9	6692.2	6646.7	6330.8
A8K5U9	cDNA FLJ75056, highly similar to Homo sapiens phosphatidylinositol binding clathrin assembly protein (PICALM), mRNA		8301.6	8150.1	8101.9	8647.2	9126.3	8751.5
A0A6Q8PFJ4	Mitofusin-2	MFN2	8059.3	8345.2	8999.5	8021.1	7706.3	8174
Q9NVH2	Integrator complex subunit 7	INTS7	5602.5	5367.6	4807	5467.8	5681.5	5585.8
B3KQ71	cDNA FLJ32982 fis, clone THYMU1000002, highly similar to Golgi phosphoprotein 3		6765.8	6728.8	6929.7	6544.4	6808.3	7331.9
A0A2U3TZN6	Peripheral plasma membrane protein CASK	CASK	7027.8	6773.2	6390.4	6746	6598	6520.9
A8K8N3	cDNA FLJ78740, highly similar to Homo sapiens sperm associated antigen 5 (SPAG5), mRNA		5725	5929.7	6251.4	5744.8	5828.9	6333.1
A0A024R705	Vesicle-fusing ATPase	VPS4A	5999.7	5621.2	5533	6163.4	5581.8	5934.7
A0A140VKF1	Kinesin-like protein		5703	6177.5	6871.1	6223.5	6092.4	6802.7
A0A0A0MSB8	Exocyst complex component 7	EXOC7	6289	6352.6	5531	6341.8	5991.7	6066.7
B7Z1N4	cDNA FLJ55636, highly similar to Vacuolar protein sorting 33B		881.7	718.7	669.8	779.5	901.5	898
A0A7G6J4N4	Ubiquitin carboxyl-terminal hydrolase		7918.4	7068.5	7648.5	7720.4	8261.5	8080.6
P82933	28S ribosomal protein S9, mitochondrial	MRPS9	7712.3	7245	6813.5	6996.5	7894.4	7875.8
Q9UQ88	Cyclin-dependent kinase 11A	CDK11A	1258.6	1143.3	1032.9	589.8	918.6	766.4
Q13619	Cullin-4A	CUL4A	2052	2009.2	1882.3	1929.4	2030.5	2013.3
U3KPX3	Casein kinase I isoform alpha	CSNK1A1	1817.8	1808.7	1777.3	2028.6	1825.4	1696.9
A0A1Y0BRN0	Unconventional myosin-6	Myo6-008	9684.6	9052.9	8872.2	8956.5	8979.9	9422
P42892	Endothelin-converting enzyme 1	ECE1	5964.8	6329.1	5557.5	5225.7	5052.9	5197.1
P48739	Phosphatidylinositol transfer protein beta isoform	PITPNB	7061.6	6948.4	6480.4	6711.4	7222.9	7378.2
A0A1W2PPZ5	Transcription elongation factor A protein 1	TCEA1	6222.6	6636.7	7524.3	6795.4	5611.4	5986.3
P12429	Annexin A3	ANXA3	8332.7	9335.5	10243.9	8046.9	8743.2	10075.2
A0A2R8Y852	Homeobox protein cut-like	CUX1	6590	6758.5	7485.7	6737.7	5995.7	6243.4
O00186	Syntaxin-binding protein 3	STXBP3	6206.5	5520.8	5749.4	6082.5	6106.6	5891.9
Q59G98	TIA1 protein variant (Fragment)		3039	3258	3600.4	3162.4	2919.8	2943.1
P25786	Proteasome subunit alpha type-1	PSMA1	8460.1	9531.6	10809.6	7621	8352.9	9012.1
P56537	Eukaryotic translation initiation factor 6	EIF6	4498.8	4515.2	4054	3791.3	3964	4099.2
H0Y368	Dolichol-phosphate mannosyltransferase subunit 1	DPM1	6128	5656.6	5525.5	5270.9	5441.2	5581.8
Q13162	Peroxiredoxin-4	PRDX4	6517.5	7251.1	6961.1	6878.2	7318.8	7133.3
A0A1U9X8Y4	Chloride intracellular channel protein		4460.8	5209.7	5737.1	5085.8	5034.4	5546.1
B3KNB9	HBS1-like protein		8403.7	8304.7	7507	7495.7	8603.9	8189
Q9NQR4	Omega-amidase NIT2	NIT2	6628.4	7747.6	8198.2	6928.5	6945.4	7657.3
Q6FI27	Glycogen synthase kinase-3 beta	GSK3B	3129.5	3148.6	2988.8	2840.4	2970.9	3015.2
Q5EBM0	UMP-CMP kinase 2, mitochondrial	CMPK2	5150.5	5250.2	4881.7	4997.5	5422.2	5685.2
O43847	Nardilysin	NRDC	4421	4984	5763.9	4496.9	4636.3	5365
Q13144	Translation initiation factor eIF-2B subunit epsilon	EIF2B5	4423.3	4479.8	4082.2	4495.3	4086.8	4164.8
V9HWI0	Alcohol dehydrogenase [NADP(+)]	HEL-S-165mP	6062.9	7460.7	7718.9	6596	6661.6	7194.2
Q1HBJ4	Mitogen-activated protein kinase	MAPK1	7820	7442.1	7206.7	7890	7866.7	7951.3
A0A024R753	RNA binding motif protein 28 isoform 1	RBM28	7411.2	6939	6030.9	5790.9	6396.4	6189.1
Q8NB90	ATPase family protein 2 homolog	SPATA5	4736	4770.7	4367.4	4495.8	4550.4	4669.1
O75569	Interferon-inducible double-stranded RNA-dependent protein kinase activator A	PRKRA	6094.9	5826.2	4885	5719.1	5675.9	5271
J3QRV5	LLGL scribble cell polarity complex component 2	LLGL2	7585.6	6914	6179.1	7327.2	7355.1	7552.6
A0A0G2JPF8	Heterogeneous nuclear ribonucleoprotein C-like 4	HNRNPCL4	2696.8	2555	2834	3024.6	2729.7	2679.6
M0R0P8	Unconventional myosin-IXb	MYO9B	4439.8	4577.8	4860.2	4661.1	4557	4448.6
Q8TDN6	Ribosome biogenesis protein BRX1 homolog	BRIX1	10481.4	9925.6	8478.2	8831.4	9497.8	9013.2
Q8IWX8	Calcium homeostasis endoplasmic reticulum protein	CHERP	7294	7287.6	8386.8	9513.1	6871.5	7761.8
Q6FHQ0	RBBP7 protein (Fragment)	RBBP7	3108.5	2818	3825	4308	3886.7	3994.7
Q92542	Nicastrin	NCSTN	4894.4	5219.1	4781.1	4584.7	4425.1	4418.9
A0A384NY14	Dicarbonyl/L-xylulose reductase, isoform CRA_b	DCXR	5317	5420.3	4392.1	4939.5	5452	5226
P46977	Dolichyl-diphosphooligosaccharide--protein glycosyltransferase subunit STT3A	STT3A	8137.7	8621.9	8653.9	9248	8718.5	8447.9
Q15061	WD repeat-containing protein 43	WDR43	6881	7181.6	7169.9	7242.6	6592.3	6568
Q9NW82	WD repeat-containing protein 70	WDR70	8597.9	7984.6	8739.6	8968.5	8410.8	8877.9
Q5HYL6	Uncharacterized protein DKFZp686E1899	DKFZp686E1899	4215.3	4656.3	5463.3	5446	4766.2	5418.4
Q9H8H2	Probable ATP-dependent RNA helicase DDX31	DDX31	6958.1	7442.9	5993.4	5860.2	6439.2	6045.3
Q9Y263	Phospholipase A-2-activating protein	PLAA	5527.9	5712.4	5767.5	5214.7	5079.1	5211.1
Q9NS69	Mitochondrial import receptor subunit TOM22 homolog	TOMM22	6192.8	6615.5	6600	6277.6	6036.9	6105.5
Q9NX40	OCIA domain-containing protein 1	OCIAD1	9025.2	9217.2	10627.1	9848.2	8371.5	8665.2
P16401	Histone H1.5	H1-5	14627	14354	15608	7660.2	16880.8	12566.6
P45973	Chromobox protein homolog 5	CBX5	6579	6543.3	8399.8	8915.2	5701.3	6549.9
Q53FX3	Vacuolar protein sorting 11 (Yeast homolog) variant (Fragment)		8345.6	8931.8	7372.7	8225.8	8249.8	8023.7
A0A024QZ77	EF-hand domain family, member D2, isoform CRA_a	EFHD2	4026.7	4424.9	5738.4	4790.5	4793.8	4095.7
A0A804HJG7	CLIP-associating protein 2	CLASP2	5493	5602.5	6267.1	6215.6	5485.2	5953.6
A0A024R5H8	RAB6A, member RAS oncogene family, isoform CRA_b	RAB6A	484.2	508.7	469.4	517.6	441.5	416.6
A0A024RAS3	RNA helicase	hCG_27698	4619	4489.6	4313.4	4568.1	5115.5	4869.1
A0A024R3Z1	Microtubule-associated protein	MAP2	228.4	254	394.8	294.6	233.6	334.6
Q05193	Dynamin-1	DNM1	2438.1	2351.1	2256.8	2321	2297.6	2424.2
O95613	Pericentrin	PCNT	5511.3	5647.9	5291.7	5211.1	4730.2	4711.3
B3KY12	cDNA FLJ46581 fis, clone THYMU3043200, highly similar to Splicing factor 3A subunit 3		7622.8	7250.4	8143.7	7594.9	7555.3	7818.5
H0YHC3	Nucleosome assembly protein 1-like 1 (Fragment)	NAP1L1	111	146.1	122.1	104.3	130.4	134.5
A0A1W2PQR6	Lysosome membrane protein 2	SCARB2	8940.3	9244.5	8057.5	7944.8	8088.4	7095.1
O76003	Glutaredoxin-3	GLRX3	6438	6644.2	7224.6	6767.1	6355.3	7260.5
P62826	GTP-binding nuclear protein Ran	RAN	7669.2	8193.1	9251.3	8275.3	8571.6	8693.4
Q53XM7	VAMP (Vesicle-associated membrane protein)-associated protein B and C	VAPB	8985.7	8790.7	9937.5	10437.5	7292.8	8195.2
Q96CW5	Gamma-tubulin complex component 3	TUBGCP3	5266.3	5401.6	5115.3	5422.7	5490.8	5332.6
X5D945	Harvey rat sarcoma viral oncoprotein isoform A (Fragment)	HRAS	298.2	305.7	282.9	300.4	263.7	271.3
P62750	60S ribosomal protein L23a	RPL23A	14355.4	13139.9	11266.1	13943.4	13953.8	13006.3
Q9Y2R4	Probable ATP-dependent RNA helicase DDX52	DDX52	4947.1	4803.6	4488.9	3916.1	4679.4	4369.5
P56199	Integrin alpha-1	ITGA1	6324.7	6680.3	6566.3	6447.1	6333.5	6630
Q14554	Protein disulfide-isomerase A5	PDIA5	6966.2	6873.1	6428.9	6533.9	7135	6649.9
Q14CX7	N-alpha-acetyltransferase 25, NatB auxiliary subunit	NAA25	7184.3	8163.5	6739.4	6868.8	7236.8	6997.9
Q8WUD1	Ras-related protein Rab-2B	RAB2B	238.7	319.7	275.3	210.7	216.8	209.9
P49750	YLP motif-containing protein 1	YLPM1	5680.1	5841.8	7343.6	7648.8	5074.3	6039.2
O43399	Tumor protein D54	TPD52L2	8756.4	7857.9	5632.8	5646.8	5033.3	4908.1
A0A024R5E5	V-type proton ATPase subunit a	TCIRG1	7079.4	7288	6972.9	6815.5	6794.9	6719.9
P36551	Oxygen-dependent coproporphyrinogen-III oxidase, mitochondrial	CPOX	4688.3	5070.2	5422.1	4675.3	4122.8	4481.3
Q15907	Ras-related protein Rab-11B	RAB11B	6382.7	6455.2	6430.4	6016.7	5903	6125.5
Q13564	NEDD8-activating enzyme E1 regulatory subunit	NAE1	4063.6	4440	4454.5	4141.8	4033.6	4544.8
Q99575	Ribonucleases P/MRP protein subunit POP1	POP1	4452.2	3801.1	3622.7	4110.2	4146.2	3849.1
Q96AX1	Vacuolar protein sorting-associated protein 33A	VPS33A	7024.2	6933.7	5761	6887.8	6913.1	6601.4
Q6VN20	Ran-binding protein 10	RANBP10	3655.6	3094	2626.1	3020.7	3201.6	3300.8
Q6UXV4	MICOS complex subunit MIC27	APOOL	7359.4	8278.3	7321.8	6563.5	6710.2	6418.3
A8K964	Pinin		7300.6	6784.8	9025.8	9008.8	6088.4	7145.8
Q9UH65	Switch-associated protein 70	SWAP70	452.7	395.7	419.6	594.5	501.5	516.5
V9HWF9	Epididymis luminal protein 20	HEL20	4923.1	5519.1	6417.3	5346.2	5740.7	6110.7
G3V3H3	Kinesin light chain	KLC1	5479	4901.5	4797.2	4320.1	4686.2	4987.6
A0A024R4M0	40S ribosomal protein S9	RPS9	14953.7	13810.3	10190.9	10527.3	14470.9	12421.1
A0A7P0T9A7	Adenylosuccinate lyase	ADSL	4130.7	3781.7	3662.4	3732.2	4051.9	4172.1
Q9HAV7	GrpE protein homolog 1, mitochondrial	GRPEL1	8696.7	9279.9	9973.2	8679.9	8875.8	8876.6
O00505	Importin subunit alpha-4	KPNA3	1140.4	1131.7	1089.2	1158.4	826.2	972.8
G3V203	60S ribosomal protein L18	RPL18	9602.7	7272.6	6110.8	6420.2	9070.8	7364.2
A6NMQ1	DNA polymerase	POLA1	5833.8	5712.9	5964.3	5948.6	6314.9	6389.2
Q5QNY5	Peroxin-19 (Fragment)	PEX19	3979.6	4413.2	4725.5	3917.8	3582.9	3708.5
O75306	NADH dehydrogenase [ubiquinone] iron-sulfur protein 2, mitochondrial	NDUFS2	4086.4	4370.9	4591.5	4529.9	4929.1	4794.4
B2RDD7	Protein arginine N-methyltransferase 5		10161.7	9744.2	9184.9	7712.6	8471.5	9172.9
Q9Y520	Protein PRRC2C	PRRC2C	6457.3	6853.2	8508.7	7009.1	5545.8	6537.6
Q6ICQ8	ARHG protein (Fragment)	ARHG	3614.2	3826.8	3681.9	2984.3	3282.6	3230.2
P22061	Protein-L-isoaspartate(D-aspartate) O-methyltransferase	PCMT1	5444.1	6060.5	6677.4	5695.9	5786.9	6265.1
B8ZWD1	Acyl-CoA-binding protein	DBI	9048.4	11919.8	16724	13566.9	10692.3	13088.7
Q8N4C8	Misshapen-like kinase 1	MINK1	2406.4	2577.1	2617.6	2748.8	2029.8	2269
P54709	Sodium/potassium-transporting ATPase subunit beta-3	ATP1B3	5668.4	6229.1	5716.2	4909.3	5300.6	5489.4
A0A024R179	Nuclear cap binding protein subunit 1, 80kDa, isoform CRA_a	NCBP1	6705.1	6042.1	5614	6941.2	6654.4	6457
A0A7I2V5R1	Serine/threonine-protein kinase Nek9	NEK9	6433.3	5997.7	5276.9	5077.2	5468.9	5393.1
Q460N5	Protein mono-ADP-ribosyltransferase PARP14	PARP14	6074.8	6207.9	6053.3	6110.4	6245.7	6290.7
Q9UBB4	Ataxin-10	ATXN10	7275.7	7341.9	8026.6	7032.7	7188.3	8355.2
A0A024R9D3	60S ribosomal protein L30	RPL30	8605.9	7426.8	7006.6	9256	8646.4	7196.1
Q6P587	Acylpyruvase FAHD1, mitochondrial	FAHD1	4629.2	4584.9	5043.5	5026.1	5133	5216
Q9Y6M5	Zinc transporter 1	SLC30A1	5027.4	5307.3	4040.2	3730	3490.9	3550.3
O15118	NPC intracellular cholesterol transporter 1	NPC1	9330.9	9469.4	7367.5	6455.9	6698.4	6431.7
P21283	V-type proton ATPase subunit C 1	ATP6V1C1	6654.3	6833.2	6664.9	6840.4	7203.3	7071
A0A494C1T9	Protein FAM83H	FAM83H	3787.3	3887.8	5343.8	5306.2	3915.2	4461.2
P13798	Acylamino-acid-releasing enzyme	APEH	7695.6	8586.7	9120.2	7807.7	7736.2	8267.9
P49756	RNA-binding protein 25	RBM25	6459.2	6243	7684.8	8587.2	6127.7	6901.1
O00764	Pyridoxal kinase	PDXK	3069.1	2589.8	2636.5	2467.1	2671.6	2899.1
Q15758	Neutral amino acid transporter B(0)	SLC1A5	8460	8032.6	5059.8	4200.5	3636.6	3710.4
B4DPZ5	cDNA FLJ53495, highly similar to Polymerase I and transcript release factor		5407.7	5864.7	5961.2	7265.5	6109.1	6305.4
Q6FIC5	Chloride intracellular channel protein	CLIC4	6742	7663	7504.8	6460.7	6546.7	7204.6
B2RDE8	cDNA, FLJ96580, highly similar to Homo sapiens hepatoma-derived growth factor (high-mobility group protein 1-like) (HDGF), mRNA		8796.9	9748.9	10639.1	9717.7	11009.9	10884.3
Q9BVJ6	U3 small nucleolar RNA-associated protein 14 homolog A	UTP14A	3552.6	3517.6	4328.5	4201.2	3007.8	3621.9
Q3LXA3	Triokinase/FMN cyclase	TKFC	3532.9	3522.2	3434	3268.7	3673.4	3397.5
Q5VW32	BRO1 domain-containing protein BROX	BROX	4449.5	4259.7	4227.2	4397.7	4001.4	4380.1
A0A286YFF7	Palmitoyl-protein hydrolase 1	PPT1	2996.9	3119.7	3549.8	3351.3	3487	3381.7
Q8TAT6	Nuclear protein localization protein 4 homolog	NPLOC4	5675.3	5595	6397.7	5519.1	5757.7	5936
H0Y6I0	Golgin subfamily A member 4 (Fragment)	GOLGA4	7125.2	6925.5	6525.4	6649.9	6471	6739.5
Q8N0W3	L-fucose kinase	FCSK	4455	4177.5	3423.2	4435.1	4533.9	4121.7
Q96EN8	Molybdenum cofactor sulfurase	MOCOS	6104.4	5963.4	5157.7	5048.6	4928.3	5146.5
A0A140VJG8	Catechol O-methyltransferase		3982.7	4137.9	3891.7	3490.9	3765.1	3514.3
P01111	GTPase NRas	NRAS	232.2	245	223.8	186.8	199.8	197.6
Q9NYK5	39S ribosomal protein L39, mitochondrial	MRPL39	6432.6	6710.1	6483.9	6094.3	6859.8	7029.9
Q13155	Aminoacyl tRNA synthase complex-interacting multifunctional protein 2	AIMP2	5798.9	4660.9	4317.9	4876.7	5134.1	4681.8
B4E0T8	cDNA FLJ59649, highly similar to Myosin-18A		450.7	434.6	411.3	359.8	475.3	465.4
P07686	Beta-hexosaminidase subunit beta	HEXB	7430.8	8180.1	9612.5	9221.4	9629	9339
B7Z1Y2	Fructose-bisphosphate aldolase		1993.7	2085.8	2038.4	2019.8	2015.5	1951.3
Q9NZ08	Endoplasmic reticulum aminopeptidase 1	ERAP1	7296.4	7827.2	7235	7068.3	7295.9	7461.9
Q9NRG9	Aladin	AAAS	4989	5058.4	5251.5	5047.9	5186.4	5281.7
Q3ZCQ8	Mitochondrial import inner membrane translocase subunit TIM50	TIMM50	8288	8156.9	7940.5	7698.5	7880.8	7979.2
O14950	Myosin regulatory light chain 12B	MYL12B	13495.1	12839.2	13133.5	15339.1	15556.7	16154.6
A0A499FJY3	RNA-binding protein 15	RBM15	4605	4216.1	5041.3	6659.5	4855.4	5205.8
P07203	Glutathione peroxidase 1	GPX1	4835.9	5751.8	6100.2	4961	5335.4	6099.7
P63279	SUMO-conjugating enzyme UBC9	UBE2I	4778	5286.4	5965.7	5006.8	5906.6	5804
A0A0C4DFM1	Transmembrane 9 superfamily member	TM9SF4	8299.5	8516.7	7666.6	7293.3	7279.5	7180.4
P62249	40S ribosomal protein S16	RPS16	14108.9	12714.8	9823.4	10277.9	14277.5	11690.9
Q7Z3K3	Pogo transposable element with ZNF domain	POGZ	7582.3	6776.4	6898.2	7728.4	7253.6	7522.8
B2R6F3	Epididymis secretory sperm binding protein	SFRS3	10338.3	10033.6	11417.9	12295.9	10877.4	10537.6
Q99747	Gamma-soluble NSF attachment protein	NAPG	5661.7	5574.8	5288.5	5850.1	5641.5	5927
A0A0A0N0L3	TAR DNA-binding protein 43	TDP43	4944	4672.9	5711.7	5605.7	4270.9	4741.7
A3F769	NF-kappaB repressing factor	NRF	6657.8	6379.5	5863.9	6508.1	6260.2	6110.7
H0YEH2	Pumilio homolog 1 (Fragment)	PUM1	450.7	462.4	403.8	416.3	457.1	441
Q96RL7	Vacuolar protein sorting-associated protein 13A	VPS13A	4045.3	4034.9	4000.8	4154.3	4016.8	3997.5
Q9UP95	Solute carrier family 12 member 4	SLC12A4	3747.7	3583.3	3080.3	3350.6	2998.3	3218.4
H0Y993	DEK oncogene (DNA binding), isoform CRA_b	DEK	8511	8863.6	9190.7	9196.9	9898.7	8287.4
B7ZAK9	cDNA, FLJ79223, highly similar to Nucleosome assembly protein 1-like 4		4734.4	4547.8	4501.4	4259.7	4539.6	4404.4
Q9NUL7	Probable ATP-dependent RNA helicase DDX28	DDX28	6208.9	6494.6	5753.9	5190.8	5729.6	5770.2
Q149N5	DOCK4 protein	DOCK4	4758.6	4959.3	5077.5	5269	5039.4	5042.2
Q69YP1	Uncharacterized protein DKFZp762M013 (Fragment)	DKFZp762M013	9210.7	8624.1	8112	8994.1	9525.9	9523.8
I6L9E8	Family with sequence similarity 98, member A	FAM98A	2136.3	2116.5	1865.9	2297.2	2100.4	1993.2
A0A024R0H7	Testis tissue sperm-binding protein Li 44a	WDR77	3663.9	3628.7	3585.5	3153.4	3246.5	3488.1
Q16850	Lanosterol 14-alpha demethylase	CYP51A1	8401.7	8239.5	5784.9	4915.8	4869.3	4805.7
P20674	Cytochrome c oxidase subunit 5A, mitochondrial	COX5A	8984.9	9356.3	11527.9	12202	10119.7	11823.1
O00422	Histone deacetylase complex subunit SAP18	SAP18	8847.9	8872	8938.9	8163	9133.5	7911.9
Q9BQ95	Evolutionarily conserved signaling intermediate in Toll pathway, mitochondrial	ECSIT	2220.1	2353.4	2296.2	2346.2	2423.9	2401
P82663	28S ribosomal protein S25, mitochondrial	MRPS25	4358.2	4379.8	4097.7	4044.5	4189.3	4240.4
J3KS54	Protein flightless-1 homolog	FLII	383.6	390.1	424.9	401.5	329.3	386.5
V9HW90	Glutathione reductase	HEL-75	4570.4	5093.4	4889.5	3931.2	4233.4	4667
P30085	UMP-CMP kinase	CMPK1	3887.5	4311.5	5121.1	4068.8	4515.7	4470.1
B7ZAV4	cDNA, FLJ79318, highly similar to 24-dehydrocholesterol reductase		7260.1	7365.2	5725.3	5214.1	5303.6	4847.6
P15927	Replication protein A 32 kDa subunit	RPA2	4534.8	4772.3	5616.1	5922.7	5706.2	5373.5
Q8TBT6	Uncharacterized protein (Fragment)		5582.3	5846.2	5865.2	5232.9	5499.2	5429.2
N0E4C7	Casein kinase II subunit beta	CSNK2B	7968.5	7339	6727.9	7530.2	7526.6	7665.7
A0A0S2Z3Q4	V-crk sarcoma virus CT10 oncogene-like protein isoform 1 (Fragment)	CRK	627.5	674.5	647.4	662.5	642.7	730.7
Q9H936	Mitochondrial glutamate carrier 1	SLC25A22	3650.7	4090.8	3714.3	3394.5	3635.6	3602
Q4QQP8	PTGFRN protein (Fragment)	PTGFRN	147.5	136.7	141.9	148.5	122.5	143.6
A0A024R277	Serine palmitoyltransferase, long chain base subunit 1, isoform CRA_a	SPTLC1	5014.9	5659.5	4311.8	4312.3	4515.7	4461.7
Q9H269	Vacuolar protein sorting-associated protein 16 homolog	VPS16	6653.3	6637.6	5802.5	6051.7	6345.1	6197.9
Q01105	Protein SET	SET	2776.6	3140.7	3277.5	2950.4	2690.5	3055.2
Q96L51	Serine/threonine-protein phosphatase 2A 56 kDa regulatory subunit		1580.3	1508.9	1706.9	1667	1636.7	1667.9
Q8TDD1	ATP-dependent RNA helicase DDX54	DDX54	5327.3	4930.3	4628.8	4738.1	4936	5121.3
B7Z475	cDNA FLJ55712, highly similar to F-box-like/WD repeat protein TBL1XR1		2129.5	1802.5	1758.8	2111.6	2105.5	1939.8
Q12959	Disks large homolog 1	DLG1	4723.9	5035	4898.7	5280	4773.8	4789
O75436	Vacuolar protein sorting-associated protein 26A	VPS26A	4570.9	4403.7	3912.3	4497	4795	4634.5
P83111	Serine beta-lactamase-like protein LACTB, mitochondrial	LACTB	5897.4	5926.2	5382	4644.6	5161.4	4738.1
B2R7W3	Pre-mRNA-splicing factor SPF27	BCAS2	3876.1	3619.4	3809.9	4117.1	4170.7	4194.3
O75323	Protein NipSnap homolog 2	NIPSNAP2	5869.1	5620.8	5556.3	6387.5	6430.8	6203.1
O60678	Protein arginine N-methyltransferase 3	PRMT3	5714.6	6082.1	5211.5	4338.8	5191.3	5184.7
Q9Y624	Junctional adhesion molecule A	F11R	8557.4	9045.4	9446.9	7951.2	8463.8	7905.7
O43681	ATPase GET3	GET3	4997.9	4649.6	4545.2	4634.4	4480.7	4845.6
B4DN31	cDNA FLJ55809		4819.8	4812.8	4762.9	4773.9	5166.8	4944.8
Q9UGR2	Zinc finger CCCH domain-containing protein 7B	ZC3H7B	4670.5	4664.4	4659.7	5078.5	4728.5	4844.8
H0Y2Y8	Zyxin (Fragment)	ZYX	4709	5123.4	6582.8	5029.9	4121.9	5269.3
Q5GJ64	Hypothetical rhabdomyosarcoma antigen MU-RMS-40.5 (Fragment)		5134.8	5467.2	5048	5322.8	5217.4	5185.8
Q59GA1	Splicing factor, arginine/serine-rich 10 (Transformer 2 homolog, Drosophila) variant (Fragment)		4003.4	4023.9	4264.5	4789.4	4442	4514.2
P26583	High mobility group protein B2	HMGB2	7857.5	8801.4	7788.6	7083.6	8685.8	7036.5
A0A024R394	Cysteine and histidine-rich domain (CHORD)-containing 1, isoform CRA_c	CHORDC1	9966.7	11020.5	11140.7	8354.2	8935.1	9910.9
A0A024R7K0	Splicing factor, arginine/serine-rich 14, isoform CRA_a	SFRS14	5617.9	5774	5674.8	6028.5	6063.8	5659.1
O00461	Golgi integral membrane protein 4	GOLIM4	7462.6	7548.5	6941.4	6359.9	6100.4	6282.6
J3KRX5	60S ribosomal protein L17 (Fragment)	RPL17	10207.5	9117.1	7707.1	8894.2	9250.2	8481.8
Q6P2I3	Fumarylacetoacetate hydrolase domain-containing protein 2B	FAHD2B	160.3	177.1	160.3	160.8	147.2	144.7
A0A6Q8KRG2	Golgin subfamily A member 2	GOLGA2	7688.7	7342.1	7087	8119.8	6897	7320.6
Q59H09	Promyelocytic leukemia protein isoform 11 variant (Fragment)		379.6	403.4	467	515.3	357.3	413.6
A0A140VJD0	Leucine-rich repeat and WD repeat-containing protein 1		4708.7	4783.3	5350.9	5278.2	4787.7	4949.9
A0A024RAJ1	Mitochondrial ribosomal protein S27, isoform CRA_a	MRPS27	5701.4	5512.5	5019.8	5663.9	5711.7	5963.6
Q53H77	Mitochondrial ribosomal protein S30 variant (Fragment)		4514.4	4482.6	4276.5	4567.6	4821.9	4683.4
Q15785	Mitochondrial import receptor subunit TOM34	TOMM34	5596.2	5722.1	5828.1	5382.4	5359.4	5734
B4E245	cDNA FLJ61538, highly similar to Switch-associated protein 70		115.7	134.5	119.3	128.2	114.4	119.5
P57764	Gasdermin-D	GSDMD	4437.3	4651.9	4825.7	4164.2	4409.5	4571.3
J3QRU8	ARF GTPase-activating protein GIT1	GIT1	4352	4363	4001	4416.7	4063.8	4248.2
Q9Y295	Developmentally-regulated GTP-binding protein 1	DRG1	5611.2	5416.5	5009.5	5521.2	5118	5392.9
Q5T1Z8	Pumilio homolog 1	PUM1	151.8	136.4	117.9	147	139.4	147
P52788	Spermine synthase	SMS	2797.1	3225	3206	2790.5	3091.6	3223.3
B2R8A2	cDNA, FLJ93804, highly similar to Homo sapiens gp25L2 protein (HSGP25L2G), mRNA		8277.8	8798	8838	8468.8	8629.1	8212.2
D9IAI1	Epididymis secretory protein Li 34	HEL-S-34	7029.8	8076.8	8529.1	7099.1	7813.8	8295.6
A0A024R1A4	Ubiquitin-conjugating enzyme E2L 3, isoform CRA_a	UBE2L3	752	836.3	1019.9	844	924.2	1080.5
P62277	40S ribosomal protein S13	RPS13	14436.2	11893.4	9948.4	12144.7	14446.6	12638.9
A0A140VJP2	Methionine adenosyltransferase 2 subunit beta		6004.4	5568.1	6186	5244.8	5679.1	5709.8
A0A0A0MRM9	Nucleolar and coiled-body phosphoprotein 1 (Fragment)	NOLC1	4705.3	4869.6	7118.3	5963.5	4680.5	5428.9
Q15910	Histone-lysine N-methyltransferase EZH2	EZH2	5194.9	5070.5	5192	5548.6	5549.8	5446.6
C9JFR7	Cytochrome c (Fragment)	CYCS	7115.7	7701.6	8050.7	6843.4	7080.6	7119.9
P20340	Ras-related protein Rab-6A	RAB6A	139.8	179.5	187.9	192.3	124.3	113.7
P49721	Proteasome subunit beta type-2	PSMB2	5713.2	6161.7	6787.4	5239.3	5480.8	6093.1
O75616	GTPase Era, mitochondrial	ERAL1	5449.5	5675.6	5458.2	5202.5	5445.4	5748.4
A4D275	Actin-related protein 2/3 complex subunit	ARPC1B	8780.8	8191	7821.5	7916.5	8341.2	7914.8
P56545	C-terminal-binding protein 2	CTBP2	3451.7	3278.7	3725.1	3661.8	3261.1	3737.1
A0A087WT20	DDB1- and CUL4-associated factor 13	DCAF13	5445.6	5280.2	5712.5	5681	5485.8	5969.4
E9PHA2	Condensin complex subunit 2	NCAPH	6168.4	5670.4	6034.1	6391.6	5987.3	6405.5
A0A024R3P9	Acyl-Coenzyme A binding domain containing 3, isoform CRA_a	ACBD3	4417.4	4450.8	4384	4227.3	4191.4	4091.9
Q7Z7M4	Superoxide dismutase (Fragment)	SOD2	2665.1	3157.8	2827.9	2672.6	2648.7	2537.8
P08582	Melanotransferrin	MELTF	4573.2	4793.1	4690.9	4472.9	4702.7	4451.5
H7BXH2	Serine/threonine-protein phosphatase 6 regulatory subunit 3	PPP6R3	4983.7	5198	5017.6	5257	5024.6	5117.6
Q14191	Werner syndrome ATP-dependent helicase	WRN	5597.3	5146.8	5272.8	5736	5325.6	5472.2
Q86X10	Ral GTPase-activating protein subunit beta	RALGAPB	4367.6	4003	3398.3	4155.6	4385.6	4159.8
Q13535	Serine/threonine-protein kinase ATR	ATR	4547	4663.9	4647.5	4701.2	4708.4	4835.1
E9KL42	Epididymis secretory sperm binding protein Li 188n		9474.2	9813.9	10091.6	9948.7	10205.4	10201.8
P61964	WD repeat-containing protein 5	WDR5	6480.7	6400.6	5546.5	4763.3	6292.7	5664.5
A5Y5A3	PC1/MRPS28 fusion protein		6817.5	6064.5	4577.5	4733.1	3708.7	3850.3
Q14156	Protein EFR3 homolog A	EFR3A	7630.4	7961	8090.8	8117.7	7769.6	7897.3
Q96J01	THO complex subunit 3	THOC3	6959.8	6355.6	7133.9	7389.8	7746.2	7869.5
A0A384MTJ7	Epididymis secretory sperm binding protein		3483.8	3659.9	3805.2	4073.1	3895.2	4179.5
A0A024R2M8	Xeroderma pigmentosum, complementation group C, isoform CRA_a	XPC	6354	6141.2	6349.2	5972.5	5971.5	5953.4
B3KM97	Very-long-chain enoyl-CoA reductase		7840.7	7957.1	8137.1	8227.4	8049.6	8059.6
A0A218KGR2	Amyloid-beta A4 protein	APP	7681.6	7629.8	5748.4	6221.7	5939.6	5735.1
Q9H5Q4	Dimethyladenosine transferase 2, mitochondrial	TFB2M	10617.7	10031.2	9140.6	8902.5	9346	9835.2
A4D177	Chromobox homolog 3 (HP1 gamma homolog, Drosophila)	CBX3	4105.8	3909.4	5322.9	5591.3	3749	4315
Q14257	Reticulocalbin-2	RCN2	7650.3	7214.5	6968.5	7548	7701.8	7419.8
Q9NQW7	Xaa-Pro aminopeptidase 1	XPNPEP1	5376.4	6406.1	6851	5133.9	5487.5	6023.2
Q13217	DnaJ homolog subfamily C member 3	DNAJC3	8472.3	8383.4	7355.9	7287.2	7755.9	7480.4
M0QWZ7	Seryl-tRNA synthetase	SARS2	4683.4	5188.4	5270.2	5038.1	5088.8	5207.9
P19623	Spermidine synthase	SRM	3758	4576.6	4788.3	3680.6	3893.7	4397.8
A0A0J9YWL0	Beta/gamma crystallin domain-containing protein 1	CRYBG1	4439.6	4490.9	4797.8	4251.3	4251.7	4453
O96019	Actin-like protein 6A	ACTL6A	4091	3737.8	4044.1	4554.6	4178.5	4431.9
Q9BY44	Eukaryotic translation initiation factor 2A	EIF2A	8228.7	8022.7	7657.2	7708.2	7762.8	7936.4
E7ENQ1	Mitogen-activated protein kinase kinase kinase kinase 4	MAP4K4	2810.4	2721.4	2997.9	2944.5	2404.9	2589.9
I3L4C2	Brain-specific angiogenesis inhibitor 1-associated protein 2	BAIAP2	4706	4872.3	5034.1	4947.7	4696.3	5059.9
O43684	Mitotic checkpoint protein BUB3	BUB3	6264.6	5793.7	6693.9	7056.9	5698.8	6465.9
Q9ULC4	Malignant T-cell-amplified sequence 1	MCTS1	4534.2	4784.6	4847.8	4518.9	4552.6	4640.8
A0A024R9R3	Vacuolar protein sorting-associated protein 18 homolog	VPS18	6440.7	6509.2	5419.8	6137.6	6266.7	5886.7
Q8NFF5	FAD synthase	FLAD1	4569.1	4963.8	5134.9	4648.2	5239.8	5499.9
Q9BRQ8	Ferroptosis suppressor protein 1	AIFM2	5163.2	5171.4	4596.5	4484.9	4520.2	4556.1
Q4G0N4	NAD kinase 2, mitochondrial	NADK2	5379.5	6236.7	6093	5937.8	6222.4	6138.3
A8K031	Kinetochore protein Hec1	KNTC2	6797	7179.9	6798.8	7100.2	7193.9	7730
A5PKY0	EPS15L1 protein (Fragment)	EPS15L1	53.4	58.2	63.1	63.6	51.3	54.8
Q5QJE6	Deoxynucleotidyltransferase terminal-interacting protein 2	DNTTIP2	8178	8342.8	9354.8	8894	7049.1	7780
Q6IAV3	Eukaryotic translation initiation factor 1, isoform CRA_a	SUI1	608	612.2	403.3	359.7	415.2	446.2
A0A0A0N0M2	Tyrosine-protein kinase	JAK1	6710.8	6734.2	5346.6	5610.3	5372.5	5381.4
A0A024RAJ7	Ribosome-releasing factor 2, mitochondrial	GFM2	6048.8	6103.5	5618.9	5554.1	5743.2	5881.2
Q9Y4W2	Ribosomal biogenesis protein LAS1L	LAS1L	4230.3	4435.3	4142.6	4238.9	4248.6	4296.1
B2RAK1	cDNA, FLJ94965, highly similar to Homo sapiens leucyl/cystinyl aminopeptidase (LNPEP), mRNA		7259.5	7585	6210.9	6813.7	6543.4	6552.7
A0A7I2V539	Glycylpeptide N-tetradecanoyltransferase	NMT1	3735.5	3872.7	3797.4	3891.9	3731.7	3669.2
B3KM90	cDNA FLJ10529 fis, clone NT2RP2000965, highly similar to Targeting protein for Xklp2		5260.3	5648.6	8045.9	6775.8	5580.9	6756.3
A0A024R6Y2	Nuclear transport factor 2, isoform CRA_a	NUTF2	3378.1	4171.7	4628.1	3628.5	3741.4	4150.6
P19012	Keratin, type I cytoskeletal 15	KRT15	2776.1	2989.3	3277.2	3631.8	3188	3489.5
Q9P2B2	Prostaglandin F2 receptor negative regulator	PTGFRN	263.7	249.5	250.2	278.5	244.7	221.7
G3XAL9	Solute carrier family 12 (Sodium/potassium/chloride transporters), member 2, isoform CRA_a	SLC12A2	6593.3	6560.9	5481.8	5450.3	5404.2	5323.5
Q59FX9	Microtubule-associated protein (Fragment)		120	114.8	154	149.2	111.9	131
O75828	Carbonyl reductase [NADPH] 3	CBR3	3927.2	4248.2	4523	3877.2	4153.9	4479.5
M0QY97	Zinc finger CCCH domain-containing protein 4 (Fragment)	ZC3H4	4417.1	4425	5567.7	5743	4436.8	5041.9
U3KPZ7	Uncharacterized protein		4837.4	5042.5	6147.8	6525.8	5158.2	5559.7
Q9BXW9	Fanconi anemia group D2 protein	FANCD2	5979.5	6306.6	5994.3	6373.6	6388.1	6438
A8K7T4	cDNA FLJ75774, highly similar to Homo sapiens lectin, mannose-binding 2 (LMAN2), mRNA		5387.4	5918.4	5644.2	5435.1	5532.9	5270.6
A0A024R895	SET translocation (Myeloid leukemia-associated), isoform CRA_b	SET	130.8	162.2	158.9	123.7	137.3	113.7
Q9Y4R8	Telomere length regulation protein TEL2 homolog	TELO2	4374.2	4417.2	3964.5	4672.8	4781.8	4603.6
Q99848	Probable rRNA-processing protein EBP2	EBNA1BP2	9512	8870.2	7919.6	7830.2	7438.9	7492.7
B2RWM5	Calponin (Fragment)	CNN2	3807.7	4378.8	6079.1	4770.8	3981.3	4853.9
A0A0S2Q0B1	AT-rich interactive domain-containing protein 1A	ARID1A	4171.3	4297.4	4304.4	4214.8	4427.8	4634.7
A0A024R8M4	Phosphoribosyl pyrophosphate synthetase-associated protein 1, isoform CRA_a	PRPSAP1	3106.2	2801	2441.1	2929.2	3113.1	2952.1
Q9NXF1	Testis-expressed protein 10	TEX10	3737.6	3796	3519.7	3727.3	3723.2	3483.1
A0A024R1S8	LIM and SH3 domain protein 1	LASP1	4682.7	5013.3	6726.4	5559.4	4882.8	5501
Q5VZK9	F-actin-uncapping protein LRRC16A	CARMIL1	5242.4	5101.1	4796.1	4918.4	5804.8	5491
Q99541	Perilipin-2	PLIN2	9431.4	7510.2	4145.9	6213.4	6539.2	4093.5
A8K3M3	Tyrosine-protein phosphatase non-receptor type	PTPN1	5826.8	6018.6	6244.8	5939.3	4777.5	5005
Q9UKD2	mRNA turnover protein 4 homolog	MRTO4	5846.9	5579.1	5166.7	5977.2	6528.8	5978.1
Q9H7D7	WD repeat-containing protein 26	WDR26	7210.5	6616.7	5104.4	5650.7	6415.8	6006.4
A8K517	40S ribosomal protein S23	RPS23	5595.5	4310.9	3965.8	5527.9	5494.9	5091.8
Q8IYI6	Exocyst complex component 8	EXOC8	6028.5	5746.6	5670.5	6334.2	5782.9	6064.4
B2R888	Monocyte differentiation antigen CD14		3721	3913	3982	5284.5	5155.1	3941.7
P49711	Transcriptional repressor CTCF	CTCF	9789.4	9132.3	10020.4	9761.2	9417.2	8916.6
Q5VVC8	60S ribosomal protein L11	RPL11	10579.4	9260.1	7508.8	8081.4	8864.2	8018.9
Q13618	Cullin-3	CUL3	5084.7	4950.7	4976.4	4482.4	5108.4	5139.4
Q9NUQ8	ATP-binding cassette sub-family F member 3	ABCF3	6506.1	6266.7	6249.6	6761.2	5931.8	6425.9
P35270	Sepiapterin reductase	SPR	2842.2	3342.3	3638.5	3177.7	3224.7	3535.8
Q9H9B1	Histone-lysine N-methyltransferase EHMT1	EHMT1	3861.9	3742.4	3933.9	4214.8	4060.6	3959.8
A0A024R9P6	Family with sequence similarity 82, member C, isoform CRA_a	FAM82C	3634.1	3837	4734.9	4742.4	3425.6	3971.5
Q53FD7	Nucleoporin 54kDa variant (Fragment)		5141.1	5607.2	6005.5	5579	5252.1	5390.3
Q9BQ70	Transcription factor 25	TCF25	5334.6	4855.1	5559.1	7161.9	5530.9	6219.5
O94822	E3 ubiquitin-protein ligase listerin	LTN1	7722.6	7321.2	6731	7309.3	7690.1	7428.9
A0A024R0F6	Tripartite motif-containing 33, isoform CRA_a	TRIM33	6047.4	5645.6	5934.2	6246.4	6495.8	6541.4
L7RRS0	Phosphatidylinositol-4-phosphate 3-kinase	PIK3C2A	5712.1	5851.2	5634.7	6090	6210.4	6131.6
Q6IPW4	NADH dehydrogenase [ubiquinone] flavoprotein 2, mitochondrial	NDUFV2	4724.1	4803.5	5168.4	5679.8	5711.8	5632.5
Q9Y314	Nitric oxide synthase-interacting protein	NOSIP	3426.2	3389.3	4390.5	4902	2959.6	3704
Q9NRL2	Bromodomain adjacent to zinc finger domain protein 1A	BAZ1A	6006.5	5936.8	7150.5	6888.1	6440.2	6718.2
E7ESC6	Exportin-7	XPO7	6014.5	6140.1	6389.7	5823	5966.4	6348.8
Q53HG0	Eukaryotic translation initiation factor 3, subunit 3 gamma, 40kDa variant (Fragment)		7003.5	6257.5	6123.3	6397.8	6517	6691.8
A7MCZ7	UNC84A protein	UNC84A	4099.9	4173	4418.4	4430.7	3981.2	4016.3
Q9BYT8	Neurolysin, mitochondrial	NLN	8153.1	9148.4	9499.1	8487.3	8503.3	9776.7
Q86UK7	E3 ubiquitin-protein ligase ZNF598	ZNF598	6454.9	6560.9	6587.8	6616	6137.4	6291.4
A0A024R8L0	Mitochondrial ribosomal protein S7, isoform CRA_a	MRPS7	7324.7	7435	6820	7137.4	7854.1	7629.8
Q59G24	Activated RNA polymerase II transcriptional coactivator p15 (Fragment)		16146.1	17438.1	17786	14543.2	16833.4	14320.9
P09601	Heme oxygenase 1	HMOX1	6860.8	6262.8	4074	3471.5	3136.2	3313.3
Q13601	KRR1 small subunit processome component homolog	KRR1	6814.7	6900.1	5399.9	5071.9	6109.9	5697.6
Q9ULC5	Long-chain-fatty-acid--CoA ligase 5	ACSL5	4917.5	5159.5	4628.8	4501.1	4740	4400.3
O14672	Disintegrin and metalloproteinase domain-containing protein 10	ADAM10	3106.9	3338.4	3313.8	3103.9	3210.7	3012.3
Q68CZ2	Tensin-3	TNS3	5565.3	5615.5	6296.3	6111.8	5731.3	6262.7
Q6NZ52	60S ribosomal protein L27a	RPL27A	6303.9	5291	4692.6	5869.6	5762.2	5714.5
Q96T51	RUN and FYVE domain-containing protein 1	RUFY1	4922.8	4619.8	4891.5	5170.1	4351.7	4710.5
A8K8F0	Glyoxalase domain-containing protein 4		6818.8	8124.7	9164.2	7910.9	7964.7	8735.6
Q13057	Bifunctional coenzyme A synthase	COASY	2680.5	2327.8	2390.3	2408.3	2591.5	2616.3
Q9NUJ1	Palmitoyl-protein thioesterase ABHD10, mitochondrial	ABHD10	7356.6	7330.4	7224.4	7622.7	7434.9	7667.3
P43353	Aldehyde dehydrogenase family 3 member B1	ALDH3B1	2483.9	2542.8	2720.9	2544.2	2750.7	2806.1
Q96EE3	Nucleoporin SEH1	SEH1L	4533	5289.3	4889.7	4525.8	4321.3	4458.2
Q53H34	60S ribosomal protein L13a (Fragment)		16996.6	14165.8	11940.7	15229.5	16603.4	14495.9
Q8TAE8	Growth arrest and DNA damage-inducible proteins-interacting protein 1	GADD45GIP1	3571.1	3517.4	3521.4	3417.2	3918.8	3560
Q8WUA2	Peptidyl-prolyl cis-trans isomerase-like 4	PPIL4	6371.4	5881.8	6353.6	7387.2	5805.2	6218.2
D3DUE6	Glyoxylate reductase 1 homolog	N-PAC	1809	2007.4	2193.7	2187.2	1765.1	1940.7
Q6YHK3	CD109 antigen	CD109	5193.5	5599.1	5041.7	4795.7	4946.1	4878.9
P14854	Cytochrome c oxidase subunit 6B1	COX6B1	4219.3	4445.3	5198.1	5026	5292.9	5396.3
O96000	NADH dehydrogenase [ubiquinone] 1 beta subcomplex subunit 10	NDUFB10	6419.9	7645.1	6849.1	6941.9	6645.2	6427.6
P33316	Deoxyuridine 5-triphosphate nucleotidohydrolase, mitochondrial	DUT	2240.2	2543.9	3267.2	2593.8	2922.1	2839.5
Q4G0F4	DNA-directed RNA polymerase	POLRMT	3854	3781.1	4226	4824.1	4524.4	4867.3
A0A0S2Z4Z6	Serine/arginine repetitive matrix 1 isoform 2 (Fragment)	SRRM1	5160.6	5010.1	6201.2	6311.2	4506.1	5273.7
Q9P035	Very-long-chain (3R)-3-hydroxyacyl-CoA dehydratase 3	HACD3	5691	6601.8	6121.7	6402	5475.5	5608.1
Q9BVP2	Guanine nucleotide-binding protein-like 3	GNL3	5230.8	5013.2	4559.5	4287.1	3692	4293.1
Q6FI30	Nuclear factor 1	NFIC	3785.7	3699.8	4445.6	4850.3	4237.7	4336.1
Q93034	Cullin-5	CUL5	5167.1	4916.6	4879.1	4828.4	5389.2	5238
A0A2R8Y849	40S ribosomal protein S24	RPS24	10569.9	8783.3	7910	9821.2	10473.6	9557.4
P62269	40S ribosomal protein S18	RPS18	12931.6	11161.6	8980.5	10785.1	12966.7	11323.1
B4DW13	Cysteine-S-conjugate beta-lyase 2	hCG_23341	6177.8	6247.1	5271.5	5359.3	5890.3	5545
A0A0S2Z4W4	RNA binding motif protein 10 isoform 2 (Fragment)	RBM10	6018.4	6119.7	7883.8	7732.9	6060	6382.9
Q7Z7H5	Transmembrane emp24 domain-containing protein 4	TMED4	4620.1	4780.1	4201.3	4582.6	4446	4411.9
Q86U86	Protein polybromo-1	PBRM1	6172.4	6234.1	6804.2	7103.4	6614.7	6656.6
Q9NZI8	Insulin-like growth factor 2 mRNA-binding protein 1	IGF2BP1	10204.1	9997.9	9638	10722.5	9829.2	9811.4
A0A7I2V4V1	Peptidyl-prolyl cis-trans isomerase	PPIA	408.4	421.1	452.3	483.5	486.3	544.3
Q9GZS3	WD repeat-containing protein 61	WDR61	4212	4102.1	3741.4	4276.6	4238.4	4491.3
Q9BQ39	ATP-dependent RNA helicase DDX50	DDX50	5537.4	5473.3	5306.3	5493.1	5826.8	5775.9
Q8IWA0	WD repeat-containing protein 75	WDR75	6589.2	6625.4	6155.8	6576.6	6535	6518.7
Q8NBQ5	Estradiol 17-beta-dehydrogenase 11	HSD17B11	4177.8	4238.9	4459	4906.4	4969.3	4784.4
Q9UK59	Lariat debranching enzyme	DBR1	6081.2	5999.4	6388.4	6855.2	6920.9	7037
O75844	CAAX prenyl protease 1 homolog	ZMPSTE24	6905.8	7174.7	6677.6	6681	6444.5	6479.6
Q96JJ7	Protein disulfide-isomerase TMX3	TMX3	4682.9	4858.1	4508.4	4952.1	4416.6	4407.2
Q16629	Serine/arginine-rich splicing factor 7	SRSF7	7739.1	7712.2	8944.3	9022.5	8416.3	8032.8
P07305	Histone H1.0	H1-0	10521.4	10087.8	10350	7963.8	12411.6	10189.8
B7ZAF6	Succinate--CoA ligase [ADP-forming] subunit beta, mitochondrial	SUCLA2	7202.8	7174.1	7555.8	8100.4	8380.1	8349.5
A4QN19	Protein transport protein sec16 (Fragment)	SEC16A	4101.6	4299.1	4841.6	5358.1	4143.5	4626.3
Q53FF5	NSFL1 cofactor p47 (Fragment)		3233	3839.1	4637	3242.4	3112.3	3760.6
A0A0S2Z3P9	Acyl-CoA dehydrogenase short/branched chain isoform 1 (Fragment)	ACADSB	3651.4	3730	3477.7	4283.1	4644.3	3819.7
E9PAV3	Nascent polypeptide-associated complex subunit alpha, muscle-specific form	NACA	6610.6	5815.7	6527.3	8370.7	8010.3	8712.1
P0CG39	POTE ankyrin domain family member J	POTEJ	180.1	260.9	273.2	132.5	157.6	213.5
P10599	Thioredoxin	TXN	9515.9	10642.8	12564.2	10462.8	10317.8	11416.9
P50502	Hsc70-interacting protein	ST13	7295.7	7835.6	9867.3	8908.9	8465.6	10163.9
P50479	PDZ and LIM domain protein 4	PDLIM4	4410.5	4468.4	4421.3	4166.3	3501.3	3864.4
Q15059	Bromodomain-containing protein 3	BRD3	2957.8	3111.7	3732.4	4094.1	2980.7	3120.6
B0AZS5	Kinesin-like protein		6269.8	6104.2	6039.7	6428.5	6492.7	6299.7
Q53FI2	Glyceronephosphate O-acyltransferase variant (Fragment)		8053	8268	8305.7	9059.5	9240.2	9226.8
Q9ULV0	Unconventional myosin-Vb	MYO5B	5639.3	5491.7	6053.9	5963.6	5539.2	5672.7
Q2VIN3	RBM1 (Fragment)		733.2	628	1190.6	1472.9	573.8	875.4
Q8NBU5	Outer mitochondrial transmembrane helix translocase	ATAD1	4913.1	4990.5	4588.1	4704.2	4384	4464.4
Q8NFQ8	Torsin-1A-interacting protein 2	TOR1AIP2	6066.2	6223.1	6145.9	6596	6376.8	6262.6
Q6FHH6	LANCL1 protein (Fragment)	LANCL1	6873.3	6734.9	6738.6	7173.5	7189.5	6907.5
D6RER5	Septin	SEPTIN11	751.4	707.1	635.5	717.1	687.7	750.7
Q9HB71	Calcyclin-binding protein	CACYBP	5314.8	5918.1	7112.7	5515.3	5401.2	6203.9
Q8IY81	pre-rRNA 2-O-ribose RNA methyltransferase FTSJ3	FTSJ3	7083.8	6314.4	6112.9	6987.7	6005.2	6019.1
A0A7D5Q2L7	NAD(P) dependent steroid dehydrogenase-like protein transcript variant		6894.3	6910.3	6059.2	5627.3	5956.4	6008.8
B4DPZ3	cDNA FLJ53290, highly similar to Cytoplasmic dynein 1 intermediate chain 2		481.9	470.6	461	507.2	498.3	508.9
A0A024R2Q4	Ribosomal protein L15	RPL15	9821.1	7647.2	6459.5	7940.3	9364.9	7649.5
Q6IB11	PGRMC1 protein	PGRMC1	5106.9	5166	4837.7	4671.8	4954.7	5009.3
Q05DA4	Procollagen-proline 4-dioxygenase	P4HA2	5540.3	5763.9	6226.9	7017.1	7312.6	6363
Q9NXE4	Sphingomyelin phosphodiesterase 4	SMPD4	6412.7	7047.3	7296.4	6954.3	7115	6839.3
A0A0A0MT01	Actin-depolymerizing factor	GSN	6225.9	6411	6550	6882.2	6348.2	6156.9
P35244	Replication protein A 14 kDa subunit	RPA3	4007.2	4040.4	5241.3	5077.9	5530.8	5264.4
J3KQ48	Aminoacyl-tRNA hydrolase	PTRH2	3360.9	3564.7	3415.1	3213.6	3484.2	3262.5
D6W4Z6	HCG23833, isoform CRA_b	hCG_23833	3218.7	4250.1	5463.9	3324.7	3197.9	4234.2
P00441	Superoxide dismutase [Cu-Zn]	SOD1	5422.7	6971.1	7956	4982.8	6152.5	6605.3
Q9UPQ0	LIM and calponin homology domains-containing protein 1	LIMCH1	5555.6	5850	6689.9	6612.3	5310.8	5988.2
Q8TED0	U3 small nucleolar RNA-associated protein 15 homolog	UTP15	7860.2	7542.8	7310.8	7297	7866.7	7666.3
Q9UHI6	Probable ATP-dependent RNA helicase DDX20	DDX20	4766.1	4761.9	4964.9	5315.9	4359.5	4767.5
P37198	Nuclear pore glycoprotein p62	NUP62	4490	4134.8	4325.6	4226.8	3996.6	4152
Q9BPW0	Serine/threonine-protein phosphatase (Fragment)	PPP5C	4065.7	4626.8	5199.2	4046.6	4481.9	4928.1
E9PIE4	Mitochondrial carrier homolog 2 (Fragment)	MTCH2	1037.2	1067.1	945.4	989.3	1117.2	1097.2
O14647	Chromodomain-helicase-DNA-binding protein 2	CHD2	3556.6	3518.2	3748.4	4035	4078.9	3825.3
Q9NQ29	Putative RNA-binding protein Luc7-like 1	LUC7L	2637.4	2298.7	2470	2993.5	2539	2592.7
A0A1P0AYU5	Sidoreflexin	SFXN3	1646.1	1749.5	1682.6	1820.1	1892.8	1620.2
Q6FGX9	Adenylate kinase isoenzyme 1	AK1	4650.3	5542.6	6486.5	4998.6	5295.8	5548.5
O95479	GDH/6PGL endoplasmic bifunctional protein	H6PD	6539	6603.3	6260.1	6555.2	6784.6	6260.1
O43815	Striatin	STRN	6044.7	5749.4	5222.9	5097.8	4810.1	4960
O75530	Polycomb protein EED	EED	6900.7	6808.9	6508.2	7039	7599	7109.8
A0A023T6R1	Mago nashi protein	FLJ10292	6750.2	6585.2	6472.8	7324.3	7297.4	6725.6
Q15185	Prostaglandin E synthase 3	PTGES3	5354.2	5937	6668.3	5916.1	5349.3	6184.2
P35914	Hydroxymethylglutaryl-CoA lyase, mitochondrial	HMGCL	7335.2	8010.7	7649.9	6767	7073.6	7101.5
O15305	Phosphomannomutase 2	PMM2	4864.2	6041.2	6255.8	4960.5	5211	5651.1
P11802	Cyclin-dependent kinase 4	CDK4	4382.6	4260.5	4249.2	4759	5140.6	5100.9
A0A0K0K1I0	Epididymis secretory protein Li 265	HEL-S-265	760.6	854.2	1063	773.3	717.9	941.9
Q92620	Pre-mRNA-splicing factor ATP-dependent RNA helicase PRP16	DHX38	4044.4	3959.1	3748	4049.1	4234.5	4211.9
A0A2L2DH21	Glutaryl CoA dehydrogenase	GCDH	4653.5	4374.5	4680	4727.2	5124.1	5129.5
B0I1S0	Cytoplasmic dynein 2 heavy chain 1		3523	3554.4	3096.7	3483.8	3558.4	3555.4
B4DMD3	cDNA FLJ58174, highly similar to WW domain-binding protein 11		5701.7	6144.5	7068.2	6572.7	5175	5960.8
Q9BT22	Chitobiosyldiphosphodolichol beta-mannosyltransferase	ALG1	3910.7	4069.5	3644.1	3491	3454.5	3562.1
Q86YQ0	HZGJ	HZGJ	4890.1	4574.1	4230.8	4370.3	4786	4894.6
P10644	cAMP-dependent protein kinase type I-alpha regulatory subunit	PRKAR1A	4553	4647.9	4948.6	4262.2	4255.6	4812.6
Q96JC1	Vam6/Vps39-like protein	VPS39	3530.2	3833.5	3178.9	3620.1	3683.8	3529.5
A0A0S2Z3K9	V-crk sarcoma virus CT10 oncogene-like protein isoform 2	CRK	681.4	834.1	764.4	514.9	559.3	656.9
A0A024RDV5	Fibronectin type III domain containing 3A, isoform CRA_b	FNDC3A	4993.9	5025.4	5145.3	4486	4765	4350.3
G5EA09	Syndecan binding protein (Syntenin), isoform CRA_a	SDCBP	3339.2	3371.6	2457.8	2662.2	2783.9	2478.8
A0A1U9X7R2	GNL1		6470.3	5829.6	5815.3	5574.1	5363.3	5692.7
O14828	Secretory carrier-associated membrane protein 3	SCAMP3	3304.1	3201.9	3180.5	2971.2	2946.5	2873.9
P47755	F-actin-capping protein subunit alpha-2	CAPZA2	4238.7	4507.4	4451.5	4367.5	4465.9	4894.9
A0A024RBV5	RAB9A, member RAS oncogene family, isoform CRA_a	RAB9A	4777.2	4729.4	4356	4917.7	4933	4593.5
P15291	Beta-1,4-galactosyltransferase 1	B4GALT1	2862.1	2793.8	2986.8	2703.3	2745.3	2643.1
O15439	ATP-binding cassette sub-family C member 4	ABCC4	8144.2	8485.6	7894.6	7149.5	7431.2	7362.6
Q9H910	Jupiter microtubule associated homolog 2	JPT2	4707.7	5148	6335.7	4841.3	3976.8	4769.7
Q99685	Monoglyceride lipase	MGLL	4674	4765.9	5654.6	6043.5	5763.5	5786.7
O95758	Polypyrimidine tract-binding protein 3	PTBP3	5014.1	4852.5	5100.5	5035	4322	4524.5
A0A384P5L6	Fumarylacetoacetase		5061.4	6409.2	6753.7	5009.5	5126.7	5910.6
A2RUM0	Poly [ADP-ribose] polymerase	PARP10	5386	5681.1	4996.3	4812.3	4960.6	5171.8
Q9NRY5	Protein FAM114A2	FAM114A2	1016.1	946	959.3	1084	942	995.8
B9EIS5	PCM1 protein	PCM1	5699.7	5257.5	5451.9	5118.5	4432.6	4644.8
Q9UJV9	Probable ATP-dependent RNA helicase DDX41	DDX41	7948.3	7756.9	6645.5	7766.7	7642.3	6976.5
Q9UBV2	Protein sel-1 homolog 1	SEL1L	4776.3	4769.2	4303.8	3902.5	4317.1	3891.1
Q53HT6	B-cell receptor-associated protein (Fragment)		10392	9940.3	9377.1	9136.3	9707.2	9081.5
Q9H9T3	Elongator complex protein 3	ELP3	3621.9	3592.2	3285.6	3902.6	4087.6	3869.3
Q9Y5L0	Transportin-3	TNPO3	6255.8	5740	5606.5	6132.3	5764.6	6228.2
O15397	Importin-8	IPO8	2544.8	2718.7	2642.9	2653.2	2608.4	2582.3
Q9NP72	Ras-related protein Rab-18	RAB18	5903	6260	5262.3	4665	4659.1	4728.3
P84243	Histone H3.3	H3-3A	1435.2	1517.4	1284.9	935.7	1460.8	1130.8
Q8N2K0	Lysophosphatidylserine lipase ABHD12	ABHD12	5600.5	5868.8	5471	5246.5	5144.3	5046.6
Q59FM5	Guanine nucleotide-binding protein G, alpha subunit variant (Fragment)		3315.6	3247.3	3098.7	2924.9	3034.4	2874.2
B4DET1	DNA-directed RNA polymerase		57.2	53.6	47.5	61.1	44.8	53.8
Q15182	Small nuclear ribonucleoprotein-associated protein	SNRPB	10596.7	9294.5	9507.7	12625.4	10340.4	10671.6
Q9UMX0	Ubiquilin-1	UBQLN1	1052.9	1079.5	1154	1182.4	1035.5	1110
A0A024RDB2	Ras-GTPase activating protein SH3 domain-binding protein 2, isoform CRA_b	G3BP2	5647.8	5599.1	6765.3	6334.9	5216.2	5817.5
B7SBB1	Peptidylprolyl isomerase	AIP	5131.3	4819.2	5097.8	5028.5	5231	5486.2
O75179	Ankyrin repeat domain-containing protein 17	ANKRD17	2632.4	2568.5	2444.1	2389.6	2489.9	2599.7
A0MZ66	Shootin-1	SHTN1	4645.3	4587.6	4583.1	3701.4	3657.1	4206.5
P35251	Replication factor C subunit 1	RFC1	6171.9	6334.7	6208.3	6613.9	6470.3	6640
Q9Y2P8	RNA 3-terminal phosphate cyclase-like protein	RCL1	5125.1	5098.9	4415.8	4803	4833	4633.5
A0A384MR07	Non-specific serine/threonine protein kinase		4144.5	3962.6	4080.7	4351.3	4061.4	4247.1
Q6FI51	DNAJB1 protein	DNAJB1	7458.1	7554.1	7303.6	7231.4	7553.9	7418.7
Q16543	Hsp90 co-chaperone Cdc37	CDC37	8155.1	8229.1	8617.7	7011.1	7078.2	7469.4
A0A4D5RBK2	Uncharacterized protein		685.3	490.6	467.2	888.8	593	712
Q8WXI9	Transcriptional repressor p66-beta	GATAD2B	5080.7	5240.3	5802.2	6049.2	5307.1	5768.1
A0A7R9KAL6	MHC class I antigen	HLA-A	511.1	480.5	429.6	481.7	474.4	545.3
Q9H6R4	Nucleolar protein 6	NOL6	7940.7	7530.9	7695.8	8533.3	7828.2	8297.5
Q9Y3P9	Rab GTPase-activating protein 1	RABGAP1	4894	4626.5	4268.2	4206	4698	4589.9
A4D1M6	Elongation factor 1-beta	LOC392793	171.8	187.5	216.5	159.9	201.4	138
P24941	Cyclin-dependent kinase 2	CDK2	2920.6	2569.3	2825.6	2960.5	3493.1	3634.8
P46934	E3 ubiquitin-protein ligase NEDD4	NEDD4	3031.6	2712.2	2463.8	2493.8	2501.3	2407.4
Q70UQ0	Inhibitor of nuclear factor kappa-B kinase-interacting protein	IKBIP	933.7	932.9	845.5	849.8	962.9	852.1
Q9UKL0	REST corepressor 1	RCOR1	2873.6	3024.4	3242.4	3512.3	3158.4	3324.8
Q9Y2G3	Phospholipid-transporting ATPase IF	ATP11B	2923.5	3054	2660.6	2863	2930.3	2875
Q9NQH7	Xaa-Pro aminopeptidase 3	XPNPEP3	3803.4	3409	3398.3	3384.6	3457.5	3452.9
Q9UHQ9	NADH-cytochrome b5 reductase 1	CYB5R1	5427.8	5379.7	5562.4	5508.3	5654.9	5514.8
P26373	60S ribosomal protein L13	RPL13	9046.3	7630.2	6685.4	7569.9	8213.3	8005.1
Q8N142	Adenylosuccinate synthetase isozyme 1	ADSS1	5019	5051.2	5758.1	6120.9	6900.8	5419.5
E4W6B6	60S ribosomal protein L27 (Fragment)	RPL27	6808.3	5731.3	5430.4	7719.3	7404.5	7057
Q9BYD6	39S ribosomal protein L1, mitochondrial	MRPL1	5224.1	5482.8	4848.4	4821.8	5521.3	5232
Q8WXX5	DnaJ homolog subfamily C member 9	DNAJC9	5454.8	5719.6	6012.5	5947.3	5005.6	5580.7
Q86W92	Liprin-beta-1	PPFIBP1	3124.7	2938.9	2778.3	3312.2	3025.9	3129
V9HWH9	Protein S100	HEL-S-43	8203.4	7836.9	6823.4	7894.7	6935	8955
Q8IVS2	Malonyl-CoA-acyl carrier protein transacylase, mitochondrial	MCAT	3246.4	3631.3	3172.3	3043	3272.1	3312.5
O43447	Peptidyl-prolyl cis-trans isomerase H	PPIH	7372.4	7444.1	8070.6	8898.8	7248.9	8085.9
A0A140VK94	RAN binding protein 1, isoform CRA_g	RANBP1	3126.7	3495	4096.9	3701.6	3500.8	4018.6
Q9H444	Charged multivesicular body protein 4b	CHMP4B	7320.5	6574.1	6556	6535.4	6234.6	6345.1
B4DT57	cDNA FLJ61383, highly similar to Serine/threonine-protein kinase 24		1929.2	2055.1	2084	1969.1	1909.6	2063
E9PB61	THO complex subunit 4	ALYREF	3698.8	4001.9	4392.9	4773.9	4248.3	4157.5
Q9BSD7	Cancer-related nucleoside-triphosphatase	NTPCR	4891.1	5376.1	4683.8	4411.6	4730.3	4836.4
B4DPW5	cDNA FLJ59374, highly similar to Homo sapiens caldesmon 1 (CALD1), transcript variant 2, mRNA		5776.6	6170.6	10083.9	8105	6561.6	8445.5
E9PK91	Bcl-2-associated transcription factor 1	BCLAF1	6852.8	6355	8989.3	10057.5	7011.4	7729.4
J3QRU1	Tyrosine-protein kinase	YES1	2294.1	2203.2	1945.9	1879.4	1952.5	1982.5
A8K5J1	OMPdecase	UMPS	4358	4570.4	4929.5	4365.2	4446.4	4957.9
F5H157	Ras-related protein Rab-35 (Fragment)	RAB35	2651.5	2819.4	2873.7	2391.2	2563.7	2413.8
K7EQJ5	40S ribosomal protein S15	RPS15	11441.7	9691.7	8958.9	12699.9	13237	11395.8
Q70CQ2	Ubiquitin carboxyl-terminal hydrolase 34	USP34	6372.4	6396.6	5626.5	6028.7	6416.1	6361.9
Q9H074	Polyadenylate-binding protein-interacting protein 1	PAIP1	3928	4029	4293.2	4115.4	3349.4	3825.2
B4DP27	cDNA FLJ52153, highly similar to Transmembrane emp24 domain-containing protein 2		5779.3	5841.8	5217.7	5464.8	5422.4	5144.9
Q00403	Transcription initiation factor IIB	GTF2B	4982.3	4799.8	4887.9	5067.7	5335.8	5194.4
Q8TDX7	Serine/threonine-protein kinase Nek7	NEK7	4488.1	4450.1	4500.1	5439.4	5520.6	5168.9
B3KNH5	cDNA FLJ14622 fis, clone NT2RP2000147, highly similar to Adaptor-related protein complex 1 mu-1 subunit		7151.6	6703.2	5833.4	6338.5	7220.1	6901.9
E5KSX8	Mitochondrial transcription factor A		11595	10806.1	10314	9149.8	11615.1	10121.3
P49757	Protein numb homolog	NUMB	6538.5	6361.1	6850	7635.9	7113.5	7182.9
Q07666	KH domain-containing, RNA-binding, signal transduction-associated protein 1	KHDRBS1	5700.7	5533.1	6220.9	6619.8	4962.1	5224.1
P61006	Ras-related protein Rab-8A	RAB8A	1622.3	1560.3	1882.1	1763.7	1624.6	1596.3
Q06124	Tyrosine-protein phosphatase non-receptor type 11	PTPN11	4640.9	4801.9	4554.3	4161.2	4664.5	4585.6
P50453	Serpin B9	SERPINB9	4738.1	5337.4	6163.2	5113.6	4483.8	5161.4
Q92522	Histone H1.10	H1-10	4801.2	4412.1	4415.1	3632.6	4661.4	4042.3
H0YAN8	Rho guanine nucleotide exchange factor 10 (Fragment)	ARHGEF10	3234.6	3234.2	2928.9	3175	3221.2	3282.7
A0A7P0T928	A-kinase anchor protein 9	AKAP9	4540.7	4461.1	4513.4	4960.4	3920.6	4412.2
P49840	Glycogen synthase kinase-3 alpha	GSK3A	3039.4	3055.9	3006.9	2936.7	3013.5	3148
Q16513	Serine/threonine-protein kinase N2	PKN2	3545.2	3720.3	3792.2	4053.2	3568	3698.4
A0A024QYR8	Transmembrane 9 superfamily member	TM9SF2	5834.4	6128.6	5625.1	4928.8	5053.7	4854.4
P78563	Double-stranded RNA-specific editase 1	ADARB1	2935.6	2904.5	2714.5	2734.4	3201	2768.8
Q13637	Ras-related protein Rab-32	RAB32	6042.1	5971	5555.2	5388.9	5457.2	5775.7
Q8N122	Regulatory-associated protein of mTOR	RPTOR	5253.4	5032.4	4119.3	4587.8	5040	4822.1
Q9NWU5	39S ribosomal protein L22, mitochondrial	MRPL22	5508.1	5662.2	5087.5	4891.5	5596.9	5302.4
Q8WWY3	U4/U6 small nuclear ribonucleoprotein Prp31	PRPF31	3684.4	3667.2	3853.7	4583.1	3935.8	4141.4
O14734	Acyl-coenzyme A thioesterase 8	ACOT8	5986.5	6079.2	5713.7	5709.7	5810.6	5850.2
A0A384P5U2	Epididymis secretory sperm binding protein		6368.4	6604.4	7048.4	6932.6	6531.5	6977.7
K7ER00	Phenylalanine--tRNA ligase	FARSA	4131.4	3716.9	3129.6	3676.4	3921.7	3539.7
Q53G19	Mitochondrial ribosomal protein L11 isoform a variant (Fragment)		6148.7	6299.7	6238.9	6484.8	6838.4	6876.1
B4DZ55	Dolichyl-phosphate-mannose--protein mannosyltransferase		5716.5	5966.9	5672.1	5844.1	5953.9	5673.6
A0A2R8Y4I8	Spastin	SPAST	5247.9	5323.2	5951.9	5821.3	5031.4	5671.3
Q9BVT2	TOPEUc domain-containing protein (Fragment)		700.2	856.6	743.1	586.5	650.2	636.7
H0Y8B3	Adenosylhomocysteinase 3 (Fragment)	AHCYL2	1324.8	1362	1332.5	1310.3	1210.1	1266.7
Q9C0I1	Myotubularin-related protein 12	MTMR12	3419.4	3285.1	3235.7	3222.3	3403.7	3519.9
Q53F35	Acidic (Leucine-rich) nuclear phosphoprotein 32 family, member B variant (Fragment)		7620.3	8489.8	8259	7833	7802.2	7844.8
Q15257	Serine/threonine-protein phosphatase 2A activator	PTPA	4479.9	4619.2	4968.7	4792.1	5341.4	5089
Q96M27	Protein PRRC1	PRRC1	3280.7	3185.6	2660.9	3066.3	2606.9	2688
Q53FC8	Origin recognition complex subunit 5 isoform 1 variant (Fragment)		4386.6	4421.7	3959.8	4352.2	4456.7	4113.4
Q53GS9	U4/U6.U5 tri-snRNP-associated protein 2	USP39	4317.6	4443.3	4223.5	4565.6	5081.7	4463.9
Q8TCJ2	Dolichyl-diphosphooligosaccharide--protein glycosyltransferase subunit STT3B	STT3B	7906	8115.8	7735.9	8186.4	8265.5	7949.6
A8K644	Splicing factor, arginine/serine-rich 4, isoform CRA_b	SFRS4	2741.9	2589.8	3024.6	3213.1	2969.2	2733.8
J3KP36	WASH complex subunit 2C	WASHC2C	79.3	98.4	103.8	106	81.1	100.4
Q6FG85	Eukaryotic translation initiation factor 1B, isoform CRA_a (Fragment)	GC20	95.9	134	80.4	88.3	92.1	83.8
P25325	3-mercaptopyruvate sulfurtransferase	MPST	4974.2	5497.2	6616.4	5938.8	6027.3	6515.2
Q14232	Translation initiation factor eIF-2B subunit alpha	EIF2B1	4019	4446.1	4358.5	3483.2	3862.5	4380.4
P09132	Signal recognition particle 19 kDa protein	SRP19	5034.1	4597.6	3766.1	3346.9	3712.5	3491.9
E7ERK9	Translation initiation factor eIF-2B subunit delta	EIF2B4	4813.3	4945.1	4306.7	4699.8	4338.6	4314.5
E5KT65	DNA-directed RNA polymerase II subunit E		5060.3	4915.8	4463.3	4819.5	4834.3	4768.9
Q9NY93	Probable ATP-dependent RNA helicase DDX56	DDX56	4500.7	4276.5	4524.3	4909.9	4504.5	4707.1
Q5THJ4	Vacuolar protein sorting-associated protein 13D	VPS13D	2577.8	2731.4	2453.4	2491.7	2497.2	2373.2
Q59EH3	Low molecular weight cytosolic acid phosphatase (Fragment)		2583.2	3097.6	3264.3	2695.6	2802.6	2971.7
B2RB32	Alpha-1,4 glucan phosphorylase		29.5	30.5	23.2	28.7	26.3	31.1
D3DSY9	Farnesyltransferase, CAAX box, alpha, isoform CRA_a	FNTA	3971.7	3719.8	3435.1	3359.7	3547.6	3724
Q8IY18	Structural maintenance of chromosomes protein 5	SMC5	5840.1	5571.8	4787.1	5374.9	5838.4	5568.7
Q9HC36	rRNA methyltransferase 3, mitochondrial	MRM3	3052	3112	3175.9	2656.5	2955.2	2978.2
O43149	Zinc finger ZZ-type and EF-hand domain-containing protein 1	ZZEF1	3989.9	4520.5	3745	3438.9	3614.9	3816.1
O75962	Triple functional domain protein	TRIO	5249.6	5581.6	5525.3	5303.1	5560.5	5897.3
O00519	Fatty-acid amide hydrolase 1	FAAH	2834.3	2955	2451.2	2277.2	2283.9	2422.6
Q6UXN9	WD repeat-containing protein 82	WDR82	5528.8	5149.3	5601.2	6934.3	6060.5	6026.1
A0A024RCR6	BCL2-associated athanogene 6	BAG6	5549.4	5633	5525.5	5136.9	4832.7	5131.6
P09661	U2 small nuclear ribonucleoprotein A	SNRPA1	5799.9	5202.4	5745.3	6519.3	5043.7	5676.8
O95248	Myotubularin-related protein 5	SBF1	5042.7	5169.4	4392.4	4827.7	4589.2	4516.1
P62244	40S ribosomal protein S15a	RPS15A	9657.5	8575	6522	7917	8932.7	7874.7
A0A087X2D5	39S ribosomal protein L45, mitochondrial	MRPL45	7471.8	7428.2	7188.7	7329.8	8001.5	7811.4
Q9NRX1	RNA-binding protein PNO1	PNO1	7543.1	7317.2	5977.9	5923.2	6451.4	5960.8
B3KRB2	cDNA FLJ33964 fis, clone CTONG2019029, highly similar to Pseudouridylate synthase 7 homolog		4444.6	4183.9	3938.5	3983.2	4758	4656.4
Q14192	Four and a half LIM domains protein 2	FHL2	5786.5	5084.6	5009.5	5949.5	5778	5948.6
A0A590UK80	Uncharacterized protein (Fragment)		5969	5244.2	5056.1	4850.1	4953.2	4370.5
P61201	COP9 signalosome complex subunit 2	COPS2	4921.4	5010.5	5278.3	4439.4	4336.5	4773.1
B2RAD8	cDNA, FLJ94852, highly similar to Homo sapiens eukaryotic translation initiation factor 2C, 1 (EIF2C1), mRNA		648.9	686.3	610.1	591.4	622.7	595.2
O00629	Importin subunit alpha-3	KPNA4	1553.5	1506	1550.7	1632.3	1293.2	1515.9
O00468	Agrin	AGRN	95.2	112.3	124.9	116.9	118.5	118.1
G3V3E8	Epididymal secretory protein E1	NPC2	3536.1	4356.7	5414.3	4623.5	5299.4	5227
Q9Y2U8	Inner nuclear membrane protein Man1	LEMD3	4759	4732.7	5525.3	5697.9	4610.8	4586.2
O43290	U4/U6.U5 tri-snRNP-associated protein 1	SART1	5820.2	5801.1	7799.8	8541.2	4760	6191.7
A4D2P0	Ras-related C3 botulinum toxin substrate 1 (Rho family, small GTP binding protein Rac1)	RAC1	5237.1	5335.1	5048.5	4381.7	4775.2	4610.6
B4E1E2	Hepatocyte growth factor-regulated tyrosine kinase substrate		5909.9	5789.6	6033.7	5074.9	5326.4	5543.2
P55039	Developmentally-regulated GTP-binding protein 2	DRG2	4766.5	4977.9	4474.4	4436.9	4946.4	4906
A0A494C0G5	Agrin	AGRN	284.5	321.4	293.2	306.5	308.3	317.1
A0A024R0H6	RNA polymerase II-associated factor 1 homolog	PAF1	3858.7	4069.5	4898.2	4756.7	3967.3	4649.6
O15294	UDP-N-acetylglucosamine--peptide N-acetylglucosaminyltransferase 110 kDa subunit	OGT	5554.2	5516.1	5197.6	5833	6181.3	6263.7
Q02750	Dual specificity mitogen-activated protein kinase kinase 1	MAP2K1	1620.8	1596.5	1736.9	1744.5	1917.7	1837.4
Q00688	Peptidyl-prolyl cis-trans isomerase FKBP3	FKBP3	5431.8	5368.2	5157.1	6018.6	5522.6	5561.1
Q9Y6W3	Calpain-7	CAPN7	3718.6	3731.7	3392.6	3493	3466.3	3690.1
Q09028	Histone-binding protein RBBP4	RBBP4	4981.1	5020.2	5310.6	4939.8	4680.1	4824.1
P55017	Solute carrier family 12 member 3	SLC12A3	3687.1	4026.4	5380.8	6459	6914.3	6616.2
G8JLB3	tRNA pseudouridine synthase A (Fragment)	PUS1	4196.7	4016.1	3831.9	3980.5	4208.3	4062.9
Q53Y06	ATPase, H+ transporting, lysosomal 31kDa, V1 subunit E isoform 1	ATP6V1E1	6121.8	6013.4	5665.3	6453.9	6566.9	6577.4
A0A024R1H0	Uncharacterized protein	RP5-1119A7.4	4758	4978.9	4918.8	4716.4	4640.3	4810.8
P16422	Epithelial cell adhesion molecule	EPCAM	3763.9	3998.6	3813.5	3132.8	3723.1	3534.6
O15347	High mobility group protein B3	HMGB3	7453.7	7780.3	8696.9	7901.9	8761.5	8227.7
A0A6E1XE14	AP-2 transcription factor	TFAP2A	2194.7	2387.1	2637.9	2540.5	2630.3	2718.3
A0A384NL93	Cytochrome c oxidase polypeptide Vb		6933.1	7632	8228.7	8091.5	8706.3	8388.3
Q15813	Tubulin-specific chaperone E	TBCE	2511.7	2771.5	2708.6	2439.3	2395.4	2588.6
[truncated: 4,952 more rows]
