# Supplementary material for: Elucidating the Molecular Mechanisms of Hederagenin-Regulated Mitophagy in Cervical Cancer SiHa Cells through an Integrative Approach Combining Proteomics and Advanced Network Association Algorithm
Source: J Proteome Res. 2025 Mar 26;24(4):2081–95. doi: 10.1021/acs.jproteome.5c00022 (PMC11976847; doi:10.1021/acs.jproteome.5c00022)
Supplement: Supplementary file 1 — pr5c00022_si_001.zip [file pr5c00022_si_001.zip › Supplementary materials/S10. Information on cervical cancer-related proteins.xlsx]

## Sheet: ALL
ABCA4
ABCB1
ABCC3
ABCC4
ABCF2
ABCG2
ABL1
ACE
ACKR3
ACP3
ACTB
ACTN4
ACVR1
ADAM10
ADAM9
ADAMTS18
ADAR
ADCYAP1
ADGRE2
ADGRE5
ADM
ADO
AFAP1
AFAP1-AS1
AGER
AGFG1
AGO2
AGR2
AHDC1
AHI1
AHSA1
AIF1
AIFM1
AIM2
AIMP2
AJUBA
AKAP4
AKIP1
AKNA
AKR1B10
AKR1C1
AKR1C3
AKT1
AKT2
AKTIP
ALB
ALDH1A1
ALK
ALL2
ALPI
ALPP
AMH
AMHR2
AMOTL1
ANG
ANGPT1
ANGPT2
ANGPTL4
ANIB1
ANKRD40CL
ANXA1
ANXA2
ANXA5
ANXA6
APAF1
APBB3
APC
APEH
APEX1
API5
APOB
APOBEC3B
APOBEC3G
APRT
APTX
AQP1
AQP8
AR
ARAP3
ARF1
ARHGAP1
ARHGAP17
ARHGAP24
ARHGEF7
ARID1A
ARL6IP1
ARRDC3
ASAP1
ASAP2
ASCC1
ASRGL1
ASTN1
ATAD1
ATAD2
ATAD3A
ATF1
ATG12
ATG7
ATIC
ATM
ATN1
ATP7A
ATP8A2
ATR
ATXN1
ATXN7L3
AURKA
AURKB
AXIN1
AXL
B3GNT3
B4GALT3
BAAT
BAG1
BAG3
BAK1
BANF1
BAP1
BASP1
BAX
BBC3
BCAP31
BCAR4
BCHE
BCL10
BCL2
BCL2A1
BCL2L1
BCL2L11
BCL2L2
BCYRN1
BDKRB2
BDNF
BDNF-AS
BECN1
BHMT
BID
BIRC2
BIRC3
BIRC5
BLACAT1
BLCAP
BMI1
BMP7
BNIP3
BRCA1
BRCA2
BRCC3
BRD4
BRD7
BRI3BP
BRINP1
BRIP1
BRMS1
BSG
BTG3
C17orf97
C1QBP
C2orf83
C5orf66-AS1
CA11
CA12
CA13
CA9
CADM1
CALCR
CALML3-AS1
CALN1
CALR
CARD8
CARD8-AS1
CASC11
CASC15
CASC2
CASC9
CASP12
CASP14
CASP3
CASP7
CASP8
CASP9
CASZ1
CAT
CAV1
CBR1
CBX7
CBX8
CCAR1
CCAT1
CCAT2
CCDC106
CCDC3
CCDC34
CCDC54
CCDC7
CCEPR
CCK
CCL16
CCL19
CCL2
CCL22
CCN1
CCN2
CCN3
CCN4
CCNA1
CCNA2
CCNB1
CCND1
CCND3
CCNI
CCR2
CCR5
CCR6
CD163
CD24
CD274
CD276
CD28
CD34
CD36
CD38
CD4
CD40
CD44
CD46
CD47
CD53
CD55
CD68
CD80
CD82
CD83
CD8A
CDC20
CDC25A
CDC25C
CDC42
CDC6
CDC7
CDCA8
CDH1
CDH13
CDH2
CDH3
CDK1
CDK2
CDK4
CDK5
CDK6
CDK7
CDK9
CDKN1A
CDKN1B
CDKN2A
CDKN2B
CDKN2B-AS1
CDKN3
CDX1
CEACAM3
CEACAM5
CEACAM7
CEBPA
CEBPD
CELF6
CENPM
CEP131
CEP55
CERNA2
CFDP1
CFLAR
CFTR
CHEK1
CHFR
CHI3L1
CHRNA4
CHTOP
CIP2A
CISH
CKAP4
CKB
CKS2
CLDN1
CLEC10A
CLPTM1L
CLU
CMA1
CMPK1
CMPK2
CMTM7
CNNM3
COASY
COL11A2
COL11A2P1
COMMD3-BMI1
COMT
COPS6
COX2
COX5A
COX8A
CPE
CPEB3
CPOX
CREM
CRH
CRIP1
CRISP2
CRK
CRKL
CRNDE
CRP
CRYZ
CSAG2
CSAG3
CSF1
CSF1R
CSF2
CSN2
CSNK2A1
CSRP1
CTAG1A
CTAG1B
CTCF
CTDSPL
CTHRC1
CTLA4
CTNNB1
CTSB
CTSG
CTSL
CTSS
CXCL10
CXCL12
CXCL3
CXCL5
CXCL6
CXCL8
CXCR2
CXCR4
CYB5D2
CYBA
CYBB
CYCS
CYCSP38
CYLD
CYP19A1
CYP1A1
CYP1B1
CYP2D6
CYP2E1
CYP4F3
CYTOR
DAP
DAPK1
DCAF1
DCAF6
DCK
DCN
DCTN4
DCTN6
DCUN1D1
DDIT3
DDN-AS1
DDT
DDX5
DDX53
DEFB103A
DEFB103B
DEFB104A
DEFB104B
DEFB4A
DEFB4B
DEK
DGCR5
DHCR24
DHDH
DHX9
DIABLO
DICER1
DKK3
DLEU1
DLG1
DLG1-AS1
DLL4
DLX1
DLX6-AS1
DNAJC8
DNLZ
DNMT1
DNMT3A
DNMT3B
DNMT3L
DPH1
DPP8
DSCAM-AS1
DTL
DUSP3
DVL1
E2F1
E2F3
EBAG9
EBI3
ECM1
EDNRB
EEF1A1
EFEMP1
EFEMP2
EFNA2
EGF
EGFR
EGFR
EGR1
EGR2
EIF3F
EIF4A1
EIF4E
EIF4EBP3
EIF4G2
EIF5A2
ELF1
ELK1
ELOF1
EMC6
ENG
ENOX2
ENSG00000249626
ENTPD1
EPAS1
EPCAM
EPHA3
EPHB2
EPHB4
EPHB6
EPHX1
EPO
EPS8
ERAP1
ERBB2
ERBB3
ERBB4
ERCC1
ERCC2
ERCC4
ERCC5
ERO1A
ESR1
ESR2
ESRP1
ESRRA
ETS1
EWSAT1
EXO1
EXOC1
EZH2
EZR
F2RL1
F3
FABP4
FABP5
FALEC
FAM215A
FAM83H
FANCA
FANCC
FANCD2
FANCF
FANCL
FAS
FASLG
FBP1
FBXL5
FBXW11
FBXW7
FEN1
FEZF1
FEZF1-AS1
FGF2
FGFR1OP
FGFR2
FGFR3
FGFR4
FHIT
FHL2
FKBP14
FLG
FLNB
FLT1
FLT3LG
FLT4
FN1
FOLH1
FOLR1
FOS
FOSB
FOSL1
FOXA1
FOXA2
FOXC1
FOXC2
FOXD1
FOXD2-AS1
FOXF2
FOXG1
FOXL2
FOXM1
FOXO1
FOXO3
FOXP1
FOXP2
FOXP3
FOXQ1
FPR1
FRA11A
FRAT1
FRK
FRZB
FSCN1
FSD1
FSD1L
FSHR
FTH1P3
FTO
FUNDC1
FUNDC2
FUS
FZD4
FZD7
G6PD
GABPA
GADD45A
GALNT7
GAPDH
GAS5
GAS5-AS1
GATA3
GATAD2B
GATC
GCNT2
GDF15
GEMIN2
GEMIN4
GFI1
GGH
GHET1
GIHCG
GINS2
GIPC1
GJB1
GLB1
GLI1
GLI2
GLI3
GNA12
GNAO1
GNAS
GOLM1
GOLPH3L
GORASP1
GOSR1
GOT1
GPC1
GPC3
GPC3-AS1
GPER1
GPNMB
GPX2
GPX3
GRAP2
GRB7
GREM1
GRHL2
GSDMB
GSK3B
GSN
GSTK1
GSTM1
GSTM2
GSTM3
GSTP1
GSTT1
GTF2H1
H19
H3P10
H3P23
H3P40
H3P9
HAGLR
HAVCR2
HBEGF
HCFC1
HCFC1R1
HCP5
HDAC2
HDAC6
HDAC8
HDAC9
HECW2
HES1
HEXB
HGF
HGFAC
HIC1
HIF1A
HIPK1
HK2
HLA-A
HLA-B
HLA-C
HLA-DOA
HLA-DPB1
HLA-DPB2
HLA-DQA1
HLA-DQB1
HLA-DQB2
HLA-DRB1
HLA-E
HLA-G
HLTF
HMBOX1
HMGA1
HMGA2
HMGB1
HMGB2
HMGB3
HMMR
HMOX1
HNF1A
HNF1A-AS1
HNRNPA1
HNRNPA2B1
HOTAIR
HOXA1
HOXA11
HOXA11-AS
HOXA13
HOXA5
HOXA9
HOXB13
HOXB2
HOXB7
HOXB8
HOXC10
HOXC6
HOXC8
HOXD@
HOXD9
HP
HPGD
HPGDS
HPSE
HPSE2
HRAS
HS3ST2
HSF1
HSP90AA1
HSP90B1
HSPA1A
HSPA4
HSPA5
HSPB1
HSPB2
HSPB3
HTATIP2
HTC2
HTRA2
HULC
IAPP
ICAM1
ICAM3
ICMT
ID1
ID4
IDO1
IDO2
IER3
IER5
IFI27
IFITM1
IFNA1
IFNA13
IFNA17
IFNB1
IFNG
IFNL3
IGF1
IGF1R
IGF2
IGF2BP1
IGF2R
IGFBP3
IL10
IL12A
IL12B
IL13
IL16
IL17A
IL17D
IL17F
IL18
IL18R1
IL1A
IL1B
IL1R1
IL1R2
IL1RAP
IL1RN
IL2
IL23A
IL24
IL27
IL33
IL37
IL4
IL4R
IL6
IL6R
IL7
IL7R
ILF3-DT
ING4
INO80
INPP4B
INPP5A
IRAIN
IRF1
IRF3
IRF6
IS1
ISG15
ITGA2B
ITGA4
ITGA5
ITGA6
ITGAE
ITGAV
ITIH5
ITPKC
ITPR3
JAG1
JAK2
JAK3
JAM2
JAM3
JUN
JUNB
JUND
KAT2A
KAT5
KCNA1
KCNH1
KCNIP1
KCNK3
KDM2A
KDM3A
KDM4A
KDR
KEAP1
KHDRBS1
KIF20A
KIF4A
KIN
KISS1
KITLG
KL
KLC4
KLF1
KLF10
KLF13
KLF4
KLF5
KLF6
KLK1
KLK10
KLK8
KLRC4-KLRK1
KLRK1
KMT2B
KMT2D
KMT2E
KMT5A
KNG1
KPNB1
KRAS
KRT10
KRT13
KRT14
KRT17
KRT19
KRT20
L1CAM
LAMB3
LAMP3
LAMTOR5
LAPTM4B
LARP6
LATS1
LCN2
LDHA
LDOC1
LEP
LETMD1
LGALS1
LGALS3
LGALS7
LGALS7B
LGALS9
LGMN
LGR5
LHFPL4
LHPP
LHX8
LIF
LIG1
LILRB2
LIMD1
LINC00052
LINC00273
LINC00467
LINC00511
LINC00518
LINC00673
LINC00702
LINC00958
LINC01101
LINC01128
LINC01133
LINC01193
LINC01305
LINC01535
LINC02604
LINP1
LIPA
LMX1A
LNCRNA-ATB
LNPEP
LOC112543491
LONP2
LOX
LOXL2
LPAR2
LPAR3
LRG1
LRRC8E
LTA
LTBP3
LTO1
LUCAT1
LYN
LYPD5
LYVE1
MACC1
MAFIP
MAGT1
MAK16
MAL
MALAT1
MALL
MAP2
MAP2K3
MAP2K4
MAP2K7
MAP3K11
MAP3K20
MAP3K3
MAP3K5
MAP3K7
MAP4K4
MAPK1
MAPK10
MAPK14
MAPK3
MAPK6
MAPK8
MAPK8IP2
MARCHF1
MARCHF2
MARCHF7
MARCHF8
MASP1
MASP2
MBD2
MBD4
MBD5
MBL2
MBNL1
MCAT
MCL1
MCM10
MCM2
MCM3
MCM4
MCM5
MCM7
MCTS1
MDC1
MDK
MDM2
MDM4
MECP2
MED19
MEF2D
MEG3
MELK
MELTF
MEN1
MEPE
MEST
MET
METAP2
MFAP1
MFAP5
MFN2
MGLL
MGMT
MIA
MIB1
MICA
MICB
MINDY4
MIR100
MIR100HG
MIR101-1
MIR106A
MIR106B
MIR107
MIR10A
MIR10B
MIR1202
MIR122
MIR124-1
MIR124-2
MIR1246
MIR125A
MIR126
MIR1266
MIR127
MIR1284
MIR1297
MIR130A
MIR130B
MIR132
MIR134
MIR135B
MIR137
MIR139
MIR140
MIR141
MIR142
MIR143
MIR144
MIR145
MIR146A
MIR146B
MIR148A
MIR148B
MIR149
MIR150
MIR152
MIR155
MIR15A
MIR17
MIR181A2
MIR181B1
MIR182
MIR183
MIR186
MIR187
MIR18A
MIR192
MIR193B
MIR195
MIR196A1
MIR196B
MIR197
MIR199B
MIR19A
MIR200A
MIR200B
MIR200C
MIR202
MIR203A
MIR204
MIR205
MIR205HG
MIR206
MIR20A
MIR20B
MIR21
MIR210
MIR211
MIR212
MIR214
MIR215
MIR216B
MIR217
MIR218-1
MIR218-2
MIR22
MIR221
MIR223
MIR224
MIR23B
MIR25
MIR26A1
MIR26B
MIR27A
MIR27B
MIR2861
MIR296
MIR299
MIR29A
MIR29B1
MIR29B2
MIR301A
MIR302A
MIR30A
MIR30D
MIR30E
MIR31
MIR31HG
MIR32
MIR320A
MIR324
MIR326
MIR328
MIR330
MIR331
MIR335
MIR337
MIR338
MIR340
MIR346
MIR34A
MIR34B
MIR34C
MIR361
MIR362
MIR3666
MIR367
MIR370
MIR372
MIR373
MIR374B
MIR374C
MIR375
MIR376C
MIR377
MIR378A
MIR379
MIR381
MIR383
MIR3941
MIR409
MIR411
MIR421
MIR424
MIR425
MIR4262
MIR429
MIR432
MIR433
MIR4429
MIR449A
MIR449B
MIR454
MIR4636
MIR466
MIR4778
MIR4784
MIR484
MIR485
MIR486-1
MIR491
MIR492
MIR494
MIR497
MIR498
MIR499A
MIR501
MIR502
MIR503
MIR505
MIR506
MIR519D
MIR522
MIR543
MIR573
MIR574
MIR590
MIR600
MIR605
MIR613
MIR618
MIR620
MIR625
MIR630
MIR638
MIR641
MIR655
MIR664A
MIR665
MIR6852
MIR6857
MIR6893
MIR7-3
MIR744
MIR758
MIR802
MIR8075
MIR874
MIR877
MIR889
MIR9-1
MIR93
MIR9-3HG
MIR940
MIR944
MIR96
MIR99A
MIR99B
MIRLET7B
MIRLET7C
MIRLET7D
MKI67
MLH1
MLXIP
MLXIPL
MMP1
MMP11
MMP13
MMP14
MMP15
MMP2
MMP7
MMP9
MMUT
MNX1
MNX1-AS1
MOK
MPG
MPO
MRC1
MRPL28
MRPL36
MRPS11
MRPS30
MRTFA
MSH2
MSI1
MSI2
MSLN
MSRB3
MST1
MSX1
MSX2
MTA1
MTA2
MTCO2P12
MTDH
MTHFR
MTLN
MTOR
MTPAP
MTR
MTRR
MUC1
MUC16
MUC4
MYBL2
MYC
MYDGF
MYL5
MYLIP
MYLK
MYO1B
MYOD1
MYPOP
MZF1
NACC1
NANOG
NAT2
NBN
NBPF1
NCK1
NCK1-DT
NCKIPSD
NCL
NCOA3
NCOA5
NDC80
NDNF
NDRG1
NDRG2
NDUFA13
NDUFB8
NDUFS6
NEAT1
NEBL
NELL1
NES
NEUROD1
NFATC1
NFE2L2
NFKB1
NFKBIA
NFX1
NKX6-1
NLRP2
NME1
NNMT
NNT-AS1
NOL4
NOL7
NOP53
NORAD
NOS1
NOS3
NOTCH1
NOTCH2
NOTCH3
NPAT
NPM1
NPTN-IT1
NPTX1
NQO1
NR0B1
NR0B2
NR1H2
NR1I2
NR2C2
NR2F6
NR3C1
NR4A1
NRIP1
NRP1
NRP2
NS2
NSD2
NT5C2
NT5E
NTRK1
NUMB
NUP107
NUP62
NUP93
NUSAP1
NXF1
NXT1
OCA2
OCLN
OGDHL
OGG1
OIP5-AS1
OR2AG1
OSCP1
OTUD5
P2RX7
P4HA2
PA2G4
PAK4
PAK5
PANDAR
PAPOLA
PARP1
PARP2
PART1
PAX1
PAX2
PAX3
PAX8
PAX8-AS1
PBX3
PBXIP1
PC
PCAT1
PCAT6
PCBP2-OT1
PCDH10
PCGEM1
PCNA
PDAP1
PDCD1
PDIA3
PDK1
PDLIM4
PDLIM7
PDPN
PDXP
PEBP1
PECAM1
PEG3
PGD
PGR
PGRMC1
PHOX2A
PIAS3
PID1
PIK3CA
PIK3CB
PIK3CD
PIK3CG
PIK3R3
PIN1
PINX1
PIP5KL1
PIWIL2
PIWIL4
PKM
PLA2G4A
PLAA
PLAAT1
PLAAT4
PLAC1
PLAU
PLG
PLK1
PLK2
PLOD2
PLSCR1
PLXNB1
PMEL
PML
PNO1
PNPLA1
POLD3
POLDIP2
POLR2E
POSTN
POU2F1
POU2F3
POU3F3
POU4F1
POU5F1
POU5F1B
POU5F1P3
POU5F1P4
PPARA
PPARG
PPBP
PPIA
PPIP5K1
PPM1D
PPP1R13L
PPP1R1A
PPP1R2C
PPP2R1B
PPP3CA
PRDM1
PRDM14
PRDM2
PRDM5
PRDX3
PRKAA1
PRKAA2
PRKAB1
PRKCA
PRKCB
PRKCD
PRKN
PRL
PRLR
PRMT5
PRMT8
PROM1
PRPF31
PRRT2
PRSS21
PRSS50
PRSS55
PSCA
PSEN1
PSG10P
PSG2
PSG5
PSG8
PSMA1
PSMA7
PSMB10
PSMB4
PSMB8
PSMB9
PSMD2
PSMD4
PSMD9
PTBP1
PTCH1
PTCSC3
PTEN
PTGER3
PTGS1
PTGS2
PTK2
PTK2B
PTK6
PTK7
PTN
PTPA
PTPN11
PTPN13
PTPN14
PTPN6
PTPN9
PTTG1
PTTG3P
PTX3
PUM2
PVT1
PXN
PYCARD
QKI
RAB11A
RAB14
RAB39A
RAB5A
RABEP2
RAC1
RACK1
RAD21
RAD51
RAD51B
RAD52
RAF1
RALA
RAP1A
RAP2B
RARA
RARB
RASA1
RASA4CP
RASGRF1
RASSF1
RASSF2
RASSF8
RB1
RBBP4
RBBP6
RBL1
RBM19
RBM45
RBM5
RBMS1
RBMS3
RBMX2
RBP1
RCC1
RECK
RECQL
RECQL4
REG3A
REL
RELA
REM1
REN
REV3L
REXO1
RFC4
RGCC
RHBDF1
RHBDF2
RHCG
RHOB
RHPN1-AS1
RIF1
RIPK1
RIPK4
RITA1
RNASE3
RNASE4
RNASEH2A
RNASEL
RNF19A
RNF34
RNY1
RNY3
ROBO3
ROCK1
ROCK2
ROS1
RPAIN
RPE65
RPS12
RPS19
RPS6KA4
RPS6KB1
RRAS
RRM2
RRM2B
RRS1
RSU1P2
RTRAF
RUBCNL
RUNX2
RUNX3
RUVBL1
RXFP3
S100A1
S100A11
S100A4
S100A7
S100A9
S100B
SALL3
SALL4
SASH1
SATB1
SBF2-AS1
SCAF11
SCGB2A2
SCLC1
SCN1A
SCN8A
SCO2
SDC1
SDHA
SEC14L2
SEC62
SEL1L
SEM1
SEMA3C
SEMA4A
SEMA4D
SEMA5A
SEMA6A
SEPTIN9
SERPINB3
SERPINB4
SERPIND1
SERPINE1
SERPINF1
SESN2
SETD2
SF3B1
SFMBT1
SFN
SFRP1
SFRP2
SFRP4
SGK1
SH3BP1
SHARPIN
SHBG
SIM1
SIRT1
SIRT2
SIRT3
SIRT7
SIX1
SKA3
SKP2
SLC10A2
SLC12A6
SLC12A9
SLC16A1
SLC16A1-AS1
SLC1A5
SLC2A1
SLC31A1
SLC39A6
SLC39A7
SLC46A2
SLC52A1
SLC52A3
SLC5A5
SLC6A6
SLC6A8
SLC9A1
SLC9A3R1
SLC9A3R2
SLCO6A1
SLIT2
SLN
SMAD2
SMAD3
SMAD4
SMAD7
SMARCA4
SMC1A
SMC5
SMN1
SMN2
SMS
SMUG1
SMYD2
SNAI1
SNAI2
SNAP23
SNCB
SNCG
SNHG1
SNHG12
SNHG14
SNHG16
SNHG20
SNHG4
SNHG7
SNORD111B
SOAT1
SOCS1
SOCS3
SOCS6
SOX1
SOX11
SOX14
SOX17
SOX2
SOX21-AS1
SOX4
SOX9
SP1
SPA17
SPAG5
SPAG9
SPARC
SPARCL1
SPHK1
SPINT2
SPP1
SPRY1
SPRY2
SPRY4
SPRY4-IT1
SPZ1
SQSTM1
SRC
SRF
SRRM2
SRSF1
SRSF10
SRSF9
SRY
SSRP1
ST20
ST3GAL3
ST3GAL4
ST6GAL1
ST6GALNAC5
ST7L
STAT1
STAT2
STAT3
STAT5A
STAT5B
STAT6
STC1
STC2
STIL
STIM1
STING1
STK11
STK17A
STMN1
STOM
STOML2
STS
STT3A
STXBP5-AS1
SUB1
SUV39H1
SUZ12
SYCP2
SYCP3
SYK
SYS1-DBNDD2
SYT1
SYTL2
SZRD1
TACC3
TACSTD2
TAFA4
TAGLN2
TAP1
TAP2
TAPBP
TAT
TBC1D9
TBL1XR1
TBP
TBPL1
TCF3
TCF4
TCF7
TCF7L2
TCL1A
TDO2
TDRG1
TEK
TENT4A
TERC
TERF2
TERT
TET1
TFF3
TFPI2
TFRC
TGFA
TGFB1
TGFBR1
TGFBR2
THBD
THBS1
THBS2
THBS4
THOP1
TIAM1
TICAM2
TIMELESS
TIMM8A
TIMP1
TIMP2
TIMP3
TIPARP
TKT
TKTL1
TLR2
TLR3
TLR4
TLR8
TLR9
TM7SF2
TMC6
TMC8
TMED7
TMED7-TICAM2
TMEM132D
TMEM238L
TMEM50A
TMEM54
TMPO-AS1
TMPOP2
TMSB15A
TMSB15B
TNF
TNFAIP2
TNFAIP8
TNFAIP8L1
TNFRSF10A
TNFRSF10B
TNFRSF10C
TNFRSF10D
TNFRSF11A
TNFRSF1B
TNFRSF6B
TNFSF10
TNFSF14
TNFSF9
TNRC6C-AS1
TOB1-AS1
TONSL
TOP1
TOP2A
TP53
TP53BP1
TP53COR1
TP53INP1
TP63
TP73
TP73-AS1
TPT1-AS1
TPX2
TRAF3
TRAF6
TRAP
TRBV20OR9-2
TRIAP1
TRIM24
TRIM28
TRIM29
TRIM3
TRIM44
TRIM59
TRIM62
TRIO
TRIP4
TRPM7
TSC22D1
TSG101
TSLP
TTC23
TTN-AS1
TTR
TUBA1B
TUFT1
TUG1
TUSC2
TUSC8
TWIST1
TWIST2
TXNIP
TYMP
TYMS
UBB
UBE2B
UBE2C
UBE2E2
UBE2L6
UBE2S
UBE3A
UCA1
UCP2
UGCG
UHRF1
URGCP
URI1
USO1
USP22
USP46
USP7
USP8
UTF1
UVRAG
VCP
VDAC1
VDR
VEGFA
VEGFC
VHL
VIM
VPS51
VPS53
VTCN1
VTRNA2-1
WAPL
WASF2
WDR20
WEE1
WIF1
WNK1
WNT10B
WNT11
WNT2
WNT2B
WNT4
WNT5A
WNT6
WNT7A
WT1-AS
WWOX
XIAP
XIST
XPNPEP2
XPO1
XRCC1
XRCC2
XRCC3
XRCC4
XRCC5
XRCC6
YAP1
YBX1
YIPF5
YOD1
YWHAZ
YY1
ZAR1
ZBTB33
ZBTB7A
ZEB1
ZEB1-AS1
ZEB2
ZFAS1
ZFP42
ZG16B
ZHX1
ZIC2
ZKSCAN3
ZMAT3
ZNF268
ZNF281
ZNF331
ZNF350
ZNF582
ZNF667-AS1
ZNF671
ZNF692
ZNF84
ZNRD1ASP
ZNRD2
ZSCAN1
ZSCAN32

## Sheet: Disgent
ABCA4
ABCB1
ABCC3
ABCC4
ABCF2
ABCG2
ABL1
ACE
ACKR3
ACP3
ACTB
ACTN4
ACVR1
ADAM10
ADAM9
ADAMTS18
ADAR
ADCYAP1
ADGRE2
ADGRE5
ADM
ADO
AFAP1
AFAP1-AS1
AGER
AGFG1
AGO2
AGR2
AHDC1
AHI1
AHSA1
AIF1
AIFM1
AIM2
AIMP2
AJUBA
AKAP4
AKIP1
AKNA
AKR1B10
AKR1C1
AKR1C3
AKT1
AKT2
AKTIP
ALB
ALDH1A1
ALK
ALL2
ALPI
ALPP
AMH
AMHR2
AMOTL1
ANG
ANGPT1
ANGPT2
ANGPTL4
ANIB1
ANKRD40CL
ANXA1
ANXA2
ANXA5
ANXA6
APC
APEH
APEX1
API5
APOB
APOBEC3B
APOBEC3G
APRT
APTX
AQP1
AQP8
AR
ARAP3
ARF1
ARHGAP1
ARHGAP17
ARHGAP24
ARHGEF7
ARID1A
ARL6IP1
ARRDC3
ASAP1
ASAP2
ASCC1
ASRGL1
ASTN1
ATAD1
ATAD2
ATAD3A
ATF1
ATG12
ATG7
ATIC
ATM
ATN1
ATP7A
ATP8A2
ATR
ATXN1
ATXN7L3
AURKA
AURKB
AXIN1
AXL
B3GNT3
B4GALT3
BAAT
BAG1
BAG3
BANF1
BAP1
BASP1
BAX
BBC3
BCAP31
BCAR4
BCHE
BCL10
BCL2
BCL2A1
BCL2L11
BCL2L2
BCYRN1
BDKRB2
BDNF
BDNF-AS
BECN1
BHMT
BIRC2
BIRC3
BIRC5
BLACAT1
BLCAP
BMI1
BMP7
BNIP3
BRCA1
BRCA2
BRCC3
BRD4
BRD7
BRINP1
BRIP1
BRMS1
BSG
BTG3
C17orf97
C1QBP
C2orf83
C5orf66-AS1
CA11
CA12
CA13
CA9
CADM1
CALCR
CALML3-AS1
CALN1
CALR
CARD8
CASC11
CASC15
CASC2
CASC9
CASP12
CASP14
CASP3
CASP7
CASP8
CASZ1
CAT
CAV1
CBR1
CBX7
CBX8
CCAR1
CCAT1
CCAT2
CCDC106
CCDC3
CCDC34
CCDC54
CCEPR
CCK
CCL16
CCL19
CCL2
CCL22
CCN1
CCN2
CCN3
CCN4
CCNA1
CCNA2
CCNB1
CCND1
CCND3
CCNI
CCR2
CCR5
CCR6
CD163
CD24
CD274
CD276
CD28
CD34
CD36
CD38
CD40
CD44
CD46
CD47
CD53
CD55
CD68
CD80
CD82
CD83
CDC20
CDC25A
CDC25C
CDC42
CDC6
CDC7
CDCA8
CDH1
CDH13
CDK1
CDK2
CDK4
CDK5
CDK6
CDK7
CDK9
CDKN1A
CDKN1B
CDKN2A
CDKN2B
CDKN2B-AS1
CDKN3
CDX1
CEACAM3
CEACAM5
CEACAM7
CEBPA
CEBPD
CELF6
CENPM
CEP131
CEP55
CERNA2
CFDP1
CFLAR
CFTR
CHEK1
CHFR
CHI3L1
CHRNA4
CHTOP
CIP2A
CISH
CKAP4
CKB
CKS2
CLDN1
CLEC10A
CLPTM1L
CLU
CMA1
CMPK1
CMPK2
CMTM7
CNNM3
COASY
COL11A2
COL11A2P1
COMMD3-BMI1
COMT
COPS6
COX2
COX5A
COX8A
CPE
CPEB3
CPOX
CREM
CRH
CRIP1
CRISP2
CRK
CRKL
CRNDE
CRP
CRYZ
CSAG2
CSAG3
CSF1
CSF1R
CSF2
CSN2
CSNK2A1
CSRP1
CTAG1A
CTAG1B
CTCF
CTDSPL
CTHRC1
CTLA4
CTNNB1
CTSB
CTSG
CTSL
CTSS
CXCL10
CXCL12
CXCL3
CXCL5
CXCL6
CXCL8
CXCR2
CXCR4
CYB5D2
CYBA
CYBB
CYCSP38
CYLD
CYP19A1
CYP1A1
CYP1B1
CYP2D6
CYP2E1
CYP4F3
CYTOR
DAP
DAPK1
DCAF1
DCAF6
DCK
DCN
DCTN4
DCTN6
DCUN1D1
DDN-AS1
DDT
DDX5
DDX53
DEFB103A
DEFB103B
DEFB104A
DEFB104B
DEFB4A
DEFB4B
DEK
DGCR5
DHCR24
DHDH
DHX9
DIABLO
DICER1
DKK3
DLEU1
DLG1-AS1
DLL4
DLX1
DLX6-AS1
DNAJC8
DNLZ
DNMT1
DNMT3A
DNMT3B
DNMT3L
DPH1
DPP8
DSCAM-AS1
DTL
DUSP3
DVL1
E2F1
E2F3
EBI3
ECM1
EFEMP1
EFEMP2
EFNA2
EGF
EGFR
EGR1
EGR2
EIF3F
EIF4A1
EIF4E
EIF4EBP3
EIF4G2
EIF5A2
ELF1
ELK1
ELOF1
EMC6
ENG
ENOX2
ENTPD1
EPAS1
EPCAM
EPHA3
EPHB2
EPHB4
EPHB6
EPHX1
EPO
EPS8
ERAP1
ERBB2
ERBB3
ERBB4
ERCC1
ERCC2
ERCC4
ERCC5
ERO1A
ESR1
ESR2
ESRP1
ESRRA
ETS1
EXO1
EXOC1
EZH2
EZR
F2RL1
F3
FABP4
FABP5
FALEC
FAM215A
FAM83H
FANCA
FANCC
FANCD2
FANCF
FANCL
FAS
FASLG
FBP1
FBXL5
FBXW11
FBXW7
FEN1
FEZF1
FEZF1-AS1
FGF2
FGFR1OP
FGFR2
FGFR3
FGFR4
FHIT
FHL2
FKBP14
FLG
FLNB
FLT1
FLT3LG
FLT4
FN1
FOLR1
FOS
FOSB
FOSL1
FOXA1
FOXA2
FOXC1
FOXC2
FOXD1
FOXD2-AS1
FOXF2
FOXG1
FOXL2
FOXM1
FOXO1
FOXO3
FOXP1
FOXP2
FOXP3
FOXQ1
FPR1
FRA11A
FRAT1
FRK
FRZB
FSCN1
FSD1
FSD1L
FSHR
FTH1P3
FTO
FUNDC1
FUS
FZD4
FZD7
G6PD
GABPA
GADD45A
GALNT7
GAPDH
GAS5
GAS5-AS1
GATA3
GATAD2B
GATC
GCNT2
GDF15
GEMIN2
GEMIN4
GFI1
GGH
GHET1
GIHCG
GINS2
GIPC1
GJB1
GLB1
GLI1
GLI2
GLI3
GNA12
GNAO1
GOLM1
GOLPH3L
GORASP1
GOSR1
GOT1
GPC1
GPC3
GPC3-AS1
GPER1
GPNMB
GPX2
GPX3
GRAP2
GRB7
GREM1
GRHL2
GSDMB
GSK3B
GSN
GSTK1
GSTM1
GSTM2
GSTM3
GSTP1
GSTT1
GTF2H1
H19
H3P10
H3P23
H3P40
H3P9
HAGLR
HAVCR2
HBEGF
HCFC1
HCFC1R1
HCP5
HDAC2
HDAC6
HDAC8
HECW2
HES1
HGF
HGFAC
HIC1
HIF1A
HIPK1
HK2
HLA-A
HLA-B
HLA-C
HLA-DOA
HLA-DPB1
HLA-DPB2
HLA-DQA1
HLA-DQB1
HLA-DQB2
HLA-DRB1
HLA-E
HLA-G
HLTF
HMBOX1
HMGA1
HMGA2
HMGB1
HMGB2
HMGB3
HMMR
HMOX1
HNF1A
HNF1A-AS1
HNRNPA1
HNRNPA2B1
HOTAIR
HOXA1
HOXA11
HOXA11-AS
HOXA13
HOXA5
HOXA9
HOXB13
HOXB2
HOXB7
HOXB8
HOXC10
HOXC6
HOXC8
HOXD@
HOXD9
HP
HPGD
HPGDS
HPSE
HPSE2
HRAS
HS3ST2
HSF1
HSP90AA1
HSP90B1
HSPA4
HSPA5
HSPB1
HSPB2
HSPB3
HTC2
HTRA2
HULC
IAPP
ICAM1
ICAM3
ICMT
ID1
ID4
IDO1
IDO2
IER3
IER5
IFI27
IFITM1
IFNA1
IFNA13
IFNA17
IFNB1
IFNG
IFNL3
IGF1
IGF1R
IGF2
IGF2BP1
IGF2R
IGFBP3
IL10
IL12A
IL12B
IL13
IL16
IL17A
IL17D
IL17F
IL18
IL18R1
IL1A
IL1B
IL1R1
IL1R2
IL1RAP
IL1RN
IL2
IL23A
IL24
IL27
IL33
IL37
IL4
IL4R
IL6
IL6R
IL7R
ILF3-DT
ING4
INO80
INPP4B
INPP5A
IRAIN
IRF1
IRF3
IRF6
IS1
ISG15
ITGA2B
ITGA4
ITGA5
ITGA6
ITGAE
ITGAV
ITIH5
ITPKC
ITPR3
JAG1
JAK2
JAK3
JAM2
JAM3
JUN
JUNB
JUND
KAT2A
KAT5
KCNA1
KCNH1
KCNIP1
KCNK3
KDM2A
KDM3A
KDM4A
KDR
KEAP1
KHDRBS1
KIF20A
KIF4A
KIN
KISS1
KITLG
KL
KLC4
KLF1
KLF10
KLF13
KLF4
KLF5
KLF6
KLK1
KLK10
KLK8
KLRC4-KLRK1
KLRK1
KMT2B
KMT2D
KMT2E
KMT5A
KNG1
KPNB1
KRAS
KRT13
KRT14
KRT17
KRT19
KRT20
L1CAM
LAMB3
LAMP3
LAMTOR5
LAPTM4B
LARP6
LATS1
LCN2
LDHA
LDOC1
LEP
LETMD1
LGALS1
LGALS3
LGALS7
LGALS7B
LGALS9
LGMN
LGR5
LHFPL4
LHPP
LHX8
LIF
LIG1
LILRB2
LIMD1
LINC00052
LINC00273
LINC00467
LINC00511
LINC00518
LINC00673
LINC00702
LINC00958
LINC01128
LINC01133
LINC01193
LINC01305
LINC01535
LINC02604
LINP1
LIPA
LMX1A
LNCRNA-ATB
LNPEP
LOC112543491
LONP2
LOX
LOXL2
LPAR2
LPAR3
LRG1
LRRC8E
LTA
LTBP3
LTO1
LUCAT1
LYN
LYPD5
LYVE1
MACC1
MAFIP
MAGT1
MAK16
MAL
MALAT1
MALL
MAP2
MAP2K3
MAP2K4
MAP2K7
MAP3K11
MAP3K3
MAP3K5
MAP3K7
MAP4K4
MAPK1
MAPK10
MAPK14
MAPK3
MAPK6
MAPK8
MAPK8IP2
MARCHF1
MARCHF2
MARCHF7
MARCHF8
MASP1
MASP2
MBD2
MBD4
MBD5
MBL2
MBNL1
MCAT
MCL1
MCM10
MCM2
MCM4
MCM5
MCM7
MCTS1
MDC1
MDK
MDM2
MDM4
MECP2
MED19
MEF2D
MEG3
MELK
MELTF
MEN1
MEPE
MEST
MET
METAP2
MFAP1
MFAP5
MFN2
MGLL
MGMT
MIA
MIB1
MICA
MICB
MINDY4
MIR100
MIR106A
MIR106B
MIR107
MIR10A
MIR10B
MIR1202
MIR122
MIR124-1
MIR124-2
MIR1246
MIR125A
MIR126
MIR1266
MIR127
MIR1284
MIR1297
MIR130A
MIR130B
MIR132
MIR134
MIR135B
MIR137
MIR139
MIR140
MIR141
MIR142
MIR143
MIR144
MIR145
MIR146A
MIR146B
MIR148A
MIR148B
MIR149
MIR150
MIR152
MIR155
MIR15A
MIR17
MIR181A2
MIR182
MIR183
MIR186
MIR187
MIR18A
MIR192
MIR193B
MIR195
MIR196A1
MIR196B
MIR197
MIR199B
MIR200A
MIR200B
MIR200C
MIR202
MIR203A
MIR204
MIR205
MIR205HG
MIR206
MIR20A
MIR20B
MIR21
MIR210
MIR211
MIR212
MIR214
MIR215
MIR216B
MIR217
MIR218-2
MIR22
MIR221
MIR223
MIR224
MIR23B
MIR25
MIR26A1
MIR26B
MIR27A
MIR27B
MIR2861
MIR296
MIR299
MIR29A
MIR29B1
MIR29B2
MIR301A
MIR302A
MIR30A
MIR30D
MIR30E
MIR31
MIR32
MIR320A
MIR324
MIR326
MIR328
MIR330
MIR331
MIR335
MIR337
MIR338
MIR340
MIR346
MIR34A
MIR34B
MIR361
MIR362
MIR3666
MIR367
MIR370
MIR372
MIR373
MIR374B
MIR374C
MIR375
MIR376C
MIR377
MIR378A
MIR379
MIR381
MIR383
MIR3941
MIR409
MIR411
MIR421
MIR424
MIR425
MIR4262
MIR429
MIR432
MIR433
MIR4429
MIR449A
MIR449B
MIR454
MIR4636
MIR466
MIR4778
MIR4784
MIR484
MIR485
MIR486-1
MIR491
MIR492
MIR494
MIR497
MIR498
MIR499A
MIR501
MIR502
MIR503
MIR505
MIR506
MIR519D
MIR522
MIR543
MIR573
MIR574
MIR590
MIR600
MIR605
MIR613
MIR618
MIR620
MIR625
MIR630
MIR638
MIR641
MIR655
MIR664A
MIR665
MIR6852
MIR6857
MIR6893
MIR7-3
MIR744
MIR758
MIR802
MIR8075
MIR874
MIR877
MIR889
MIR93
MIR9-3HG
MIR940
MIR944
MIR96
MIR99A
MIR99B
MIRLET7B
MIRLET7D
MKI67
MLH1
MLXIP
MLXIPL
MMP1
MMP11
MMP13
MMP14
MMP15
MMP2
MMP7
MMP9
MMUT
MNX1
MNX1-AS1
MOK
MPG
MPO
MRC1
MRPL28
MRPL36
MRPS30
MRTFA
MSH2
MSI1
MSI2
MSLN
MSRB3
MST1
MSX1
MSX2
MTA1
MTA2
MTCO2P12
MTDH
MTHFR
MTLN
MTOR
MTPAP
MTR
MTRR
MUC1
MUC16
MUC4
MYBL2
MYC
MYDGF
MYL5
MYLIP
MYO1B
MYOD1
MYPOP
MZF1
NACC1
NANOG
NAT2
NBN
NBPF1
NCK1
NCK1-DT
NCKIPSD
NCL
NCOA3
NCOA5
NDC80
NDNF
NDRG1
NDRG2
NDUFA13
NDUFB8
NDUFS6
NEAT1
NEBL
NELL1
NES
NEUROD1
NFATC1
NFE2L2
NFKB1
NFKBIA
NFX1
NKX6-1
NLRP2
NME1
NNMT
NNT-AS1
NOL4
NOL7
NOP53
NORAD
NOS1
NOS3
NOTCH1
NOTCH2
NOTCH3
NPAT
NPM1
NPTN-IT1
NPTX1
NQO1
NR0B1
NR0B2
NR1H2
NR1I2
NR2C2
NR2F6
NR3C1
NR4A1
NRIP1
NRP1
NRP2
NS2
NSD2
NT5C2
NT5E
NTRK1
NUMB
NUP107
NUP62
NUP93
NUSAP1
NXF1
NXT1
OCA2
OCLN
OGG1
OIP5-AS1
OR2AG1
OSCP1
OTUD5
P2RX7
P4HA2
PA2G4
PAK4
PAK5
PANDAR
PAPOLA
PARP1
PARP2
PART1
PAX1
PAX2
PAX3
PAX8
PAX8-AS1
PBX3
PBXIP1
PC
PCAT1
PCAT6
PCBP2-OT1
PCDH10
PCGEM1
PCNA
PDAP1
PDCD1
PDIA3
PDK1
PDLIM4
PDLIM7
PDPN
PDXP
PEBP1
PECAM1
PEG3
PGD
PGR
PGRMC1
PHOX2A
PIAS3
PID1
PIK3CA
PIK3CB
PIK3CD
PIK3CG
PIK3R3
PIN1
PINX1
PIP5KL1
PIWIL2
PIWIL4
PKM
PLA2G4A
PLAA
PLAAT1
PLAAT4
PLAC1
PLAU
PLG
PLK1
PLK2
PLOD2
PLSCR1
PLXNB1
PMEL
PML
PNO1
PNPLA1
POLD3
POLDIP2
POLR2E
POSTN
POU2F1
POU2F3
POU3F3
POU4F1
POU5F1
POU5F1B
POU5F1P3
POU5F1P4
PPARA
PPARG
PPBP
PPIA
PPIP5K1
PPM1D
PPP1R13L
PPP1R1A
PPP1R2C
PPP2R1B
PPP3CA
PRDM1
PRDM14
PRDM2
PRDM5
PRDX3
PRKAA1
PRKAA2
PRKAB1
PRKCA
PRKCB
PRKCD
PRKN
PRL
PRLR
PRMT5
PRMT8
PROM1
PRPF31
PRRT2
PRSS21
PRSS50
PRSS55
PSCA
PSEN1
PSG10P
PSG2
PSG5
PSG8
PSMA1
PSMA7
PSMB10
PSMB4
PSMB8
PSMB9
PSMD2
PSMD4
PSMD9
PTBP1
PTCH1
PTCSC3
PTEN
PTGER3
PTGS1
PTGS2
PTK2
PTK2B
PTK6
PTK7
PTN
PTPA
PTPN11
PTPN13
PTPN14
PTPN6
PTPN9
PTTG1
PTTG3P
PTX3
PUM2
PVT1
PXN
PYCARD
QKI
RAB11A
RAB14
RAB39A
RAB5A
RABEP2
RAC1
RACK1
RAD21
RAD51
RAD51B
RAD52
RAF1
RALA
RAP1A
RAP2B
RARB
RASA1
RASA4CP
RASGRF1
RASSF1
RASSF2
RASSF8
RB1
RBBP4
RBBP6
RBL1
RBM19
RBM45
RBM5
RBMS3
RBMX2
RBP1
RCC1
RECK
RECQL
RECQL4
REG3A
REL
RELA
REM1
REN
REV3L
REXO1
RFC4
RGCC
RHBDF1
RHBDF2
RHCG
RHOB
RHPN1-AS1
RIF1
RIPK1
RIPK4
RITA1
RNASE3
RNASE4
RNASEH2A
RNASEL
RNF19A
RNF34
ROBO3
ROCK1
ROCK2
ROS1
RPAIN
RPE65
RPS12
RPS19
RPS6KA4
RPS6KB1
RRAS
RRM2
RRM2B
RRS1
RTRAF
RUBCNL
RUNX2
RUVBL1
RXFP3
S100A1
S100A11
S100A4
S100A7
S100A9
S100B
SALL3
SALL4
SASH1
SATB1
SBF2-AS1
SCAF11
SCGB2A2
SCLC1
SCN1A
SCN8A
SCO2
SDC1
SDHA
SEC14L2
SEC62
SEL1L
SEM1
SEMA3C
SEMA4A
SEMA4D
SEMA5A
SEMA6A
SEPTIN9
SERPINB3
SERPINB4
SERPIND1
SERPINE1
SERPINF1
SESN2
SETD2
SF3B1
SFMBT1
SFN
SFRP1
SFRP2
SFRP4
SGK1
SH3BP1
SHARPIN
SHBG
SIM1
SIRT1
SIRT2
SIRT3
SIRT7
SIX1
SKA3
SKP2
SLC10A2
SLC12A6
SLC12A9
SLC16A1
SLC1A5
SLC2A1
SLC31A1
SLC39A6
SLC39A7
SLC46A2
SLC52A1
SLC52A3
SLC5A5
SLC6A6
SLC6A8
SLC9A1
SLC9A3R1
SLC9A3R2
SLCO6A1
SLIT2
SLN
SMAD2
SMAD3
SMAD4
SMAD7
SMARCA4
SMC1A
SMC5
SMN1
SMN2
SMS
SMUG1
SMYD2
SNAI1
SNAI2
SNAP23
SNCB
SNCG
SNHG1
SNHG12
SNHG14
SNHG16
SNHG20
SNHG4
SNHG7
SNORD111B
SOAT1
SOCS1
SOCS3
SOCS6
SOX1
SOX11
SOX14
SOX17
SOX2
SOX21-AS1
SOX4
SOX9
SP1
SPA17
SPAG5
SPAG9
SPARC
SPARCL1
SPHK1
SPINT2
SPP1
SPRY1
SPRY2
SPRY4
SPRY4-IT1
SPZ1
SQSTM1
SRF
SRRM2
SRSF1
SRSF10
SRSF9
SRY
SSRP1
ST20
ST3GAL3
ST3GAL4
ST6GAL1
ST6GALNAC5
ST7L
STAT1
STAT2
STAT3
STAT5A
STAT5B
STAT6
STC1
STC2
STIL
STIM1
STING1
STK11
STK17A
STMN1
STOM
STOML2
STS
STT3A
STXBP5-AS1
SUB1
SUV39H1
SUZ12
SYCP2
SYCP3
SYK
SYS1-DBNDD2
SYT1
SYTL2
SZRD1
TACC3
TACSTD2
TAFA4
TAGLN2
TAP1
TAP2
TAPBP
TAT
TBC1D9
TBL1XR1
TBP
TBPL1
TCF3
TCF4
TCF7
TCF7L2
TCL1A
TDO2
TDRG1
TEK
TENT4A
TERC
TERF2
TERT
TET1
TFF3
TFPI2
TFRC
TGFA
TGFB1
TGFBR1
TGFBR2
THBD
THBS1
THBS2
THBS4
THOP1
TIAM1
TICAM2
TIMELESS
TIMM8A
TIMP1
TIMP2
TIMP3
TIPARP
TKT
TKTL1
TLR2
TLR3
TLR4
TLR8
TLR9
TM7SF2
TMC6
TMC8
TMED7
TMED7-TICAM2
TMEM132D
TMEM238L
TMEM54
TMPO-AS1
TMPOP2
TMSB15A
TMSB15B
TNF
TNFAIP2
TNFAIP8
TNFAIP8L1
TNFRSF10C
TNFRSF10D
TNFRSF11A
TNFRSF1B
TNFRSF6B
TNFSF10
TNFSF14
TNFSF9
TNRC6C-AS1
TOB1-AS1
TONSL
TOP1
TP53
TP53BP1
TP53INP1
TP63
TP73
TP73-AS1
TPT1-AS1
TPX2
TRAF3
TRAF6
TRAP
TRBV20OR9-2
TRIAP1
TRIM24
TRIM28
TRIM29
TRIM3
TRIM44
TRIM59
TRIM62
TRIO
TRIP4
TRPM7
TSC22D1
TSG101
TSLP
TTN-AS1
TTR
TUBA1B
TUFT1
TUG1
TUSC2
TUSC8
TWIST1
TWIST2
TXNIP
TYMP
TYMS
UBB
UBE2B
UBE2C
UBE2E2
UBE2L6
UBE2S
UBE3A
UCA1
UCP2
UGCG
UHRF1
URGCP
URI1
USO1
USP22
USP46
USP7
USP8
UTF1
UVRAG
VCP
VDAC1
VDR
VEGFA
VEGFC
VHL
VIM
VPS51
VPS53
VTCN1
VTRNA2-1
WAPL
WASF2
WDR20
WEE1
WIF1
WNK1
WNT10B
WNT11
WNT2
WNT2B
WNT4
WNT5A
WNT6
WNT7A
WT1-AS
WWOX
XIAP
XIST
XPNPEP2
XPO1
XRCC1
XRCC2
XRCC3
XRCC4
XRCC5
XRCC6
YAP1
YBX1
YIPF5
YOD1
YWHAZ
YY1
ZAR1
ZBTB33
ZBTB7A
ZEB1
ZEB1-AS1
ZEB2
ZFAS1
ZFP42
ZG16B
ZHX1
ZIC2
ZKSCAN3
ZMAT3
ZNF268
ZNF281
ZNF331
ZNF350
ZNF582
ZNF667-AS1
ZNF671
ZNF692
ZNF84
ZNRD2
ZSCAN1

## Sheet: kegg
KRAS
HRAS
EGFR
ERBB2
CDKN1A
CDK4
BCL2

## Sheet: omim
FGFR3

## Sheet: TTD
SRC
TP53
MSLN
CTLA4
PDCD1
MUC1
FOLH1

## Sheet: rgd
LETMD1
ST20
BRI3BP
FUNDC2
ZSCAN32
MRPS11
TMEM50A
TTC23
MAP3K20
HEXB
MCM3
RBMS1
EEF1A1
RUBCNL
ZNF582
MIR2861
OGDHL
PIK3CA
POU2F3
PAX1
WNT6
CDH3

## Sheet: MalaCards
FGFR3
PIK3CA
CTNNB1
TP53
MIR21
SMAD4
PTEN
ERBB2
MTOR
HRAS
NFE2L2
GNAS
MIR214
TMPOP2
CCND1
STAT3
HOTAIR
GAS5
PVT1
CCEPR
TUG1
CDKN2B-AS1
NEAT1
UCA1
H19
CCAT2
MALAT1
CRNDE
CCAT1
TUSC8
SNHG12
ZNF667-AS1
HOXA11-AS
BCAR4
HAGLR
MEG3
HULC
NNT-AS1
SNHG16
CARD8-AS1
NPTN-IT1
SPRY4-IT1
BCYRN1
BLACAT1
TP53COR1
PAX8-AS1
PCAT1
ZNRD1ASP
ENSG00000249626
MIR100HG
PANDAR
MIR31HG
EWSAT1
LINC01101
HTATIP2
MIR9-3HG
APBB3
LINP1
RNY1
RNY3
RSU1P2
SLC16A1-AS1
MIR143
MIR23B
MIR196B
MIRLET7B
MIRLET7C
TP63
STK11
ST20
CDKN2A
UBE3A
RUBCNL
FHIT
KRT14
LETMD1
CDKN1A
CASP3
MYC
RB1
AURKA
MIR2861
POU2F3
TERT
PIWIL4
CASP8
DAPK1
BAX
EEF1A1
PTGS2
BIRC5
CASP9
HIF1A
MMP2
RASSF1
MYLK
BCL2
SERPINB3
NOTCH1
ZNF268
MDM2
VEGFC
MIR196A1
KRT19
CA9
PARP1
CD44
CADM1
CDK1
MIR34A
CCNB1
CYCS
SERPINB4
TERC
MIR9-1
HLA-DQB1
TIMP3
TYMP
MIR17
YY1
TP73
EBAG9
HLA-A
MIR145
POU4F1
MIR205
RARB
MIR15A
CDH13
MIR146A
MIR200A
MIR31
MIR155
CDC6
MIR93
MIR224
MIR195
DLG1
CCNA2
CDK2
TNFRSF10B
MIR486-1
MIR424
MIR361
PPP2R1B
MIR200B
MIR141
MIR126
CDKN1B
MIR125A
MIR106B
SLC2A1
MIR142
NME1
MIR101-1
MCL1
TNFSF10
MIR29A
BID
MIR34C
CCR6
MIR127
MIR140
CD82
APC
GSTM1
IRF1
MMP14
BAK1
MIR186
MIR183
XRCC1
VEGFA
MIR181B1
EGFR
MAPK3
MIR146B
MIR149
MLH1
GSTP1
THBS1
BIRC2
MIR30A
MIR338
TAP1
XRCC5
CCDC7
MGMT
AKT1
CDH1
MIR204
MIR19A
PTK2
IGFBP3
IL17A
SKP2
PAX1
MIR503
STAT1
CYP1A1
XIAP
MIR132
MMP7
TNF
MMP9
SP1
KRT17
MIR574
DIABLO
MIR491
TNFRSF10A
IL1A
TOP2A
IL6
FLT1
MIR505
DDIT3
SMAD2
APEX1
APAF1
RUNX3
XRCC6
IL10
FOSL1
CAV1
ESR1
ANXA5
CTLA4
JAG1
CD274
EGF
GAPDH
GADD45A
FLT4
HLA-G
AMHR2
KRT10
HDAC9
CD40
NCL
MIR218-1
THBS2
MUC16
CXCL8
TLR9
MAPK8
BRCA1
CD4
IL2
CLU
EZH2
FASLG
BCL2L1
CD8A
ZEB1
ATM
IL7
ALB
EDNRB
JUN
IL1B
FOXP3
TLR4
IFNG
IGF1R
CDK4
FOXM1
SRC
POU5F1
SNAI1
MAPK1
BAG1
MIR20A
SOX2
PSG2
CDH2
HSPA1A
CXCR4
FAS
DNMT1
RARA
TGFB1
TLR3
SNAI2
CXCL12
MTHFR
