# Supplementary material for: Elucidating the Molecular Mechanisms of Hederagenin-Regulated Mitophagy in Cervical Cancer SiHa Cells through an Integrative Approach Combining Proteomics and Advanced Network Association Algorithm
Source: J Proteome Res. 2025 Mar 26;24(4):2081–95. doi: 10.1021/acs.jproteome.5c00022 (PMC11976847; doi:10.1021/acs.jproteome.5c00022)
Supplement: Supplementary file 1 — pr5c00022_si_001.zip [file pr5c00022_si_001.zip › Supplementary materials/S11. Results of intersecting protein.xlsx]

## Sheet: Sheet1
HIF-1 signaling pathway	Mitophagy - animal	Associated network	docking result		Intersecting protein	PDBID	docking score
CDKN1A	PRKN	CDKN1A	RORA		IGF1R	2zm3	-9.1
CDKN1B	BECN1	CDKN1B	DHFR		EIF4E	2gpq	-8.5
FLT1	USP8	FLT1	FABP6		NOS3	1m9j	-9.6
TFRC	JUN	TFRC	AKR1C2		IGF1	1gzr	-6.2
EPO	CSNK2A1	EPO	AKR1B1		SRC	2h8h	-8.6
SERPINE1	SRC	SERPINE1	HSD11B1
SLC2A1	BNIP3	SLC2A1	SULT2B1
PIK3CD	FOXO3	PIK3CD	GM2A
PIK3R3	HIF1A	PIK3R3	MAOA
PIK3CB	RELA	PIK3CB	PCTP
HIF1A	MAPK10	HK2	PDE5A
RELA	MAPK8	EGFR	AKR1C3
HK2	UBB	IGF1R	PDK2
EGFR	RRAS	LDHA	TTPA
IGF1R	SP1	AKT2	HNMT
LDHA	FUNDC1	ERBB2	AKR1C1
AKT2	E2F1	AKT1	PROCR
ERBB2	MFN2	MAPK1	SULT2A1
AKT1	KRAS	HMOX1	TYMS
MAPK1	HRAS	VHL	ABL1
HMOX1	SQSTM1	TIMP1	FABP7
VHL	TP53	IL6R	RBP4
TIMP1	BCL2L1	EIF4E	GSTA3
IL6R		MAPK3	PARP1
EIF4E		PDK1	BLVRB
MAPK3		ANGPT2	BACE1
PDK1		ANGPT1	CCNA2
ANGPT2		PRKCB	ITK
ANGPT1		EGF	REN
PRKCB		NOS3	FECH
EGF		STAT3	ADK
NOS3		CYBB	KIF11
STAT3		PRKCA	IGF1R
CYBB		IGF1	CHEK1
PRKCA		MTOR	KDR
IGF1		NFKB1	ADH5
MTOR		VEGFA	FABP3
NFKB1		IL6	FGFR2
VEGFA		IFNG	CASP3
IL6		PIK3CA	SERPINA1
IFNG		RPS6KB1	MMP2
PIK3CA		BCL2	GSK3B
RPS6KB1		TEK	GSTP1
BCL2		GAPDH	F10
TEK		TLR4	EIF4E
GAPDH		PRKN	PDE4B
TLR4		BECN1	PDE4D
		USP8	HDAC8
		JUN	ADH1C
		CSNK2A1	DHODH
		SRC	HSP90AA1
		BNIP3	MAPK14
		FOXO3	MMP3
		HIF1A	FKBP1A
		RELA	CES1
		MAPK10	CALM1
		MAPK8	RARG
		UBB	HSPA8
		RRAS	ANXA5
		SP1	ADAM17
		FUNDC1	GC
		E2F1	GSR
		MFN2	S100A9
		KRAS	GLO1
		HRAS	GSTA1
		SQSTM1	NQO1
		TP53	THRB
		BCL2L1	HPGDS
			HMGCR
			NQO2
			BIRC7
			CYP2C8
			ALB
			AR
			F2
			IGF1
			ABO
			LCN2
			NOS3
			SRC
			APOA2
			STS
			DPEP1
