# Supplementary material for: Elucidating the Molecular Mechanisms of Hederagenin-Regulated Mitophagy in Cervical Cancer SiHa Cells through an Integrative Approach Combining Proteomics and Advanced Network Association Algorithm
Source: J Proteome Res. 2025 Mar 26;24(4):2081–95. doi: 10.1021/acs.jproteome.5c00022 (PMC11976847; doi:10.1021/acs.jproteome.5c00022)
Supplement: Supplementary file 1 — pr5c00022_si_001.zip [file pr5c00022_si_001.zip › Supplementary materials/S2. Information on identified differential proteins.xlsx]

## Sheet: diff-result-filtered
names	baseMean	log2FoldChange	lfcSE	stat	pvalue	padj	#NAME?	Description	Gene
A0A023T6R1	6864.77	-0.128881	0.0650466	-1.98137	0.0475499	0.255888	1.32285	Mago nashi protein	FLJ10292
A0A024QYR8	5403.04	0.224271	0.0602995	3.71928	0.00019979	0.00780584	3.69943	Transmembrane 9 superfamily member	TM9SF2
A0A024QYX3	3018.04	-0.361055	0.175458	-2.05778	0.0396109	0.230758	1.40219	RNA binding motif (RNP1, RRM) protein 3, isoform CRA_c	RBM3
A0A024QZ44	1065.6	0.181045	0.0900677	2.0101	0.0444206	0.24649	1.35242	Heme carrier protein 1, isoform CRA_b	HCP1
A0A024QZ74	3304.74	-0.150027	0.0668894	-2.24291	0.0249028	0.180843	1.60375	Agmatine ureohydrolase (Agmatinase), isoform CRA_a	AGMAT
A0A024QZN5	293.522	0.365339	0.156122	2.34009	0.0192793	0.15411	1.71491	ZW10 interactor, isoform CRA_b	ZWINT
A0A024QZN8	4989.51	-0.122211	0.0568482	-2.14978	0.031573	0.207006	1.50068	Hect domain and RLD 4, isoform CRA_b	HERC4
A0A024QZW2	734.305	-0.371024	0.134051	-2.76778	0.00564393	0.0685584	2.24842	Nucleolar protein 7, 27kDa, isoform CRA_a	NOL7
A0A024R035	287.777	0.707399	0.191145	3.70085	0.000214876	0.00811067	3.66781	Complement component C9	C9
A0A024R059	6665.03	0.270598	0.079172	3.41786	0.000631165	0.0171415	3.19986	3-hydroxy-3-methylglutaryl coenzyme A synthase	HMGCS1
A0A024R069	4301.15	-0.355695	0.098365	-3.61608	0.000299099	0.0102476	3.52418	S-phase kinase-associated protein 2 (P45), isoform CRA_c	SKP2
A0A024R0E2	20605.5	-0.130065	0.0576792	-2.25497	0.024135	0.177215	1.61735	Cold shock domain containing E1, RNA-binding, isoform CRA_a	CSDE1
A0A024R0F6	6157.05	-0.150058	0.0618492	-2.42619	0.0152584	0.133082	1.81649	Tripartite motif-containing 33, isoform CRA_a	TRIM33
A0A024R0Z3	10529.7	-0.13041	0.0626711	-2.08086	0.0374464	0.224376	1.42659	RNA helicase	DDX23
A0A024R124	1905.74	0.355711	0.111649	3.18597	0.00144268	0.0298408	2.84083	Solute carrier family 38, member 1, isoform CRA_a	SLC38A1
A0A024R1J8	1991.07	-0.159266	0.0759631	-2.09662	0.0360271	0.220217	1.44337	Neurofibromin 2 (Bilateral acoustic neuroma), isoform CRA_a	NF2
A0A024R1N1	97770.7	-0.140568	0.0472268	-2.97645	0.00291604	0.0451127	2.53521	Myosin, heavy polypeptide 9, non-muscle, isoform CRA_a	MYH9
A0A024R1T1	930.994	0.519829	0.11012	4.72056	2.35201e-06	0.000317308	5.62856	40S ribosomal protein S19-binding protein 1	RPS19BP1
A0A024R1T5	11873	-0.12909	0.0637662	-2.02443	0.0429259	0.241952	1.36728	2,3-cyclic-nucleotide 3-phosphodiesterase	CNP
A0A024R1Y3	451.403	0.514653	0.212532	2.42153	0.0154554	0.133797	1.81092	Neighbor of BRCA1 gene 1, isoform CRA_c	NBR1
A0A024R1Z1	1489.11	0.201921	0.0905212	2.23065	0.0257042	0.184656	1.59	Cell division cycle 34, isoform CRA_a	CDC34
A0A024R222	8470.18	0.719306	0.15473	4.64879	3.33896e-06	0.000436385	5.47639	Phosphoserine aminotransferase	PSAT1
A0A024R225	699.287	0.260416	0.102094	2.55074	0.0107493	0.104828	1.96862	Tight junction protein 2 (Zona occludens 2), isoform CRA_c	TJP2
A0A024R228	270.034	-0.778208	0.305863	-2.5443	0.0109496	0.105867	1.9606	Heterogeneous nuclear ribonucleoprotein K	HNRPK
A0A024R2I5	1310.62	0.175292	0.0877066	1.99862	0.0456496	0.25081	1.34056	Coiled-coil-helix-coiled-coil-helix domain containing 4, isoform CRA_a	CHCHD4
A0A024R2I9	2198.46	-0.29653	0.067036	-4.42344	9.714e-06	0.000901378	5.0126	Ankyrin repeat domain 28, isoform CRA_c	ANKRD28
A0A024R2L6	9869.22	-0.246424	0.103571	-2.37928	0.0173463	0.143032	1.76079	40S ribosomal protein SA	RPSA
A0A024R2W4	1170.6	0.288577	0.124187	2.32373	0.0201399	0.159048	1.69594	Alpha-dystroglycan	DAG1
A0A024R2Y2	1360.56	0.286735	0.115978	2.47233	0.0134235	0.121357	1.87213	Testicular tissue protein Li 201	TMEM115
A0A024R363	987.999	-0.334067	0.0889938	-3.75382	0.000174157	0.00713831	3.75906	Chromosome 3 open reading frame 63, isoform CRA_b	C3orf63
A0A024R394	9885.55	0.219612	0.0866934	2.5332	0.0113025	0.108184	1.94682	Cysteine and histidine-rich domain (CHORD)-containing 1, isoform CRA_c	CHORDC1
A0A024R3G4	2496.96	0.230639	0.0668352	3.45087	0.00055879	0.0157522	3.25275	Sterol-C5-desaturase (ERG3 delta-5-desaturase homolog, fungal)-like, isoform CRA_b	SC5DL
A0A024R3K1	1000.32	-0.258627	0.0814747	-3.17433	0.00150184	0.0307785	2.82338	Epithelial V-like antigen 1, isoform CRA_a	EVA1
A0A024R3U5	3187.71	0.239109	0.107076	2.23307	0.0255442	0.183901	1.59271	Guanylate kinase	GUK1
A0A024R411	4541.27	-0.223048	0.064418	-3.4625	0.000535178	0.0154785	3.2715	Origin recognition complex subunit 2	ORC2L
A0A024R4R3	3986.13	-0.164322	0.0560073	-2.93393	0.00334695	0.0493619	2.47535	CCR4-NOT transcription complex, subunit 3, isoform CRA_a	CNOT3
A0A024R5S5	5130.9	0.126685	0.059108	2.14328	0.0320903	0.208556	1.49363	Eukaryotic translation initiation factor 3 subunit J	EIF3S1
A0A024R5S7	2840.73	0.79294	0.351854	2.25361	0.0242209	0.17724	1.61581	Cell cycle progression 1, isoform CRA_a	CCPG1
A0A024R648	3593.12	0.234269	0.0631888	3.70744	0.000209364	0.00803884	3.6791	Translocase of inner mitochondrial membrane 9 homolog (Yeast), isoform CRA_a	TIMM9
A0A024R6A0	223.264	0.53893	0.155778	3.45961	0.000540967	0.0155603	3.26683	Arginase	ARG2
A0A024R6H0	6174.1	-0.308126	0.10207	-3.01878	0.00253796	0.0417639	2.59551	Cleavage and polyadenylation specificity factor subunit 2	CPSF2
A0A024R6H1	5364.36	0.265527	0.0903805	2.93788	0.00330463	0.0489539	2.48088	Serine palmitoyltransferase, long chain base subunit 2, isoform CRA_a	SPTLC2
A0A024R6K8	9007.93	0.275918	0.0657125	4.19886	2.68258e-05	0.00186705	4.57145	T1-TrpRS	WARS
A0A024R6M3	3689.87	-0.220578	0.0620853	-3.55282	0.000381119	0.0123605	3.41894	Poly(A) polymerase	PAPOLA
A0A024R6R2	2610.29	0.300525	0.112398	2.67376	0.00750058	0.0823752	2.12491	Glutamic pyruvate transaminase (Alanine aminotransferase) 2, isoform CRA_b	GPT2
A0A024R745	3209.39	-0.183302	0.0658317	-2.7844	0.00536265	0.0662252	2.27062	Complex I subunit B13	NDUFA5
A0A024R7T4	458.547	0.23358	0.108492	2.15297	0.0313213	0.206283	1.50416	Zinc finger protein 22 (KOX 15), isoform CRA_a	ZNF22
A0A024R7U6	29664.5	-0.17895	0.0909915	-1.96667	0.0492216	0.261407	1.30784	DNA replication licensing factor MCM4	MCM4
A0A024R832	988.5	-0.163642	0.0795995	-2.05582	0.0398002	0.231222	1.40011	Anaphase-promoting complex subunit CDC26	CDC26
A0A024R871	663.423	0.228468	0.104547	2.18531	0.0288662	0.19706	1.53961	Solute carrier family 2, (Facilitated glucose transporter) member 8, isoform CRA_a	SLC2A8
A0A024R872	18260.9	-0.272055	0.0921918	-2.95097	0.00316777	0.0475593	2.49925	Chromosome 9 open reading frame 88, isoform CRA_a	C9orf88
A0A024R883	257.658	-0.305591	0.135636	-2.25302	0.0242578	0.177315	1.61515	V-type proton ATPase subunit G	ATP6V1G1
A0A024R8J2	1719.9	0.27682	0.100772	2.74699	0.00601445	0.0711195	2.2208	Protein tyrosine phosphatase type IVA, member 1, isoform CRA_a	PTP4A1
A0A024R8V0	232.114	-0.313912	0.141199	-2.22318	0.0262034	0.186836	1.58164	Septin 9, isoform CRA_a	2023-09-09
A0A024R943	643.921	-0.298944	0.0862381	-3.4665	0.000527289	0.0154127	3.27795	Epididymis secretory sperm binding protein	TOR3A
A0A024R9B7	1997.2	-0.225482	0.0897839	-2.51138	0.0120259	0.112685	1.91988	Cytochrome c oxidase polypeptide VIc	COX6C
A0A024R9J0	7103.26	-0.24851	0.0730399	-3.40238	0.00066801	0.0177102	3.17522	RAD21 homolog (S. pombe), isoform CRA_a	RAD21
A0A024R9J6	1979.56	0.173176	0.0659336	2.62652	0.00862626	0.0904742	2.06418	E3 SUMO-protein ligase NSE2	C8orf36
A0A024R9L1	18223.3	-0.119946	0.0549285	-2.18367	0.0289862	0.197407	1.53781	RNA helicase aquarius	AQR
A0A024RB89	957.212	-0.20974	0.0877451	-2.39033	0.0168333	0.140931	1.77383	Oligonucleotide/oligosaccharide-binding fold containing 2B, isoform CRA_b	OBFC2B
A0A024RBA9	3090.43	0.145512	0.0673965	2.15905	0.0308462	0.204448	1.5108	Ras-related protein Rab-21	RAB21
A0A024RBG3	1227.28	-0.575846	0.125258	-4.59729	4.28017e-06	0.00051064	5.36854	Mitochondrial ribosomal protein L42, isoform CRA_b	MRPL42
A0A024RBG9	624.005	0.331863	0.107564	3.08528	0.00203363	0.0371738	2.69173	Resistance to inhibitors of cholinesterase 8 homolog B (C. elegans), isoform CRA_a	RIC8B
A0A024RBQ0	253.889	0.532732	0.132079	4.03342	5.49707e-05	0.00316603	4.25987	Calcium/calmodulin-dependent protein kinase kinase 2, beta, isoform CRA_f	CAMKK2
A0A024RC06	2551.27	0.175854	0.0859889	2.04508	0.040847	0.235258	1.38884	Myotubularin	MTM1
A0A024RC67	2196.71	-0.168251	0.0846972	-1.98651	0.0469772	0.254339	1.32811	Protein regulator of cytokinesis 1, isoform CRA_e	PRC1
A0A024RCB2	733.826	-0.385501	0.0854804	-4.50982	6.48819e-06	0.000677306	5.18788	Mitochondrial ribosomal protein L23, isoform CRA_a	MRPL23
A0A024RCR6	5301.77	0.125179	0.0541309	2.31252	0.0207493	0.161215	1.683	BCL2-associated athanogene 6	BAG6
A0A024RD30	525.491	0.30623	0.13338	2.29592	0.0216803	0.165129	1.66393	GTP binding protein 2, isoform CRA_a	GTPBP2
A0A024RDL9	696.067	0.265281	0.112866	2.35041	0.0187526	0.15113	1.72694	O-phosphoserine phosphohydrolase	PSPH
A0A024RDQ9	2686.05	0.428678	0.149723	2.86315	0.00419453	0.0569587	2.37732	Solute carrier family 7 (Cationic amino acid transporter, y+ system), member 1, isoform CRA_a	SLC7A1
A0A024RDV5	4795.09	0.135999	0.0660117	2.06023	0.0393769	0.230378	1.40476	Fibronectin type III domain containing 3A, isoform CRA_b	FNDC3A
A0A059QFD5	1379.84	-0.568406	0.0920552	-6.17463	6.63195e-10	4.4308e-07	9.17836	Cytochrome c oxidase subunit 2	COX2
A0A087WUC6	5083.05	0.270766	0.0941741	2.87516	0.00403818	0.0553898	2.39381	Signal peptidase complex subunit 2	SPCS2
A0A087X0L7	5653.12	-0.309944	0.116069	-2.67033	0.00757756	0.0826691	2.12047	Mitochondrial inner membrane protein OXA1L	OXA1L
A0A087X0N3	535.693	-0.212665	0.103196	-2.06079	0.0393228	0.230378	1.40536	Nucleolar protein 4-like	NOL4L
A0A087X0R7	2377.41	-0.205899	0.0847954	-2.42819	0.0151746	0.132525	1.81888	SENP3-EIF4A1 readthrough (NMD candidate) (Fragment)	SENP3-EIF4A1
A0A090N7Y2	12713.5	-0.166606	0.0569512	-2.92542	0.00343997	0.0502897	2.46345	ATP-binding cassette, sub-family F (GCN20), member 2	ABCF2
A0A096LNZ9	2894.31	0.185755	0.0755635	2.45826	0.0139611	0.124865	1.85508	Ubiquitin-like protein ISG15 (Fragment)	ISG15
A0A096VWL6	249.633	-0.307445	0.139885	-2.19785	0.02796	0.193576	1.55346	Cytochrome c oxidase subunit 1	COX1
A0A0A0MR51	2428.96	-0.177133	0.078128	-2.26721	0.0233772	0.173288	1.63121	Acyl-CoA (8-3)-desaturase	FADS1
A0A0A0MSS8	4364.23	-0.223938	0.0986082	-2.27099	0.0231475	0.172258	1.6355	Aldo-keto reductase family 1 member C3	AKR1C3
A0A0A0MTP6	1555.73	-0.148024	0.0709262	-2.08701	0.0368873	0.223027	1.43312	Phosphatidylinositol 3,4,5-trisphosphate 5-phosphatase 2	INPPL1
A0A0A0MTQ5	508.779	-0.225467	0.0991287	-2.27448	0.0229369	0.171028	1.63947	ATP synthase subunit ATP5MJ, mitochondrial	ATP5MJ
A0A0A8K8C0	3645.32	-0.226878	0.0825211	-2.74933	0.00597167	0.0707899	2.2239	Bifunctional lysine-specific demethylase and histidyl-hydroxylase	URLC2
A0A0A8K8F0	3352.89	-0.51497	0.155389	-3.31407	0.000919477	0.0224793	3.03646	Up-regulated in lung cancer 10	URLC10
A0A0C4DFM1	7705.76	0.149568	0.061699	2.42415	0.0153444	0.133469	1.81405	Transmembrane 9 superfamily member	TM9SF4
A0A0C4DGG1	1783.97	-0.156808	0.0683779	-2.29326	0.0218333	0.165278	1.66088	Protein kinase C and casein kinase substrate in neurons protein 3 (Fragment)	PACSIN3
A0A0C4DGT8	1447.04	-0.295465	0.131974	-2.2388	0.0251687	0.182377	1.59914	Lysine-specific demethylase 9	RSBN1
A0A0G2JH37	2289.33	0.194456	0.0854794	2.27489	0.0229124	0.171028	1.63993	Tapasin	TAPBP
A0A0G2JLB3	5314.36	-0.417862	0.117254	-3.56373	0.000365627	0.0119159	3.43696	Glucosylceramidase	GBA
A0A0J9YY79	179.736	0.993258	0.216507	4.58765	4.48267e-06	0.000525416	5.34846	Phosphatidylinositide phosphatase SAC2 (Fragment)	INPP5F
A0A0J9YYJ0	1134.99	-0.182294	0.0750465	-2.42908	0.015137	0.13237	1.81996	Protein canopy homolog 4 (Fragment)	CNPY4
A0A0S2PZM4	1268.3	-0.203759	0.0768889	-2.65004	0.00804821	0.0858947	2.0943	Bifunctional arginine demethylase and lysyl-hydroxylase JMJD6	JMJD6
A0A0S2Z2Z3	6049.41	-0.219304	0.0701307	-3.12708	0.00176554	0.0340262	2.75312	ATP-binding cassette sub-family B member 7 isoform 1 (Fragment)	ABCB7
A0A0S2Z3B1	1700.02	0.857951	0.22959	3.73689	0.00018631	0.0074984	3.72976	Apolipoprotein E isoform 4 (Fragment)	APOE
A0A0S2Z3K9	667.769	0.375918	0.1295	2.90284	0.00369801	0.0527478	2.43203	V-crk sarcoma virus CT10 oncogene-like protein isoform 2	CRK
A0A0S2Z3P9	3939.02	-0.252738	0.0918692	-2.75106	0.00594022	0.0707426	2.2262	Acyl-CoA dehydrogenase short/branched chain isoform 1 (Fragment)	ACADSB
A0A0S2Z3W3	630.143	-0.347924	0.116337	-2.99067	0.00278368	0.0438626	2.55538	Beta-N-acetylhexosaminidase (Fragment)	HEXA
A0A0S2Z4R1	20952.8	0.359962	0.133595	2.69442	0.00705113	0.0793959	2.15174	Tyrosine--tRNA ligase (Fragment)	YARS
A0A0S2Z4T1	31910.2	-0.206641	0.0689471	-2.9971	0.00272559	0.043304	2.56454	DNA replication licensing factor MCM3 (Fragment)	MCM3
A0A0S2Z537	7637.91	-0.148326	0.0703525	-2.10832	0.0350033	0.217542	1.45589	E3 ubiquitin protein ligase (Fragment)	RNF40
A0A0S2Z5B2	1640.34	0.290812	0.0802104	3.62561	0.000288277	0.0100836	3.54019	Chromobox homolog 4 (Pc class homolog, Drosophila), isoform CRA_a (Fragment)	CBX4
A0A0S2Z5D8	2545.9	-0.225092	0.0631152	-3.56637	0.000361954	0.011854	3.44135	WD repeat domain 41 isoform 2 (Fragment)	WDR41
A0A126GW78	283.72	1.00816	0.237146	4.25121	2.1262e-05	0.00163278	4.6724	Olfactory receptor	OR5AC2
A0A140T9B7	999.181	0.18597	0.0892985	2.08257	0.0372906	0.224046	1.4284	HLA class I histocompatibility antigen, alpha chain F	HLA-F
A0A140VJE3	598.416	0.992467	0.242573	4.09141	4.28749e-05	0.00262796	4.3678	Methionine aminopeptidase 2	METAP2
A0A140VJG8	3797.46	0.136439	0.0658279	2.07266	0.0382044	0.22749	1.41789	Catechol O-methyltransferase
A0A140VJL6	2180.52	0.24648	0.109001	2.26127	0.0237426	0.175275	1.62447	Testicular tissue protein Li 92
A0A140VJM0	16529.2	0.1426	0.0640326	2.22699	0.025948	0.186007	1.5859	Testicular tissue protein Li 96
A0A161I202	678.963	0.565367	0.211523	2.67284	0.00752116	0.0823752	2.12372	Lactotransferrin	LTF
A0A1U9XBE0	2719.1	0.187297	0.0658006	2.84643	0.0044213	0.0593147	2.35445	Mediator of DNA damage checkpoint protein 1
A0A1W2PRU0	925.871	0.278099	0.110202	2.52353	0.0116183	0.11073	1.93486	Alpha-endosulfine	ENSA
A0A286YFF5	230.977	0.490278	0.134214	3.65294	0.000259251	0.00951679	3.58628	Major facilitator superfamily domain-containing protein 8	MFSD8
A0A2L2DH21	4785.79	-0.148636	0.0704512	-2.10977	0.0348784	0.217169	1.45744	Glutaryl CoA dehydrogenase	GCDH
A0A2R8Y5S7	14747.9	0.11892	0.0539689	2.20349	0.02756	0.192538	1.55972	Radixin	RDX
A0A2R8Y6W5	330.21	0.26241	0.118136	2.22125	0.0263339	0.187167	1.57948	Male-enhanced antigen 1	MEA1
A0A2R8Y793	2359.36	0.259007	0.0912274	2.83913	0.00452367	0.0597975	2.34451	Actin, cytoplasmic 1 (Fragment)	ACTB
A0A2X0SFY7	2138	-0.170175	0.0707522	-2.40523	0.0161624	0.137558	1.7915	CHN1 (Fragment)	CHN1
A0A384MDR8	14310.1	-0.145828	0.0526675	-2.76883	0.00562575	0.0684619	2.24982	Pyruvate dehydrogenase E1 component subunit beta
A0A384MDU2	562.074	0.638481	0.232516	2.74597	0.00603324	0.0711754	2.21945	Collagen, type I, alpha 2, isoform CRA_c	COL1A2
A0A384MEA9	1008.82	0.250653	0.103378	2.42463	0.0153241	0.133469	1.81462	Epididymis secretory sperm binding protein	SLC25A36
A0A384MR33	41156.8	-0.218085	0.0579685	-3.76213	0.00016847	0.00694782	3.77348	Structural maintenance of chromosomes protein	SMC1L1
A0A384MTJ7	3852.49	-0.17043	0.066102	-2.57828	0.00992923	0.0996449	2.00308	Epididymis secretory sperm binding protein
A0A384MTT2	15392.8	0.361094	0.12846	2.81095	0.0049395	0.0630991	2.30632	Phosphoenolpyruvate carboxykinase (GTP)	PCK2
A0A384N5Z8	24542.3	-0.190622	0.0959289	-1.98711	0.0469097	0.25418	1.32874	Epididymis secretory sperm binding protein
A0A384N6G7	3569.81	0.242671	0.0676383	3.58778	0.000333503	0.0110868	3.4769	GlcNAc kinase
A0A384NL00	10419.2	0.149325	0.0749433	1.9925	0.0463158	0.252555	1.33427	Glucose-6-phosphate 1-dehydrogenase
A0A384NL93	8003.89	-0.16478	0.0837648	-1.96718	0.0491625	0.2613	1.30837	Cytochrome c oxidase polypeptide Vb
A0A384NYT8	10472.8	-0.105198	0.0459537	-2.28923	0.022066	0.166768	1.65628	Tubulin beta chain (Fragment)
A0A384P5U7	2415.67	0.197017	0.0671036	2.93601	0.00332466	0.0491418	2.47825	Epididymis secretory sperm binding protein
A0A3B3ITE7	387.628	0.453999	0.126947	3.5763	0.000348491	0.0115261	3.45781	[Histone H3]-trimethyl-L-lysine(4) demethylase	KDM5B
A0A3B3ITH3	593.183	0.343179	0.120795	2.841	0.00449721	0.0597975	2.34706	Protein IMPACT	IMPACT
A0A3B3IUA2	2871.52	-0.303141	0.0745984	-4.06364	4.83134e-05	0.00288198	4.31593	Ribonucloprotein	SNU13
A0A3G1Z2Q6	362.863	0.472489	0.164369	2.87457	0.00404584	0.0553898	2.39299	MHC class I antigen	HLA-A
A0A494BZZ8	1167.4	0.247239	0.109229	2.26348	0.0236062	0.174461	1.62697	Transmembrane protein 87B (Fragment)	TMEM87B
A0A494C0A2	856.809	0.40453	0.12855	3.14687	0.00165028	0.0323329	2.78244	Neuroblastoma breakpoint family member 26 (Fragment)	NBPF26
A0A494C100	1296.15	0.844821	0.173576	4.86715	1.13221e-06	0.000189108	5.94607	DNA helicase
A0A499FJY3	5103.24	-0.290313	0.131416	-2.20912	0.0271665	0.191317	1.56597	RNA-binding protein 15	RBM15
A0A4D5RBK2	640.374	-0.436906	0.193967	-2.25248	0.024292	0.177372	1.61454	Uncharacterized protein
A0A5F9ZHN5	224.472	0.569714	0.223437	2.54977	0.0107794	0.104828	1.96741	Ankyrin-2	ANK2
A0A5H1ZRQ2	25779.4	-0.2719	0.0630322	-4.31367	1.60565e-05	0.00134092	4.79435	RNA helicase	DDX17
A0A669KAX9	2553.51	-0.236172	0.0858219	-2.75189	0.00592532	0.0706911	2.22729	Ribosomal_L2_C domain-containing protein (Fragment)
A0A678ZGE5	612.581	0.613819	0.169931	3.61218	0.000303637	0.01035	3.51764	MHC class II antigen (Fragment)	HLA-DPB1
A0A6B9D1Q5	384.44	-0.606225	0.201702	-3.00555	0.00265098	0.0428843	2.57659	Torsin-1A-interacting protein 2
A0A6Q8PF33	29599.2	0.333764	0.112367	2.97031	0.00297502	0.0453792	2.52651	Alanine--tRNA ligase	AARS1
A0A6Q8PF62	884.025	0.199378	0.0985371	2.02338	0.0430336	0.241952	1.36619	Polyphosphoinositide phosphatase	FIG4
A0A6Q8PGL6	887.01	0.197122	0.0815894	2.41602	0.0156911	0.13492	1.80435	m7GpppN-mRNA hydrolase	DCP2
A0A6Q8PGS2	3201.94	0.176426	0.0638719	2.76218	0.00574167	0.0694854	2.24096	Ganglioside-induced differentiation-associated protein 1	GDAP1
A0A6Q8PGZ8	15244.7	0.378147	0.0800719	4.7226	2.32853e-06	0.000317308	5.63292	Diadenosine tetraphosphate synthetase	GARS1
A0A6Q8PHE5	3146.55	-0.147958	0.0633691	-2.33485	0.0195511	0.155687	1.70883	Ubiquitin-protein ligase E3A	UBE3A
A0A6Q8PHF8	631.268	0.198998	0.0864444	2.30203	0.0213335	0.163899	1.67094	Riboflavin transporter	SLC52A2
A0A7D5Q2L7	6242	0.154103	0.0760584	2.02612	0.0427527	0.241729	1.36904	NAD(P) dependent steroid dehydrogenase-like protein transcript variant
A0A7D8VGD0	599.669	0.473569	0.15709	3.01464	0.00257287	0.0420464	2.58958	MHC class I antigen	HLA-B
A0A7I2PE23	265.096	0.724056	0.226223	3.20063	0.00137125	0.0289525	2.86288	DNA excision repair protein ERCC-8	ERCC8
A0A7I2V2K0	335.401	0.626608	0.242082	2.58841	0.00964194	0.0976027	2.01584	Dolichyl-phosphate-mannose--protein mannosyltransferase	POMT1
A0A7I2V2U6	5460.05	0.660839	0.128808	5.13043	2.89078e-07	7.42818e-05	6.53899	Methenyltetrahydrofolate cyclohydrolase	MTHFD2
A0A7I2V2Y9	4671.53	0.153429	0.0626893	2.44745	0.014387	0.127819	1.84203	Acyl-CoA-binding domain-containing protein 5	ACBD5
A0A7I2V430	29437.8	-0.156792	0.0695492	-2.2544	0.0241708	0.17724	1.61671	ATP-dependent RNA helicase DDX1	DDX1
A0A7I2V4V1	466.301	-0.261495	0.11029	-2.37097	0.0177416	0.145081	1.75101	Peptidyl-prolyl cis-trans isomerase	PPIA
A0A7P0RGI5	1508.42	0.157661	0.0708523	2.2252	0.0260676	0.186464	1.5839	CMP-N-acetylneuraminate-beta-galactosamide-alpha-2,3-sialyltransferase 4	ST3GAL4
A0A7P0T8E8	1704.22	-0.197651	0.0985231	-2.00614	0.0448413	0.24762	1.34832	RING-type E3 ubiquitin transferase	PPIL2
A0A7P0T9C1	994.192	0.239063	0.117192	2.03991	0.0413589	0.236113	1.38343	ADP-ribosylation factor-like protein 13B	ARL13B
A0A7P0TAY0	587.177	1.02435	0.178009	5.75446	8.69184e-09	3.87135e-06	8.06089	Transitional endoplasmic reticulum ATPase (Fragment)	VCP
A0A804HHS7	1297.94	-0.145797	0.0742167	-1.96447	0.0494751	0.262336	1.30561	Tripartite motif-containing protein 5	TRIM5
A0A804HIQ0	540.577	-0.244233	0.101157	-2.4144	0.0157609	0.135346	1.80242	Peptidyl-glycine alpha-amidating monooxygenase	PAM
A0A804HKE8	11217.3	-0.186209	0.0487984	-3.81588	0.000135696	0.00612698	3.86743	Methylcrotonoyl-CoA carboxylase beta chain, mitochondrial	MCCC2
A0A804HKG9	785.448	0.299181	0.116853	2.56032	0.0104576	0.102595	1.98057	Vacuolar protein sorting-associated protein 13B	VPS13B
A0MNP2	7729.77	-0.159893	0.0694607	-2.30193	0.0213393	0.163899	1.67082	CDW11/WDR57	WDR57
A0MZ66	4228.82	0.236343	0.0748132	3.15912	0.00158249	0.0314059	2.80066	Shootin-1	SHTN1
A1L188	1261.95	0.183777	0.0832105	2.20858	0.0272041	0.191317	1.56536	NADH dehydrogenase [ubiquinone] 1 alpha subcomplex assembly factor 8	NDUFAF8
A2A3R6	12507.4	-0.243435	0.113435	-2.14602	0.031871	0.208143	1.4966	40S ribosomal protein S6	RPS6
A2ABF8	2986.52	-0.167724	0.0649033	-2.58421	0.00976016	0.0984611	2.01054	Histone-lysine N-methyltransferase EHMT2	EHMT2
A2RRC9	4149.59	-0.108675	0.0534784	-2.03214	0.0421398	0.239402	1.37531	IQ motif containing GTPase activating protein 3	IQGAP3
A3KPE2	151.017	1.47464	0.277343	5.31702	1.05479e-07	3.35572e-05	6.97684	Apolipoprotein C-III	APOC3
A4D1U4	510.875	0.411538	0.13732	2.99693	0.00272712	0.043304	2.5643	DENN domain-containing protein 11	DENND11
A4D2P0	4898.03	0.161051	0.0638339	2.52298	0.0116367	0.110747	1.93417	Ras-related C3 botulinum toxin substrate 1 (Rho family, small GTP binding protein Rac1)	RAC1
A5Y5A3	4953.57	0.485397	0.153409	3.16406	0.00155582	0.0313086	2.80804	PC1/MRPS28 fusion protein
A5YKK6	30694.1	-0.128862	0.0619508	-2.08007	0.0375187	0.224608	1.42575	CCR4-NOT transcription complex subunit 1	CNOT1
A5YRU5	3169.2	-0.26346	0.124467	-2.1167	0.0342849	0.215206	1.4649	MUC1 isoform Z-LSP	MUC1
A6MUU8	1354.88	-0.236599	0.0781724	-3.02664	0.00247292	0.0416061	2.60679	Macrophage migration inhibitory factor	MIF
A6N6J7	2869.68	-0.212853	0.0646141	-3.29421	0.000986978	0.0235989	3.00569	[Histone H3]-trimethyl-L-lysine(4) demethylase	JARID1C
A6NEM2	542.729	0.198375	0.0960262	2.06584	0.0388434	0.228847	1.41068	Host cell factor 1	HCFC1
A6NMT1	206.567	0.287254	0.142149	2.02079	0.0433019	0.242905	1.36349	Histone deacetylase	HDAC8
A6QKW0	3080.51	0.192284	0.0876962	2.19262	0.0283349	0.194937	1.54768	SHINC3	SHINC3
A7MD03	2872.24	-0.229145	0.0744809	-3.07656	0.00209401	0.0376078	2.67902	CCDC132 protein	CCDC132
A8IE48	710.696	0.294754	0.116734	2.52502	0.0115693	0.110421	1.93669	GA binding protein transcription factor alpha subunit 60kDa	GABPA
A8K097	3912.04	-0.151565	0.0531865	-2.84969	0.00437618	0.058946	2.35891	cDNA FLJ78373, highly similar to Homo sapiens PCI domain containing 2, mRNA
A8K2S1	3528.01	-0.160864	0.0708373	-2.27089	0.0231534	0.172258	1.63538	Phospholipase A2
A8K2V6	998.958	0.160343	0.0814051	1.96969	0.048874	0.260389	1.31092	Chromatin-remodeling ATPase INO80 (Fragment)
A8K3Q3	1381.27	0.205382	0.101089	2.03169	0.0421846	0.239452	1.37485	UDP-glucuronate decarboxylase 1
A8K4D5	5305.22	-0.196975	0.0745046	-2.6438	0.00819817	0.0870778	2.08628	Kynureninase	KYNU
A8K4K9	2554.37	0.221995	0.0881288	2.51899	0.0117693	0.111001	1.92925	ER membrane protein complex subunit 2
A8K4N2	3358.79	-0.130948	0.0601037	-2.1787	0.0293536	0.198004	1.53234	DNA topoisomerase
A8K5A5	434.399	0.219726	0.106653	2.0602	0.0393796	0.230378	1.40473	cDNA FLJ75393, highly similar to Homo sapiens PHD finger protein 16 (PHF16), mRNA
A8K5B6	14805.1	-0.137516	0.0665199	-2.0673	0.0387062	0.228431	1.41222	cDNA FLJ76830, highly similar to Homo sapiens SWI/SNF related, matrix associated, actin dependent regulator of chromatin, subfamily a, member 3 (SMARCA3), transcript variant 1, mRNA
A8K5C5	1052.17	-0.179223	0.0748203	-2.39538	0.0166033	0.139706	1.7798	MAGUK p55 subfamily member 5
A8K5D4	2770.06	0.226521	0.0749044	3.02414	0.00249339	0.0416459	2.60321	Myelin protein zero-like 1, isoform CRA_b	MPZL1
A8K5D5	5233	-0.116514	0.0592168	-1.96758	0.0491162	0.261262	1.30878	cDNA FLJ76832, highly similar to Homo sapiens mitochondrial ribosomal protein L19 (MRPL19), mRNA
A8K5H7	7934.95	-0.244699	0.0797796	-3.06718	0.00216088	0.0381928	2.66537	cDNA FLJ77542, highly similar to Homo sapiens YME1-like 1 (S. cerevisiae) (YME1L1), transcript variant 3, mRNA
A8K5I5	518.694	0.362894	0.109525	3.31333	0.000921917	0.0224793	3.03531	WW domain-containing oxidoreductase
A8K5S1	1737.72	-0.19554	0.0664002	-2.94488	0.00323081	0.0481408	2.49069	cDNA FLJ78650, highly similar to Homo sapiens mucosa associated lymphoid tissue lymphoma translocation gene 1 (MALT1), transcript variant 1, mRNA
A8K5U9	8520.04	-0.132247	0.0552287	-2.39453	0.0166417	0.139853	1.7788	cDNA FLJ75056, highly similar to Homo sapiens phosphatidylinositol binding clathrin assembly protein (PICALM), mRNA
A8K602	1598.02	-0.153348	0.0757942	-2.02322	0.0430506	0.241952	1.36602	Non-specific serine/threonine protein kinase
A8K610	1051.72	0.220262	0.107864	2.04202	0.0411491	0.236113	1.38564	cDNA FLJ76619
A8K7Q1	9950.6	-0.182231	0.0594984	-3.06279	0.00219281	0.0386547	2.659	Nucleobindin-1
A8K7S3	409.654	0.471925	0.163254	2.89074	0.00384337	0.0537188	2.41529	cDNA FLJ78602, highly similar to Homo sapiens homocysteine-inducible, endoplasmic reticulum stress-inducible, ubiquitin-like domain member 1 (HERPUD1), transcript variant 1, mRNA
A8K865	1104.98	0.412998	0.17509	2.35877	0.0183355	0.148845	1.73671	cDNA FLJ75789, highly similar to Homo sapiens synaptophysin-like 1 (SYPL1), transcript variant 1, mRNA
A8K935	178.245	0.320224	0.153248	2.08957	0.0366562	0.222597	1.43585	cDNA FLJ75184, highly similar to Homo sapiens K-Cl cotransporter KCC3 mRNA
A8K9J6	668.514	0.262231	0.108194	2.42371	0.0153627	0.133469	1.81353	cDNA FLJ78024
A8K9X0	370.907	0.516219	0.136839	3.77245	0.000161654	0.00675005	3.79141	Protein YIPF
A8KA01	2226.02	0.148003	0.0684409	2.1625	0.0305799	0.203693	1.51456	Palmitoyltransferase
A8KA19	6819.24	0.185779	0.0873262	2.12742	0.0333854	0.212873	1.47644	Exportin-T
A8KA68	1703.1	0.177727	0.0752779	2.36095	0.0182283	0.148504	1.73925	Endopeptidase S2P
A8KAL2	4945.7	0.289419	0.103384	2.79944	0.00511909	0.0645332	2.29081	Golgin subfamily A member 5
A8MUM1	2715.71	-0.182036	0.0854067	-2.1314	0.033056	0.212558	1.48075	EARP and GARP complex-interacting protein 1	EIPR1
A8MVX0	287.496	0.703127	0.292333	2.40522	0.0161627	0.137558	1.79149	Rho guanine nucleotide exchange factor 33	ARHGEF33
A8MXV4	2192.69	-0.201825	0.0673345	-2.99735	0.00272335	0.043304	2.5649	Acyl-coenzyme A diphosphatase NUDT19	NUDT19
B0QY91	1334.24	0.360951	0.0758508	4.75869	1.94852e-06	0.000286141	5.7103	MICAL-like protein 1	MICALL1
B1AHB0	27723.7	-0.213729	0.0687708	-3.10785	0.00188452	0.0351788	2.7248	DNA replication licensing factor MCM5	MCM5
B1AKI6	249.65	0.668969	0.177307	3.77294	0.000161336	0.00675005	3.79227	Muscleblind-like protein 3	MBNL3
B1AKS3	274.135	0.694736	0.314506	2.20897	0.0271765	0.191317	1.56581	Serine palmitoyltransferase 3 (Fragment)	SPTLC3
B2CIS9	625.19	-0.733234	0.214818	-3.41329	0.000641843	0.0172427	3.19257	Caspase 14, apoptosis-related cysteine peptidase	CASP14
B2R5U1	25524.7	-0.129661	0.0589122	-2.20091	0.0277422	0.193045	1.55686	Staphylococcal nuclease domain-containing protein
B2R5V0	1785.87	0.917546	0.333706	2.74957	0.00596744	0.0707899	2.22421	cDNA, FLJ92637, highly similar to Homo sapiens nuclear receptor coactivator 4 (NCOA4), mRNA
B2R5W6	1567.79	0.388423	0.124304	3.12478	0.00177936	0.0341607	2.74974	cDNA, FLJ92661, highly similar to Homo sapiens microtubule-associated protein, RP/EB family, member 3 (MAPRE3), mRNA
B2R6Q9	1401.88	0.477852	0.14834	3.22133	0.00127599	0.0280324	2.89415	cDNA, FLJ93067, highly similar to Homo sapiens interferon gamma receptor 1 (IFNGR1), mRNA
B2R6U8	6580.97	-0.176522	0.0862745	-2.04605	0.0407512	0.235	1.38986	Cleavage and polyadenylation specificity factor subunit 5
B2R745	1015.36	-0.26866	0.0864911	-3.10622	0.00189498	0.0352228	2.72239	Solute carrier family 30 member 9
B2R7D2	4275	-0.150949	0.0621385	-2.42923	0.015131	0.13237	1.82013	2,3-bisphosphoglycerate 3-phosphatase
B2R7T2	299.716	-0.3563	0.120279	-2.96227	0.00305377	0.046096	2.51516	Transforming growth factor beta
B2R7V4	7212.47	-0.137037	0.0689251	-1.9882	0.0467901	0.253738	1.32985	cDNA, FLJ93619, highly similar to Homo sapiens PRP4 pre-mRNA processing factor 4 homolog (yeast) (PRPF4), mRNA
B2R7W3	3968.09	-0.163397	0.0615418	-2.65506	0.00792939	0.085308	2.10076	Pre-mRNA-splicing factor SPF27	BCAS2
B2R888	4339.24	-0.329444	0.120505	-2.73387	0.00625953	0.0729869	2.20346	Monocyte differentiation antigen CD14
B2R8D1	1535.28	0.232892	0.0779944	2.98601	0.00282648	0.0444323	2.54875	cDNA, FLJ93841, highly similar to Homo sapiens nitrilase 1 (NIT1), mRNA
B2R8U0	409.971	-0.323956	0.161474	-2.00624	0.044831	0.24762	1.34842	cDNA, FLJ94063, highly similar to Homo sapiens activating transcription factor 7 (ATF7), mRNA
B2R932	282.803	0.69781	0.318307	2.19226	0.0283609	0.194937	1.54728	cDNA, FLJ94187, highly similar to Homo sapiens CD99 antigen (CD99), mRNA
B2R9H9	536.34	0.264321	0.122908	2.15055	0.0315114	0.206868	1.50153	Frizzled-6
B2RAQ5	563.929	-0.526315	0.161417	-3.26059	0.00111181	0.0255257	2.95397	cDNA, FLJ95054
B2RBE0	9659.83	0.182308	0.092271	1.97579	0.0481784	0.257727	1.31715	cDNA, FLJ95462, highly similar to Homo sapiens fatty-acid-Coenzyme A ligase, long-chain 3 (FACL3),mRNA
B2RBH2	773.672	0.208719	0.0883602	2.36213	0.0181701	0.148223	1.74064	Ecto-5-nucleotidase
B2RBS8	1302.86	0.656474	0.228433	2.87381	0.00405547	0.0554082	2.39196	cDNA, FLJ95666, highly similar to Homo sapiens albumin (ALB), mRNA
B2RDD7	9073.91	0.177484	0.0847401	2.09445	0.0362201	0.220879	1.44105	Protein arginine N-methyltransferase 5
B2RE59	2205.31	-0.196453	0.0631943	-3.10872	0.00187899	0.0351788	2.72607	CCR4-NOT transcription complex subunit 9
B2RE76	1298.89	0.37932	0.11581	3.27537	0.00105523	0.0248012	2.97665	Chromatin modifying protein 2B	CHMP2B
B3KM34	11660.6	-0.189825	0.0953507	-1.99081	0.0465015	0.252582	1.33253	Beta-MPP
B3KMG5	1645.33	0.420143	0.116964	3.59207	0.000328061	0.0110696	3.48405	RBR-type E3 ubiquitin transferase
B3KMQ6	2034.98	-0.2598	0.0659973	-3.93653	8.26692e-05	0.00425727	4.08266	cDNA FLJ12172 fis, clone MAMMA1000684, highly similar to Opioid growth factor receptor
B3KQD2	876.355	0.430547	0.0890774	4.8334	1.34223e-06	0.000208546	5.87217	cDNA FLJ90250 fis, clone NT2RM4000100, highly similar to Angiomotin-like protein 2
B3KQX9	2182.13	-0.254462	0.102867	-2.47371	0.013372	0.121059	1.8738	Protein Wnt
B3KRG2	2456.6	0.209223	0.0974725	2.14648	0.0318346	0.208108	1.4971	DNA excision repair protein ERCC-3
B3KSS4	1814.26	0.220901	0.0737668	2.99459	0.00274817	0.0434056	2.56096	cDNA FLJ36858 fis, clone ASTRO2015185, highly similar to POLIOVIRUS RECEPTOR
B3KSZ8	613.314	0.345528	0.168113	2.05534	0.0398464	0.231289	1.39961	cDNA FLJ37362 fis, clone BRAMY2024004, highly similar to Splicing factor, arginine/serine-rich 16
B3KUU7	3050.69	0.150852	0.072932	2.06839	0.038603	0.228392	1.41338	cDNA FLJ40663 fis, clone THYMU2020289, highly similar to Dual specificity protein kinase CLK3
B3KWN0	671.049	-0.204968	0.100471	-2.04008	0.0413426	0.236113	1.3836	cDNA FLJ43389 fis, clone OCBBF2007068, highly similar to Ankyrin repeat domain-containing protein 52
B3KWP3	64.4671	0.849944	0.360262	2.35924	0.0183125	NA	1.73725	cDNA FLJ43503 fis, clone PEBLM2006215, highly similar to Mitochondrial folate transporter/carrier
B3KX19	22339	-0.195941	0.073342	-2.67161	0.00754873	0.0825418	2.12213	116 kDa U5 small nuclear ribonucleoprotein component
B3KXK4	628.034	0.300644	0.0998588	3.01069	0.00260653	0.0423704	2.58394	cDNA FLJ45605 fis, clone BRTHA3021971, highly similar to Nuclear receptor coactivator 7
B3KXS5	17712.4	-0.102556	0.052161	-1.96614	0.0492825	0.261522	1.30731	Lon protease homolog, mitochondrial	LONP1
B3KY92	227.735	0.657888	0.186754	3.52274	0.000427109	0.0133342	3.36946	cDNA FLJ16115 fis, clone ADRGL2000042, highly similar to Homo sapiens TSPY-like 2 (TSPYL2), mRNA
B3LEU8	8870.89	-0.189469	0.0687494	-2.75594	0.00585243	0.0700719	2.23266	TMEM214 protein (Fragment)	TMEM214
B4DDC2	1796.77	0.209691	0.0936863	2.23823	0.0252062	0.182451	1.59849	cDNA FLJ52248, highly similar to Deoxycytidylate deaminase
B4DDG9	987.362	0.421884	0.139986	3.01376	0.00258031	0.0420464	2.58833	cDNA FLJ53856, highly similar to 5-aminolevulinate synthase, nonspecific, mitochondrial
B4DDV3	224.333	0.351266	0.148955	2.35821	0.0183635	0.148892	1.73604	cDNA FLJ52470, highly similar to Mono-ADP-ribosyltransferase sirtuin-6
B4DG60	1291.67	0.403504	0.143298	2.81584	0.00486505	0.0623866	2.31291	cDNA FLJ59620, highly similar to Homo sapiens calcium binding and coiled-coil domain 1 (CALCOCO1), mRNA
B4DGC3	1339.94	2.10423	0.411807	5.10976	3.22569e-07	7.86902e-05	6.49138	Apolipoprotein D
B4DHJ4	1205.05	-0.237608	0.114173	-2.08111	0.0374236	0.224376	1.42685	cDNA FLJ57931, highly similar to MORC family CW-type zinc finger 3
B4DHV9	1688.14	0.217515	0.0842126	2.58293	0.00979659	0.0985708	2.00893	cDNA FLJ59258, highly similar to Grave disease carrier protein
B4DI61	1228.05	1.23486	0.152279	8.10924	5.09385e-16	1.7016e-12	15.293	cDNA FLJ58182, highly similar to Protein CYR61
B4DJ79	286.27	-1.07319	0.227438	-4.7186	2.3747e-06	0.000317308	5.62439	cDNA FLJ55847
B4DJB4	13820.8	-0.124816	0.0589866	-2.116	0.034345	0.215239	1.46414	Isocitrate dehydrogenase [NAD] subunit, mitochondrial
B4DJL3	243.769	-0.523358	0.150684	-3.47321	0.000514281	0.0152031	3.2888	Mediator of RNA polymerase II transcription subunit 18	MED18
B4DJL6	1910.35	-0.208369	0.0648324	-3.21396	0.00130917	0.0283979	2.883	Integrator complex subunit 14	INTS14
B4DK69	39.5831	-0.701749	0.322091	-2.17873	0.0293516	NA	1.53237	Aldo-keto reductase family 1 member C2	AKR1C2
B4DK79	439.78	-0.334292	0.108609	-3.07794	0.00208437	0.0375919	2.68103	Leucine-rich repeat-containing protein 41
B4DKV4	3706.28	-0.167324	0.0558421	-2.99637	0.00273212	0.043304	2.5635	cDNA FLJ60647, highly similar to Keratin, type II cytoskeletal 6B
B4DKX4	4986.7	-0.343089	0.0947215	-3.62208	0.000292243	0.0101164	3.53426	Programmed cell death protein 4
B4DLJ5	452.333	0.349467	0.120001	2.91222	0.00358875	0.051757	2.44506	cDNA FLJ55716, highly similar to Desmocollin-2
B4DLK5	2814.13	0.365752	0.149821	2.44126	0.014636	0.129001	1.83458	cDNA FLJ51600, highly similar to Cytochrome P450 1B1
B4DM13	549.428	0.582363	0.11592	5.02381	5.06551e-07	0.000109345	6.29538	cDNA FLJ52932, highly similar to Homo sapiens cell division cycle associated 7 (CDCA7), transcript variant 2, mRNA
B4DN17	1046.65	-0.539489	0.121825	-4.4284	9.49341e-06	0.000901378	5.02258	Methenyltetrahydrofolate synthase domain-containing protein
B4DN59	3850.98	0.148762	0.0705961	2.10723	0.0350975	0.217757	1.45472	CD44 antigen
B4DNH1	1705.81	0.31049	0.139301	2.22892	0.0258194	0.185284	1.58805	Profilin
B4DPZ5	6157.59	-0.212098	0.0886382	-2.39285	0.0167179	0.140317	1.77682	cDNA FLJ53495, highly similar to Polymerase I and transcript release factor
B4DR61	3474.69	0.235611	0.0707759	3.32897	0.000871666	0.0216491	3.05965	Protein transport protein Sec61 subunit alpha isoform 1	SEC61A1
B4DRB0	395.83	-0.368582	0.124866	-2.95182	0.00315902	0.0475347	2.50045	Tetraspanin
B4DT15	9686.92	-0.159785	0.0783013	-2.04065	0.041286	0.236113	1.3842	ElaC homolog protein 2
B4DT77	9549.98	0.224054	0.0760724	2.94527	0.00322672	0.0481408	2.49124	Annexin
B4DTX4	1439.58	0.276068	0.0814985	3.3874	0.00070559	0.0184035	3.15145	cDNA FLJ59756, highly similar to Ras GTPase-activating protein 1
B4DU42	6110.2	-0.199669	0.0517382	-3.85921	0.000113752	0.00546747	3.94404	cDNA FLJ56153, highly similar to Homo sapiens transforming growth factor beta regulator 4 (TBRG4), transcript variant 1, mRNA
B4DUQ1	1208.07	-0.267479	0.0870091	-3.07415	0.00211107	0.0377749	2.6755	Heterogeneous nuclear ribonucleoprotein K
B4DUV1	3465.2	-0.254886	0.122431	-2.08187	0.0373543	0.224226	1.42766	Fibulin-1
B4DWH6	256.488	-0.520725	0.171638	-3.03386	0.00241449	0.0412306	2.61717	cDNA FLJ50261, highly similar to Zinc transporter SLC39A6
B4DWI8	10059.5	-0.146286	0.0734353	-1.99204	0.0463667	0.252555	1.33379	Paraspeckle component 1
B4DX85	370.038	0.259023	0.122211	2.11948	0.0340501	0.215179	1.46788	cDNA FLJ56030, highly similar to Homo sapiens outer dense fiber of sperm tails 2 (ODF2), transcript variant 2, mRNA
B4DY32	389.236	1.41263	0.608619	2.32104	0.0202845	0.159436	1.69284	Asparagine synthetase [glutamine-hydrolyzing]
B4DYD9	169.238	-0.428701	0.194193	-2.2076	0.0272725	0.191595	1.56428	cDNA FLJ61465, highly similar to Homo sapiens vacuolar protein sorting 37C (VPS37C), mRNA
B4DZC6	1279.92	0.358733	0.153281	2.34036	0.019265	0.15411	1.71523	cDNA FLJ60989, highly similar to Bardet-Biedl syndrome 5 protein
B4DZK0	1103.22	0.199031	0.0944017	2.10834	0.0350017	0.217542	1.45591	Cysteine protease
B4DZN1	884.128	-0.262001	0.0925664	-2.83041	0.00464888	0.0607811	2.33265	cDNA FLJ56624, highly similar to Histone deacetylase 6
B4DZQ5	5965.34	-0.160179	0.0683967	-2.34191	0.0191855	0.153876	1.71703	PRP4 pre-mRNA-processing factor 4 homolog
B4E0K8	1295.9	-0.142265	0.0697403	-2.03993	0.0413577	0.236113	1.38344	Poly(A)-specific ribonuclease
B4E1E2	5613.65	0.132979	0.0628307	2.11646	0.0343054	0.215206	1.46464	Hepatocyte growth factor-regulated tyrosine kinase substrate
B4E1S3	7260.66	0.141983	0.0672582	2.11102	0.0347708	0.216701	1.45879	cDNA FLJ57860, highly similar to Transmembrane protein 109
B4E1V6	708.367	-0.217752	0.102061	-2.13354	0.0328803	0.211835	1.48306	cDNA FLJ54235, highly similar to Ceroid-lipofuscinosis neuronal protein 5
B4E2A6	3863.35	-0.183642	0.0863499	-2.12673	0.0334429	0.212873	1.4757	cDNA FLJ55508, highly similar to Sad1/unc-84-like protein 2
B4E324	3698.69	-0.296703	0.124511	-2.38295	0.0171744	0.14236	1.76512	cDNA FLJ60397, highly similar to Lysosomal protective protein
B4E334	269.325	-1.35984	0.342956	-3.96506	7.33788e-05	0.00392195	4.13443	cDNA FLJ51465, highly similar to Phosphate-regulating neutral endopeptidase
B5BUB5	18764.5	0.14351	0.0657748	2.18183	0.0291218	0.197782	1.53578	Autoantigen La (Fragment)	SSB
B5MCF8	301.302	-0.349593	0.132728	-2.6339	0.00844097	0.0892312	2.07361	Protein Mpv17	MPV17
B5MDU6	1431.46	-0.137078	0.0681494	-2.01143	0.0442797	0.246117	1.35379	Lipid droplet-associated hydrolase	LDAH
B7Z1G6	1056.41	-0.321591	0.106304	-3.02519	0.00248478	0.0416061	2.60471	Non-specific serine/threonine protein kinase
B7Z1K6	526.495	0.274411	0.103014	2.66381	0.00772603	0.0837948	2.11204	cDNA FLJ54594, highly similar to SH3-containing GRB2-like protein 2
B7Z287	885.254	-0.170513	0.0853906	-1.99685	0.045841	0.251483	1.33875	cDNA FLJ55197, highly similar to Protein FAM60A
B7Z341	2306.34	0.213675	0.0884068	2.41695	0.0156513	0.13492	1.80545	N-myc downstream-regulated gene 3 protein
B7Z361	1857.08	0.165607	0.0744212	2.22526	0.0260637	0.186464	1.58396	Reticulon
B7Z3M7	180.704	0.649197	0.249472	2.60228	0.00926059	0.094314	2.03336	cDNA FLJ59908, highly similar to Tumor necrosis factor receptor superfamily member 10B
B7Z3W8	877.592	0.423938	0.134388	3.1546	0.0016072	0.0317683	2.79393	Sodium- and chloride-dependent glycine transporter 1
B7Z4T7	303.825	0.528073	0.188654	2.79916	0.00512351	0.0645332	2.29043	cDNA FLJ58370, highly similar to GPI transamidase component PIG-T
B7Z591	2613.55	0.36214	0.102902	3.51928	0.000432722	0.0133772	3.36379	Calcium load-activated calcium channel	TMCO1
B7Z629	759.037	0.291738	0.0885545	3.29444	0.000986176	0.0235989	3.00605	cDNA FLJ61371, highly similar to Phosphatidylinositol 3-kinase regulatory subunit alpha
B7Z6B3	6085.28	0.320383	0.0957466	3.34615	0.000819417	0.0205809	3.08649	Receptor expression-enhancing protein
B7Z6F7	8713.86	-0.147277	0.0578121	-2.54751	0.0108494	0.105076	1.9646	cDNA FLJ61705, highly similar to Symplekin
B7Z6W8	539.813	0.399342	0.175348	2.27742	0.022761	0.170096	1.64281	P2X purinoceptor
B7Z7H3	262.811	0.481587	0.140632	3.42445	0.000616049	0.0168681	3.21038	cDNA FLJ57654, highly similar to Zinc finger protein 307
B7Z7P2	377.955	0.593778	0.203178	2.92246	0.00347282	0.0506592	2.45932	cDNA FLJ61633, highly similar to Homo sapiens ubiquitin associated protein 2 (UBAP2), transcript variant 1, mRNA
B7Z7X4	547.93	0.598747	0.141575	4.2292	2.34527e-05	0.00169115	4.62981	cDNA FLJ61740, highly similar to Pre-mRNA cleavage complex 2 protein Pcf11 (Fragment)
B7Z8X5	538.958	-0.352469	0.164438	-2.14348	0.0320744	0.208556	1.49384	cDNA FLJ61541, highly similar to Homo sapiens PDZ and LIM domain 5 (PDLIM5), transcript variant 2, mRNA
B7ZAF6	7801.44	-0.199606	0.056882	-3.50913	0.000449579	0.0135374	3.34719	Succinate--CoA ligase [ADP-forming] subunit beta, mitochondrial	SUCLA2
B7ZAQ5	3981.52	-0.147876	0.0596331	-2.47976	0.013147	0.119953	1.88117	DNA polymerase delta subunit 3
B7ZAV4	5948.44	0.383685	0.108588	3.53339	0.000410262	0.0129903	3.38694	cDNA, FLJ79318, highly similar to 24-dehydrocholesterol reductase
B7ZAX5	1562.37	-0.204919	0.0952109	-2.15226	0.0313769	0.206328	1.50339	N-acetylgalactosamine kinase	GALK2
B7ZB80	3571.88	-0.181194	0.0685172	-2.6445	0.00818117	0.0870357	2.08718	cDNA, FLJ79444, highly similar to 2-oxoisovalerate dehydrogenase subunit beta, mitochondrial
B7ZC38	3013.29	0.347801	0.108684	3.20011	0.00137374	0.0289525	2.8621	Endophilin-B2	SH3GLB2
B7ZKK7	8737.86	-0.167088	0.0744752	-2.24355	0.0248616	0.18074	1.60447	eIF2AK2 protein	EIF2AK2
B7ZKQ8	2156.72	0.181563	0.0921443	1.97042	0.0487905	0.260359	1.31166	Podocalyxin	PODXL
B7ZLW8	1188.48	0.291461	0.120407	2.42064	0.0154933	0.133908	1.80986	Methionine synthase	MTR
B9EIS5	5100.83	0.188769	0.07935	2.37894	0.0173625	0.143032	1.76039	PCM1 protein	PCM1
C0LQF2	5052.49	-0.199006	0.0761989	-2.61167	0.00901014	0.0928962	2.04527	Deoxyribonuclease II (Fragment)
C9J7I0	378.601	0.329853	0.124287	2.65395	0.0079555	0.0854513	2.09933	UBAP1-MVB12-associated (UMA)-domain containing protein 1	UMAD1
C9JCC6	1517.1	0.190112	0.0950378	2.00038	0.045459	0.250174	1.34238	Dr1-associated corepressor	DRAP1
C9JEL3	921.745	-0.262141	0.126971	-2.06458	0.0389628	0.229202	1.40935	Eukaryotic translation initiation factor 4E type 2 (Fragment)	EIF4E2
C9JG97	2218.44	-0.216541	0.0984032	-2.20055	0.0277678	0.193045	1.55646	Angio-associated migratory cell protein	AAMP
C9JJ19	3954.08	-0.349613	0.0906978	-3.85471	0.000115869	0.00552942	3.93603	28S ribosomal protein S34, mitochondrial	MRPS34
C9JLU1	2201.71	-0.31474	0.114825	-2.74104	0.00612447	0.0719114	2.21293	DNA-directed RNA polymerases I, II, and III subunit RPABC3 (Fragment)	POLR2H
C9JVB3	1794.01	0.527709	0.126014	4.1877	2.81798e-05	0.00190171	4.55006	Serine/Arginine-related protein 53	RSRC1
C9JY63	459.948	0.456175	0.177642	2.56794	0.0102304	0.100945	1.99011	Oxidation resistance protein 1	OXR1
D1MQ10	325.576	-0.42544	0.157587	-2.69972	0.00693981	0.0787179	2.15865	Small conductance potassium channel type4 transcript variant 4	KCNN4
D3DP46	5085.2	0.248535	0.0652247	3.81044	0.000138719	0.00622003	3.85786	Signal peptidase complex subunit 3	SPCS3
D3DUK1	197.23	0.337157	0.145811	2.31228	0.0207621	0.161215	1.68273	Breast cancer anti-estrogen resistance 1, isoform CRA_a	BCAR1
D3DWV9	3485.56	-0.153234	0.0722483	-2.12094	0.0339271	0.214646	1.46945	Isocitrate dehydrogenase [NAD] subunit, mitochondrial	hCG_2004980
D3DWY0	845.856	0.191201	0.0855232	2.23566	0.0253739	0.183268	1.59561	Inhibitor of kappa light polypeptide gene enhancer in B-cells, kinase gamma, isoform CRA_b	IKBKG
D3YTB1	17209.2	-0.358432	0.137533	-2.60616	0.00915644	0.0938421	2.03827	60S ribosomal protein L32 (Fragment)	RPL32
D6R9Q5	364.339	1.00684	0.28961	3.47652	0.000507962	0.0150831	3.29417	Anaphase-promoting complex subunit 10 (Fragment)	ANAPC10
D6RAN8	1847.44	-0.282864	0.0705912	-4.00708	6.1475e-05	0.00342262	4.2113	39S ribosomal protein L27, mitochondrial	MRPL27
D6RAR4	422.118	0.322631	0.160591	2.00903	0.0445342	0.246763	1.35131	Hepatocyte growth factor activator	HGFAC
D6RDU4	1319.4	-0.38924	0.129608	-3.0032	0.00267156	0.0431128	2.57324	Progestin and adipoQ receptor family member 3	PAQR3
D6RE10	384.814	0.289688	0.116522	2.48613	0.0129142	0.118679	1.88893	Very-long-chain 3-oxoacyl-CoA synthase	ELOVL7
D6RHI9	2014.67	-0.373267	0.108551	-3.43864	0.000584642	0.0162678	3.23311	Ribonuclease T2 (Fragment)	RNASET2
D6W551	1313.79	-0.222313	0.102106	-2.17729	0.0294591	0.198004	1.53078	Chromosome 2 open reading frame 28, isoform CRA_d	C2orf28
D6W660	2008.51	-0.18432	0.0654478	-2.81629	0.0048582	0.0623866	2.31352	Mitogen-activated protein kinase kinase 7, isoform CRA_b	MAP2K7
D7PBN3	2443.44	0.180918	0.0821864	2.20132	0.0277134	0.193045	1.55731	Epithelial splicing regulatory protein 1
D9ZGG2	3596.95	1.27568	0.175473	7.27	3.59499e-13	6.00454e-10	12.4443	Vitronectin	VTN
E1A689	1342.63	0.771818	0.21875	3.52831	0.000418218	0.0131179	3.3786	Mutant Apo B 100
E4W6B6	6700.28	-0.324423	0.100737	-3.22049	0.00127973	0.0280324	2.89288	60S ribosomal protein L27 (Fragment)	RPL27
E5KNW2	2692.67	-0.246617	0.0770109	-3.20236	0.00136305	0.0289097	2.86549	DNA polymerase subunit gamma-1
E5KPM9	187.143	0.418371	0.202969	2.06126	0.0392781	0.230378	1.40585	8-oxoguanine DNA glycosylase	OGG1
E5KRK5	20112.7	-0.190901	0.0811014	-2.35386	0.0185797	0.150259	1.73096	Complex I-75kD	NDUFS1
E5KS15	465.199	0.79879	0.112652	7.09079	1.33349e-12	1.78181e-09	11.875	DNA polymerase subunit gamma-2, mitochondrial	POLG2
E5KSD5	4015.55	-0.295145	0.0695057	-4.24634	2.17288e-05	0.00164966	4.66296	Acyl-Coenzyme A dehydrogenase, C-2 to C-3 short chain	ACADS
E5RFJ3	506.084	-0.405542	0.195903	-2.07012	0.038441	0.228138	1.41521	Cell cycle and apoptosis regulator protein 2 (Fragment)	CCAR2
E5RIT6	209.683	0.446928	0.203345	2.19788	0.0279577	0.193576	1.5535	60S ribosomal protein L26-like 1 (Fragment)	RPL26L1
E7EPD8	419.273	-0.402008	0.105233	-3.82016	0.000133363	0.00610271	3.87497	Tyrosyl-DNA phosphodiesterase 1	TDP1
E7ESD2	395.876	0.227304	0.114039	1.99321	0.046238	0.252382	1.335	WASH complex subunit 2A	WASHC2A
E7ESP4	289.768	0.442744	0.200232	2.21115	0.0270254	0.190864	1.56823	Integrin alpha-2	ITGA2
E9PAV3	7352.34	-0.424801	0.0785742	-5.40637	6.43142e-08	2.26149e-05	7.19169	Nascent polypeptide-associated complex subunit alpha, muscle-specific form	NACA
E9PB51	8495.66	-0.211686	0.107984	-1.96034	0.0499562	0.264258	1.30141	RNA-binding protein 4 (Fragment)	RBM4
E9PC65	433.749	-0.22074	0.102117	-2.16164	0.0306458	0.203909	1.51363	PMS1 protein homolog 1 (Fragment)	PMS1
E9PE96	461.068	0.528169	0.260433	2.02804	0.0425561	0.240947	1.37104	Protein piccolo	PCLO
E9PEW8	172.416	1.57454	0.385059	4.08908	4.33088e-05	0.00263042	4.36342	Hemoglobin subunit delta (Fragment)	HBD
E9PF32	5746.4	0.281255	0.119577	2.35207	0.0186691	0.150638	1.72888	DENN domain-containing protein 3	DENND3
E9PFH1	629.245	0.377692	0.120792	3.12679	0.00176727	0.0340262	2.7527	Rho-related GTP-binding protein RhoE	RND3
E9PG82	1575.2	-0.276172	0.112599	-2.4527	0.0141788	0.126305	1.84836	Sorcin	SRI
E9PH05	1725.31	-0.751261	0.19069	-3.9397	8.15838e-05	0.00425727	4.0884	Protein FAM162A	FAM162A
E9PH18	1065.15	-0.207634	0.104258	-1.99154	0.0464217	0.252555	1.33328	DnaJ homolog subfamily B member 6	DNAJB6
E9PK52	870.917	0.189056	0.0876891	2.15598	0.0310852	0.205624	1.50745	Band 4.1-like protein 2	EPB41L2
E9PKV8	894.212	-0.203621	0.085425	-2.38362	0.0171434	0.142357	1.7659	Tetratricopeptide repeat protein 9C (Fragment)	TTC9C
E9PLG8	459.948	0.456175	0.177642	2.56794	0.0102304	0.100945	1.99011	Glycosylphosphatidylinositol anchor attachment 1 protein (Fragment)	GPAA1
E9PN58	1010.65	0.356464	0.119766	2.97635	0.00291703	0.0451127	2.53506	NAD-dependent protein deacetylase sirtuin-3, mitochondrial	SIRT3
E9PQG4	3853.11	-0.18078	0.0712599	-2.53691	0.0111836	0.107353	1.95142	Myomegalin	PDE4DIP
E9PS32	493.744	-0.319475	0.112376	-2.84291	0.00447038	0.0597332	2.34966	Sortilin-related receptor	SORL1
E9PS76	1744.2	0.255938	0.0797645	3.20867	0.0013335	0.0286467	2.87501	Eukaryotic translation initiation factor 1A domain-containing protein (Fragment)	EIF1AD
E9PSI1	3864.31	0.182053	0.0597043	3.04924	0.00229421	0.0397089	2.63937	Transmembrane 9 superfamily member
F2FB34	1401.98	0.335938	0.10635	3.15881	0.00158416	0.0314059	2.8002	SOGA	SOGA
F2Z3A6	646.556	0.255923	0.0932129	2.74558	0.00604048	0.0711754	2.21893	Vezatin	VEZT
F5GZS6	45985.6	0.31172	0.095155	3.27592	0.00105319	0.0248012	2.97749	4F2 cell-surface antigen heavy chain	SLC3A2
F5H157	2619.2	0.158494	0.0713886	2.22016	0.0264076	0.187491	1.57827	Ras-related protein Rab-35 (Fragment)	RAB35
F5H442	5232.42	0.189174	0.0816322	2.31739	0.0204822	0.160424	1.68862	Tumor susceptibility gene 101 protein	TSG101
F5H5D3	12042	-0.110049	0.0536506	-2.05122	0.0402459	0.232799	1.39528	Tubulin alpha chain	TUBA1C
F5H5N1	2245.89	-0.28925	0.0924257	-3.12954	0.00175077	0.0339821	2.75677	Complex I-20kD	NDUFS7
F5H5P2	6249.52	-0.193196	0.0602656	-3.20575	0.00134713	0.0287546	2.87059	2-oxoisovalerate dehydrogenase subunit alpha
F5H8A0	453.121	0.359444	0.125414	2.86606	0.00415613	0.0565522	2.38131	2-phosphotransferase (Fragment)	TRPT1
F6T1Q0	4506	-0.147478	0.0651086	-2.2651	0.0235065	0.173917	1.62881	2,5-phosphodiesterase 12	PDE12
F8U8C0	1621.14	0.516402	0.128359	4.0231	5.74378e-05	0.00327985	4.2408	Tumor necrosis factor receptor superfamily member 10A	TNFRSF10A
F8VNY5	189.365	1.34169	0.293432	4.57239	4.822e-06	0.000553005	5.31677	Thyroid transcription factor 1-associated protein 26 (Fragment)	CCDC59
F8VQX6	402.901	-0.356937	0.116128	-3.07364	0.00211463	0.0377749	2.67477	Methyltransferase-like protein 7A (Fragment)	METTL7A
F8VQZ7	246.722	0.745143	0.214728	3.47017	0.000520127	0.0153082	3.28389	Methionine aminopeptidase 2	METAP2
F8VSI7	606.525	-0.816504	0.185211	-4.40851	1.04084e-05	0.000932241	4.98262	Bax inhibitor 1 (Fragment)	TMBIM6
F8VWZ8	1142.08	0.22326	0.0984863	2.26691	0.0233956	0.173288	1.63087	Rho GTPase-activating protein 29	ARHGAP29
F8VYL4	1166.86	-0.266584	0.0841067	-3.16959	0.00152654	0.0308824	2.81629	Homeobox protein TGIF1 (Fragment)	TGIF1
F8W6N3	1154.79	0.372266	0.0946887	3.93147	8.44268e-05	0.00430577	4.07352	Ubiquitin carboxyl-terminal hydrolase	BAP1
F8W9J4	491.895	0.78803	0.202176	3.89773	9.70973e-05	0.0048411	4.01279	Dystonin	DST
F8WCD0	569.277	0.888539	0.253443	3.50588	0.000455108	0.0136349	3.34189	E3 ubiquitin-protein ligase RNF149	RNF149
F8WET0	682.508	0.249539	0.106673	2.33928	0.0193211	0.154223	1.71397	Aprataxin and PNK-like factor	APLF
G0Z349	1067.94	0.568911	0.144539	3.93604	8.28387e-05	0.00425727	4.08177	Interferon regulatory factor 6	IRF6
G3V0I5	9363.95	-0.258172	0.079109	-3.2635	0.00110047	0.0254402	2.95842	NADH dehydrogenase [ubiquinone] flavoprotein 1, mitochondrial	NDUFV1
G3V170	1111.49	0.23099	0.0776851	2.97341	0.00294509	0.0451662	2.5309	Uridine/cytidine kinase	UCK1
G3V1V0	14158.6	-0.128174	0.0638176	-2.00844	0.0445965	0.246851	1.3507	Myosin light polypeptide 6	MYL6
G3V2S9	4165.84	-0.168002	0.0840198	-1.99956	0.0455482	0.250459	1.34153	SRA stem-loop-interacting RNA-binding protein, mitochondrial	SLIRP
G3V3U1	505.664	1.10714	0.294049	3.76513	0.000166459	0.00690754	3.77869	Apoptosis regulatory protein Siva	SIVA1
G3V599	11910.1	0.177696	0.0675119	2.63207	0.00848652	0.0895045	2.07127	Melanoma inhibitory activity protein 2	MIA2
G3XAL9	5801.26	0.182872	0.0871755	2.09775	0.0359272	0.220217	1.44458	Solute carrier family 12 (Sodium/potassium/chloride transporters), member 2, isoform CRA_a	SLC12A2
G3XAN8	2783.85	0.204079	0.0698773	2.92053	0.00349434	0.0507639	2.45664	Mitochondrial import inner membrane translocase subunit	TIMM8B
G5E9V6	1187.98	0.325686	0.101452	3.21026	0.00132617	0.0285856	2.8774	Armadillo repeat-containing protein 8	ARMC8
G5E9Z2	198.825	0.943554	0.306428	3.0792	0.00207556	0.0375794	2.68286	Cisplatin resistance related protein CRR9p, isoform CRA_c	CLPTM1L
H0Y6Y8	969.694	-0.350623	0.108202	-3.24045	0.00119341	0.0267556	2.92321	39S ribosomal protein L43, mitochondrial (Fragment)	MRPL43
H0Y7W6	1168.69	-0.223424	0.110794	-2.01657	0.0437406	0.24434	1.35912	Formin-binding protein 1 (Fragment)	FNBP1
H0Y8G5	11493.2	-0.212526	0.0969232	-2.19272	0.0283273	0.194937	1.54779	Heterogeneous nuclear ribonucleoprotein D0 (Fragment)	HNRNPD
H0YDF9	516.805	-0.306789	0.124658	-2.46104	0.0138535	0.124235	1.85844	Protein scribble homolog (Fragment)	SCRIB
H0YDN1	535.26	0.397243	0.172574	2.30186	0.0213429	0.163899	1.67075	Plectin	PLEC
H0YE19	609.849	1.31082	0.474739	2.76114	0.00575993	0.0694854	2.23958	Oxysterol-binding protein-related protein 9 (Fragment)	OSBPL9
H0YL70	4785.63	-0.237881	0.0783638	-3.0356	0.00240059	0.0411239	2.61968	Transducin-like enhancer protein 3	TLE3
H0YNS4	396.922	0.280626	0.109768	2.55653	0.0105721	0.103414	1.97584	TM2 domain-containing protein 3	TM2D3
H3BM13	333.461	1.27367	0.306953	4.14941	3.33337e-05	0.00214137	4.47712	Epigen (Fragment)	EPGN
H3BMM9	3254.67	-0.174237	0.0569682	-3.05849	0.00222453	0.0389891	2.65276	RNA-binding protein with serine-rich domain 1 (Fragment)	RNPS1
H3BNC9	17334.5	-0.278172	0.109393	-2.54288	0.0109944	0.105994	1.95883	40S ribosomal protein S17
H3BP25	1773.06	0.339133	0.0985526	3.44114	0.000579264	0.0162189	3.23712	Putative sodium-coupled neutral amino acid transporter 7	SLC38A7
H3BQ52	1127.46	0.37243	0.103645	3.59332	0.000326488	0.0110696	3.48613	cAMP-regulated phosphoprotein 19	ARPP19
H3BT86	278.063	0.282507	0.13343	2.11727	0.0342366	0.215206	1.46551	Mpv17-like protein (Fragment)	MPV17L
H6UMI0	2391.67	0.691071	0.180726	3.82386	0.000131378	0.00605338	3.88148	MAP1LC3B-a	MAP1LC3B
H7BXJ5	1065.67	0.678737	0.163453	4.15249	3.28877e-05	0.00214137	4.48297	Non-histone chromosomal protein HMG-14	HMGN1
H7BY55	7605.61	0.380883	0.139039	2.73939	0.0061553	0.0720203	2.21075	Complement decay-accelerating factor	CD55
H7BYT1	411.124	-0.231589	0.109098	-2.12277	0.0337735	0.214284	1.47142	Casein kinase I isoform delta	CSNK1D
H7C0E5	2862.9	0.419265	0.0991558	4.22835	2.3541e-05	0.00169115	4.62818	Zinc finger protein ZPR1 (Fragment)	ZPR1
H7C1J4	1433.56	-0.187345	0.0864227	-2.16778	0.0301758	0.201806	1.52034	Chromosome 6 open reading frame 107, isoform CRA_b	UHRF1BP1
H7C1N3	1128.36	0.203212	0.0986715	2.05948	0.0394481	0.230378	1.40397	BET1 homolog (Fragment)	BET1
H7C2W9	6525.13	-0.31716	0.109414	-2.89873	0.00374681	0.0531475	2.42634	60S ribosomal protein L31 (Fragment)	RPL31
H7C5E8	634.278	0.497621	0.207554	2.39754	0.0165054	0.139315	1.78237	Serotransferrin (Fragment)	TF
H9KVA9	1036.88	-0.205569	0.0762516	-2.69593	0.00701931	0.0792163	2.15371	Lys-63-specific deubiquitinase	BRCC3
I3L0N9	304.038	0.470152	0.159937	2.9396	0.0032864	0.0487921	2.48328	Sodium-independent sulfate anion transporter (Fragment)	SLC26A11
I3L1R7	2806.02	0.215797	0.0789352	2.73385	0.00625976	0.0729869	2.20344	CTP:phosphoethanolamine cytidylyltransferase	PCYT2
I6L965	167.135	-1.10727	0.290178	-3.81583	0.000135727	0.00612698	3.86733	KRT18 protein (Fragment)	KRT18
J3KPD3	1010.13	-0.32527	0.133329	-2.43961	0.0147033	0.129424	1.83259	RNA binding motif protein 7, isoform CRA_c	RBM7
J3KRG1	1160.53	-0.313989	0.0983473	-3.19266	0.00140969	0.0295239	2.85088	Tether-containing UBX domain for GLUT4 (Fragment)	ASPSCR1
J3KS15	3966.8	-0.197939	0.0811516	-2.43912	0.0147229	0.129426	1.83201	Peptidyl-tRNA hydrolase ICT1, mitochondrial (Fragment)	MRPL58
J3KSS7	195.941	0.354389	0.151742	2.33547	0.0195188	0.155615	1.70955	ADP-ribosylation factor-binding protein GGA3	GGA3
J3KTA4	24646.4	-0.192567	0.0631497	-3.04938	0.00229315	0.0397089	2.63957	DEAD box protein 5	DDX5
J3QLR8	2867.41	-0.186627	0.0687386	-2.71503	0.00662701	0.0762874	2.17868	28S ribosomal protein S23, mitochondrial	MRPS23
K4DIA7	2844.22	0.255891	0.069704	3.6711	0.000241506	0.00901397	3.61707	Tetraspanin (Fragment)	CD151
K7EL81	493.332	0.311384	0.116148	2.68093	0.00734186	0.081076	2.13419	Protein phosphatase 1 regulatory subunit 12C (Fragment)	PPP1R12C
K7EMQ3	483.604	-0.211217	0.104039	-2.03018	0.0423386	0.239919	1.37326	Dynamin-2 (Fragment)	DNM2
K7EQJ5	11253.8	-0.332078	0.110434	-3.00703	0.0026381	0.0427796	2.57871	40S ribosomal protein S15	RPS15
K7ERP4	4906.34	0.277091	0.0763536	3.62905	0.000284465	0.0100027	3.54597	Glutathione peroxidase (Fragment)	GPX4
K7ES25	2791.32	0.205724	0.10255	2.00609	0.0448466	0.24762	1.34827	Xaa-Pro dipeptidase (Fragment)	PEPD
L0R6G9	574.388	1.35685	0.46696	2.9057	0.00366429	0.0525346	2.43601	Alternative protein FUNDC2	FUNDC2
L7RRS0	5942.45	-0.120865	0.0503377	-2.40107	0.016347	0.138914	1.78656	Phosphatidylinositol-4-phosphate 3-kinase	PIK3C2A
M0QZP7	548.464	-0.426874	0.127288	-3.35361	0.000797636	0.0201094	3.0982	Distal membrane-arm assembly complex protein 2 (Fragment)	DMAC2
M0R0N4	1090.11	-0.26932	0.11325	-2.37809	0.0174025	0.143185	1.75939	AP complex subunit sigma	AP2S1
M0R2B7	15477.5	-0.174006	0.0548978	-3.16964	0.0015263	0.0308824	2.81636	DNA polymerase	POLD1
M1VE83	487.333	0.804954	0.301481	2.67	0.00758512	0.0826691	2.12004	Tyrosine-protein kinase receptor	SDC4-ROS1_S4;R34
O00165	772.364	0.34132	0.0910977	3.74675	0.000179143	0.00729788	3.7468	HCLS1-associated protein X-1	HAX1
O00217	4561.5	-0.370808	0.0755548	-4.9078	9.21018e-07	0.000166306	6.03573	NADH dehydrogenase [ubiquinone] iron-sulfur protein 8, mitochondrial	NDUFS8
O00267	7633.05	-0.132006	0.0659797	-2.0007	0.0454242	0.250174	1.34271	Transcription elongation factor SPT5	SUPT5H
O00400	3071.38	0.162932	0.0745365	2.18593	0.0288204	0.19706	1.5403	Acetyl-coenzyme A transporter 1	SLC33A1
O00461	6781.06	0.207149	0.0589202	3.51576	0.000438497	0.0133772	3.35803	Golgi integral membrane protein 4	GOLIM4
O00469	192.188	-0.46803	0.156217	-2.99602	0.00273526	0.043304	2.563	Procollagen-lysine,2-oxoglutarate 5-dioxygenase 2	PLOD2
O00483	4116.85	-0.279142	0.117439	-2.37692	0.017458	0.143465	1.758	Cytochrome c oxidase subunit NDUFA4	NDUFA4
O00519	2536.39	0.217499	0.0885906	2.4551	0.0140844	0.125799	1.85126	Fatty-acid amide hydrolase 1	FAAH
O14519	389.756	-0.357285	0.137294	-2.60233	0.00925938	0.094314	2.03342	Cyclin-dependent kinase 2-associated protein 1	CDK2AP1
O14521	1869.55	-0.236671	0.0950015	-2.49123	0.0127301	0.117635	1.89517	Succinate dehydrogenase [ubiquinone] cytochrome b small subunit, mitochondrial	SDHD
O14548	3225.9	-0.218301	0.109923	-1.98595	0.0470388	0.254385	1.32754	Cytochrome c oxidase subunit 7A-related protein, mitochondrial	COX7A2L
O14641	874.543	0.284838	0.0982377	2.89947	0.00373791	0.053134	2.42737	Segment polarity protein dishevelled homolog DVL-2	DVL2
O14647	3797.27	-0.162306	0.0671679	-2.41642	0.0156739	0.13492	1.80482	Chromodomain-helicase-DNA-binding protein 2	CHD2
O14681	696.813	-0.261807	0.0883526	-2.96321	0.00304448	0.046096	2.51649	Etoposide-induced protein 2.4 homolog	EI24
O14828	3079.98	0.119121	0.0590652	2.01678	0.0437189	0.24434	1.35933	Secretory carrier-associated membrane protein 3	SCAMP3
O14908	2557.57	-0.180407	0.0828236	-2.1782	0.0293909	0.198004	1.53179	PDZ domain-containing protein GIPC1	GIPC1
O14950	14435.9	-0.27405	0.054685	-5.01144	5.4024e-07	0.000109374	6.26741	Myosin regulatory light chain 12B	MYL12B
O14957	358.091	-0.767995	0.14779	-5.19652	2.03059e-07	5.65265e-05	6.69238	Cytochrome b-c1 complex subunit 10	UQCR11
O14976	4303.07	-0.127196	0.0557983	-2.27957	0.0226333	0.169522	1.64525	Cyclin-G-associated kinase	GAK
O15091	4226.35	-0.137479	0.0649009	-2.11829	0.0341502	0.215206	1.46661	Mitochondrial ribonuclease P catalytic subunit	PRORP
O15118	7619.75	0.396491	0.104338	3.80005	0.000144667	0.00630084	3.83963	NPC intracellular cholesterol transporter 1	NPC1
O15160	2494.76	-0.215284	0.0982543	-2.19109	0.028445	0.195315	1.54599	DNA-directed RNA polymerases I and III subunit RPAC1	POLR1C
O15162	4217.08	0.228069	0.0696919	3.27254	0.00106587	0.0248988	2.9723	Phospholipid scramblase 1	PLSCR1
O15254	959.238	0.498684	0.131093	3.80405	0.000142352	0.00630084	3.84664	Peroxisomal acyl-coenzyme A oxidase 3	ACOX3
O15260	4147.99	-0.240374	0.0723246	-3.32354	0.000888819	0.0219122	3.05119	Surfeit locus protein 4	SURF4
O15294	5762.54	-0.18893	0.0625541	-3.02027	0.00252549	0.0417569	2.59765	UDP-N-acetylglucosamine--peptide N-acetylglucosaminyltransferase 110 kDa subunit	OGT
O15379	2494.66	-0.216932	0.0612169	-3.54366	0.00039462	0.0126146	3.40382	Histone deacetylase 3	HDAC3
O15438	4466.61	0.188063	0.0787797	2.3872	0.0169774	0.141606	1.77013	ATP-binding cassette sub-family C member 3	ABCC3
O15439	7744.82	0.139415	0.0555461	2.50991	0.0120763	0.112999	1.91807	ATP-binding cassette sub-family C member 4	ABCC4
O43175	15938.3	0.526145	0.144838	3.63263	0.000280542	0.0100027	3.552	D-3-phosphoglycerate dehydrogenase	PHGDH
O43181	834.461	-0.259745	0.0865457	-3.00125	0.00268876	0.0432858	2.57045	NADH dehydrogenase [ubiquinone] iron-sulfur protein 4, mitochondrial	NDUFS4
O43293	501.661	0.392431	0.133278	2.94445	0.00323533	0.0481408	2.49008	Death-associated protein kinase 3	DAPK3
O43399	6299.34	0.491879	0.151291	3.2512	0.00114917	0.0260285	2.93961	Tumor protein D54	TPD52L2
O43493	411.002	0.358955	0.115271	3.11401	0.00184563	0.0349311	2.73385	Trans-Golgi network integral membrane protein 2	TGOLN2
O43653	1408.42	-0.5515	0.137363	-4.01492	5.94657e-05	0.00333857	4.22573	Prostate stem cell antigen	PSCA
O43676	2164.92	-0.356096	0.103118	-3.4533	0.000553765	0.0156767	3.25667	NADH dehydrogenase [ubiquinone] 1 beta subcomplex subunit 3	NDUFB3
O43678	2315.96	-0.286939	0.0772075	-3.71647	0.000202026	0.00784731	3.69459	NADH dehydrogenase [ubiquinone] 1 alpha subcomplex subunit 2	NDUFA2
O43776	8784.19	0.161002	0.0509691	3.15881	0.00158415	0.0314059	2.8002	Asparagine--tRNA ligase, cytoplasmic	NARS1
O43815	5313.6	0.173997	0.0753112	2.31038	0.0208672	0.161607	1.68054	Striatin	STRN
O43837	15806.3	-0.122134	0.046604	-2.62068	0.00877555	0.0917519	2.05673	Isocitrate dehydrogenase [NAD] subunit beta, mitochondrial	IDH3B
O60271	9902.16	0.164839	0.0811747	2.03068	0.0422879	0.239835	1.37378	C-Jun-amino-terminal kinase-interacting protein 4	SPAG9
O60313	307.753	-0.435671	0.196338	-2.21898	0.0264879	0.187862	1.57695	Dynamin-like 120 kDa protein, mitochondrial	OPA1
O60341	7744.2	-0.199378	0.0868375	-2.29599	0.0216766	0.165129	1.66401	Lysine-specific histone demethylase 1A	KDM1A
O60502	3889.36	0.203465	0.0694601	2.92923	0.00339804	0.0500051	2.46877	Protein O-GlcNAcase	OGA
O60524	1948.87	0.268255	0.115838	2.31578	0.0205702	0.160925	1.68676	Nuclear export mediator factor NEMF	NEMF
O60637	182.084	0.588045	0.256043	2.29667	0.0216378	0.165129	1.66479	Tetraspanin-3	TSPAN3
O60664	5182.84	0.229679	0.0823035	2.79063	0.00526056	0.0654484	2.27897	Perilipin-3	PLIN3
O60784	624.086	0.275953	0.093087	2.96446	0.00303213	0.046096	2.51825	Target of Myb protein 1	TOM1
O75110	3686	0.298635	0.142622	2.09389	0.0362696	0.220891	1.44046	Probable phospholipid-transporting ATPase IIA	ATP9A
O75306	4554.18	-0.148148	0.075237	-1.96909	0.0489431	0.260549	1.31031	NADH dehydrogenase [ubiquinone] iron-sulfur protein 2, mitochondrial	NDUFS2
O75323	6016.84	-0.179021	0.0576416	-3.10575	0.00189795	0.0352228	2.72171	Protein NipSnap homolog 2	NIPSNAP2
O75367	17241.2	0.163379	0.0708305	2.30662	0.0210758	0.162783	1.67622	Core histone macro-H2A.1	MACROH2A1
O75419	2473.46	-0.224887	0.0634045	-3.54686	0.000389845	0.0125219	3.40911	Cell division control protein 45 homolog	CDC45
O75449	2012.45	0.274553	0.0717441	3.82684	0.000129799	0.00602215	3.88673	Katanin p60 ATPase-containing subunit A1	KATNA1
O75489	9806.34	-0.162987	0.0683164	-2.38577	0.0170436	0.141865	1.76844	NADH dehydrogenase [ubiquinone] iron-sulfur protein 3, mitochondrial	NDUFS3
O75530	6999.83	-0.126274	0.0640963	-1.97006	0.0488311	0.260368	1.3113	Polycomb protein EED	EED
O75533	31629.2	-0.18638	0.0584909	-3.18648	0.00144014	0.0298408	2.8416	Splicing factor 3B subunit 1	SF3B1
O75643	44207.8	-0.163283	0.0606849	-2.69067	0.00713086	0.0798011	2.14686	U5 small nuclear ribonucleoprotein 200 kDa helicase	SNRNP200
O75663	2259.39	0.152713	0.0721454	2.11674	0.0342822	0.215206	1.46493	TIP41-like protein	TIPRL
O75694	16300.3	-0.121216	0.0450453	-2.69099	0.0071241	0.0798011	2.14727	Nuclear pore complex protein Nup155	NUP155
O75717	6819.04	-0.197543	0.073153	-2.70041	0.00692544	0.0787179	2.15955	WD repeat and HMG-box DNA-binding protein 1	WDHD1
O75821	6949.17	0.186528	0.0655492	2.84562	0.00443249	0.0593457	2.35335	Eukaryotic translation initiation factor 3 subunit G	EIF3G
O75874	18449.3	0.179609	0.0838499	2.14203	0.0321907	0.2086	1.49227	Isocitrate dehydrogenase [NADP] cytoplasmic	IDH1
O75882	2302.63	0.214681	0.0798722	2.68781	0.00719217	0.0802185	2.14314	Attractin	ATRN
O75896	146.753	0.391846	0.168791	2.32149	0.0202605	0.159436	1.69335	Tumor suppressor candidate 2	TUSC2
O75901	690.535	0.801605	0.214788	3.73208	0.000189904	0.00750738	3.72147	Ras association domain-containing protein 9	RASSF9
O75909	1727.39	-0.173035	0.0800611	-2.16128	0.0306734	0.203909	1.51324	Cyclin-K	CCNK
O75976	9385.67	-0.1787	0.0577622	-3.09372	0.00197664	0.0365815	2.70407	Carboxypeptidase D	CPD
O76095	1188.16	0.226792	0.0817015	2.77586	0.00550552	0.0673417	2.2592	Protein JTB	JTB
O94761	3656.6	-0.197903	0.0696332	-2.84208	0.004482	0.0597689	2.34853	ATP-dependent DNA helicase Q4	RECQL4
O94804	4874.08	0.256243	0.0578982	4.42576	9.61037e-06	0.000901378	5.01726	Serine/threonine-protein kinase 10	STK10
O94830	2263.35	0.145278	0.0696511	2.08579	0.0369972	0.223287	1.43183	Phospholipase DDHD2	DDHD2
O94919	1545.27	0.220684	0.100579	2.19414	0.0282252	0.194605	1.54936	Endonuclease domain-containing 1 protein	ENDOD1
O95155	3191.67	0.647241	0.166181	3.89481	9.82772e-05	0.004863	4.00755	Ubiquitin conjugation factor E4 B	UBE4B
O95169	1112.74	-0.272156	0.0940051	-2.89512	0.00379017	0.0536486	2.42134	NADH dehydrogenase [ubiquinone] 1 beta subcomplex subunit 8, mitochondrial	NDUFB8
O95263	317.528	-0.458039	0.122652	-3.73446	0.000188116	0.00750738	3.72557	High affinity cAMP-specific and IBMX-insensitive 3,5-cyclic phosphodiesterase 8B	PDE8B
O95299	3705.69	-0.29173	0.0918092	-3.17757	0.00148513	0.0305297	2.82824	NADH dehydrogenase [ubiquinone] 1 alpha subcomplex subunit 10, mitochondrial	NDUFA10
O95302	11123.8	-0.163533	0.0598611	-2.73188	0.00629748	0.0731914	2.20083	Peptidyl-prolyl cis-trans isomerase FKBP9	FKBP9
O95347	24613.1	-0.227738	0.0720891	-3.15912	0.00158244	0.0314059	2.80067	Structural maintenance of chromosomes protein 2	SMC2
O95391	962.347	-0.314708	0.123411	-2.55008	0.0107698	0.104828	1.96779	Pre-mRNA-splicing factor SLU7	SLU7
O95487	2273.31	-0.168122	0.0820188	-2.04979	0.0403847	0.233292	1.39378	Protein transport protein Sec24B	SEC24B
O95551	1568.5	0.193065	0.0766173	2.51986	0.0117403	0.111001	1.93032	Tyrosyl-DNA phosphodiesterase 2	TDP2
O95613	5183.66	0.146201	0.0686483	2.12972	0.033195	0.212873	1.47893	Pericentrin	PCNT
O95721	3615.21	-0.208798	0.10149	-2.05732	0.0396557	0.230758	1.40169	Synaptosomal-associated protein 29	SNAP29
O95777	1738.69	0.385044	0.0995203	3.869	0.000109284	0.00532937	3.96144	U6 snRNA-associated Sm-like protein LSm8	LSM8
O95825	3072.84	0.43046	0.106513	4.04139	5.31357e-05	0.00311403	4.27461	Quinone oxidoreductase-like protein 1	CRYZL1
O95864	1053.63	-0.434775	0.137943	-3.15185	0.00162242	0.0319746	2.78984	Acyl-CoA 6-desaturase	FADS2
O95905	1086.01	-0.185576	0.0874962	-2.12096	0.0339255	0.214646	1.46947	Protein ecdysoneless homolog	ECD
O96019	4176.67	-0.169243	0.0723264	-2.34	0.019284	0.15411	1.7148	Actin-like protein 6A	ACTL6A
P00367	20903.6	-0.142271	0.0442335	-3.21636	0.00129828	0.0283458	2.88663	Glutamate dehydrogenase 1, mitochondrial	GLUD1
P01023	4146.92	-0.244494	0.116332	-2.10169	0.03558	0.219675	1.44879	Alpha-2-macroglobulin	A2M
P01024	27798.4	-0.339598	0.0881406	-3.85291	0.000116722	0.00553062	3.93285	Complement C3	C3
P02647	324.558	1.19652	0.252591	4.73697	2.16933e-06	0.000308368	5.66367	Apolipoprotein A-I	APOA1
P03973	540.769	-0.286397	0.142252	-2.01331	0.0440817	0.245835	1.35574	Antileukoproteinase	SLPI
P04003	1344.12	2.84241	0.49956	5.68984	1.27161e-08	4.99745e-06	7.89564	C4b-binding protein alpha chain	C4BPA
P05023	42313.3	-0.124101	0.0626394	-1.98119	0.0475697	0.255888	1.32267	Sodium/potassium-transporting ATPase subunit alpha-1	ATP1A1
P05026	8980.77	-0.34984	0.117694	-2.97245	0.00295429	0.0451662	2.52955	Sodium/potassium-transporting ATPase subunit beta-1	ATP1B1
P05187	25973.7	-0.225601	0.0743753	-3.03327	0.00241916	0.0412306	2.61634	Alkaline phosphatase, placental type	ALPP
P05204	976.14	0.727054	0.245461	2.962	0.00305651	0.046096	2.51477	Non-histone chromosomal protein HMG-17	HMGN2
P05783	8384.36	-0.30708	0.123611	-2.48425	0.0129824	0.118947	1.88665	Keratin, type I cytoskeletal 18	KRT18
P06213	732.426	0.261899	0.102601	2.55259	0.0106925	0.104439	1.97092	Insulin receptor	INSR
P06493	9646.49	-0.319528	0.0482201	-6.62644	3.43887e-11	3.28216e-08	10.4636	Cyclin-dependent kinase 1	CDK1
P06727	106.731	1.21913	0.341031	3.57483	0.00035045	NA	3.45537	Apolipoprotein A-IV	APOA4
P06744	54422.7	-0.305255	0.122105	-2.49994	0.0124215	0.115101	1.90583	Glucose-6-phosphate isomerase	GPI
P07225	969.529	-0.474776	0.122921	-3.86246	0.000112252	0.00543445	3.94981	Vitamin K-dependent protein S	PROS1
P07355	75661.5	-0.138898	0.0686453	-2.02341	0.0430306	0.241952	1.36622	Annexin A2	ANXA2
P08240	9324.44	0.186472	0.0728277	2.56046	0.0104534	0.102595	1.98074	Signal recognition particle receptor subunit alpha	SRPRA
P08243	1749.23	0.259094	0.128791	2.01175	0.0442467	0.246117	1.35412	Asparagine synthetase [glutamine-hydrolyzing]	ASNS
P09132	3989.76	0.32337	0.114977	2.81249	0.004916	0.0629192	2.30839	Signal recognition particle 19 kDa protein	SRP19
P09601	4511.41	0.772343	0.169102	4.56731	4.94016e-06	0.000553005	5.30626	Heme oxygenase 1	HMOX1
P0C7X5	662.996	0.409343	0.139922	2.92551	0.00343893	0.0502897	2.46358	Zinc finger protein 806	ZNF806
P0CG39	202.766	0.482079	0.238221	2.02367	0.0430045	0.241952	1.36649	POTE ankyrin domain family member J	POTEJ
P10301	2706.04	-0.177718	0.0637611	-2.78725	0.00531575	0.0657676	2.27444	Ras-related protein R-Ras	RRAS
P11055	331.871	1.2022	0.206815	5.81292	6.13914e-09	3.00418e-06	8.21189	Myosin-3	MYH3
P11233	2681.16	0.269604	0.104694	2.57516	0.0100194	0.100359	1.99916	Ras-related protein Ral-A	RALA
P11498	21803.1	-0.136432	0.0574283	-2.3757	0.0175157	0.143762	1.75657	Pyruvate carboxylase, mitochondrial	PC
P11802	4653.74	-0.23934	0.0629619	-3.80135	0.000143913	0.00630084	3.8419	Cyclin-dependent kinase 4	CDK4
P12259	4682.99	1.54948	0.392564	3.94706	7.91167e-05	0.00416204	4.10173	Coagulation factor V	F5
P13498	983.166	0.3853	0.133396	2.88841	0.003872	0.0539963	2.41206	Cytochrome b-245 light chain	CYBA
P13674	11225.9	-0.488157	0.142523	-3.4251	0.000614563	0.0168681	3.21143	Prolyl 4-hydroxylase subunit alpha-1	P4HA1
P13807	9913.41	-0.260811	0.0626052	-4.16596	3.10046e-05	0.00205091	4.50857	Glycogen [starch] synthase, muscle	GYS1
P14384	6912.85	-0.150757	0.0757817	-1.98936	0.0466614	0.253245	1.33104	Carboxypeptidase M	CPM
P14406	1248.1	-0.25348	0.0973527	-2.60373	0.00922164	0.094314	2.03519	Cytochrome c oxidase subunit 7A2, mitochondrial	COX7A2
P14854	4934.56	-0.201384	0.0961029	-2.0955	0.0361265	0.220623	1.44217	Cytochrome c oxidase subunit 6B1	COX6B1
P15509	613.678	0.47192	0.153346	3.07749	0.0020875	0.0375919	2.68037	Granulocyte-macrophage colony-stimulating factor receptor subunit alpha	CSF2RA
P15514	409.608	0.965359	0.198016	4.87516	1.08721e-06	0.000188968	5.96369	Amphiregulin	AREG
P15924	43291.7	-0.251756	0.0717463	-3.50898	0.000449829	0.0135374	3.34695	Desmoplakin	DSP
P15927	5326.89	-0.208755	0.100119	-2.08507	0.0370634	0.223484	1.43105	Replication protein A 32 kDa subunit	RPA2
P16278	3948.94	-0.189286	0.0854243	-2.21583	0.0267033	0.188788	1.57344	Beta-galactosidase	GLB1
P16403	851.474	0.887279	0.259717	3.41633	0.000634703	0.0171678	3.19743	Histone H1.2	H1-2
P16415	192.924	0.334613	0.166404	2.01085	0.0443417	0.246257	1.35319	Zinc finger protein 823	ZNF823
P16591	2490.71	-0.264234	0.062542	-4.22491	2.39038e-05	0.00169895	4.62153	Tyrosine-protein kinase Fer	FER
P17676	1058.15	0.318905	0.095925	3.32452	0.000885698	0.0219122	3.05271	CCAAT/enhancer-binding protein beta	CEBPB
P17858	12674.3	-0.316752	0.108577	-2.91731	0.0035307	0.0511218	2.45214	ATP-dependent 6-phosphofructokinase, liver type	PFKL
P19012	3228.15	-0.209637	0.0911715	-2.29937	0.0214841	0.164604	1.66788	Keratin, type I cytoskeletal 15	KRT15
P20020	5521.86	0.304161	0.116365	2.61386	0.00895262	0.0926313	2.04805	Plasma membrane calcium-transporting ATPase 1	ATP2B1
P21266	2798.49	0.319529	0.0986485	3.23907	0.00119921	0.0267957	2.92111	Glutathione S-transferase Mu 3	GSTM3
P21912	12316.6	-0.233056	0.0929196	-2.50815	0.0121367	0.113406	1.9159	Succinate dehydrogenase [ubiquinone] iron-sulfur subunit, mitochondrial	SDHB
P22352	245.043	0.771739	0.14838	5.2011	1.98113e-07	5.65265e-05	6.70309	Glutathione peroxidase 3	GPX3
P23219	859.536	-0.455504	0.183978	-2.47587	0.0132913	0.120731	1.87643	Prostaglandin G/H synthase 1	PTGS1
P23258	5511.73	-0.147881	0.0649173	-2.27798	0.0227276	0.170037	1.64345	Tubulin gamma-1 chain	TUBG1
P23434	2854.14	0.180045	0.0851887	2.11349	0.0345589	0.215783	1.46144	Glycine cleavage system H protein, mitochondrial	GCSH
P23610	1285.8	0.378894	0.104686	3.61933	0.000295364	0.0101718	3.52964	40-kDa huntingtin-associated protein	F8A1
P23921	12065.7	-0.247977	0.100791	-2.46032	0.0138812	0.124317	1.85757	Ribonucleoside-diphosphate reductase large subunit	RRM1
P24928	10130.3	-0.258557	0.0857235	-3.01617	0.0025599	0.0420214	2.59178	DNA-directed RNA polymerase II subunit RPB1	POLR2A
P24941	3071.31	-0.298977	0.103718	-2.88258	0.00394427	0.0543334	2.40403	Cyclin-dependent kinase 2	CDK2
P25445	2381.29	0.346171	0.112811	3.0686	0.00215063	0.0381928	2.66743	Tumor necrosis factor receptor superfamily member 6	FAS
P25788	7916.4	0.266409	0.0987623	2.69748	0.00698671	0.0789818	2.15573	Proteasome subunit alpha type-3	PSMA3
P26196	12037.6	-0.163808	0.0575063	-2.84852	0.00439231	0.0590443	2.35731	Probable ATP-dependent RNA helicase DDX6	DDX6
P26447	506	-0.250469	0.109674	-2.28376	0.0223858	0.168613	1.65003	Protein S100-A4	S100A4
P26599	9244.25	-0.137789	0.0694786	-1.98319	0.0473464	0.255304	1.32471	Polypyrimidine tract-binding protein 1	PTBP1
P27144	5334.89	-0.207389	0.0833958	-2.4868	0.0128899	0.118679	1.88975	Adenylate kinase 4, mitochondrial	AK4
P27694	26802.8	-0.280827	0.133919	-2.09699	0.0359947	0.220217	1.44376	Replication protein A 70 kDa DNA-binding subunit	RPA1
P29317	2958.99	0.616926	0.142368	4.33332	1.46876e-05	0.00124213	4.83305	Ephrin type-A receptor 2	EPHA2
P30046	2877.4	0.292519	0.07886	3.70935	0.000207795	0.00802472	3.68237	D-dopachrome decarboxylase	DDT
P30291	132.328	-0.375593	0.181144	-2.07345	0.0381306	0.227253	1.41873	Wee1-like protein kinase	WEE1
P30622	2266.6	0.239786	0.0736819	3.25434	0.00113655	0.0259157	2.94441	CAP-Gly domain-containing linker protein 1	CLIP1
P31040	18541.8	-0.296296	0.0871792	-3.3987	0.000677073	0.0178092	3.16936	Succinate dehydrogenase [ubiquinone] flavoprotein subunit, mitochondrial	SDHA
P31327	190448	-0.245979	0.0585826	-4.19885	2.68278e-05	0.00186705	4.57141	Carbamoyl-phosphate synthase [ammonia], mitochondrial	CPS1
P32970	2939.52	-0.268379	0.0968591	-2.77082	0.0055916	0.0681706	2.25246	CD70 antigen	CD70
P34897	21527.7	0.183901	0.0929296	1.97892	0.0478245	0.257045	1.32035	Serine hydroxymethyltransferase, mitochondrial	SHMT2
P35237	944.559	0.203648	0.0992399	2.05208	0.0401622	0.23253	1.39618	Serpin B6	SERPINB6
P35244	4866.95	-0.276689	0.119321	-2.31886	0.0204025	0.160175	1.69032	Replication protein A 14 kDa subunit	RPA3
P35249	5891.29	-0.148689	0.0488792	-3.04197	0.00235033	0.0405751	2.62887	Replication factor C subunit 4	RFC4
P35250	9064.1	-0.164182	0.0822226	-1.9968	0.0458474	0.251483	1.33869	Replication factor C subunit 2	RFC2
P35251	6410.36	-0.0964971	0.0479614	-2.01197	0.0442228	0.246117	1.35435	Replication factor C subunit 1	RFC1
P35269	2554.62	-0.279434	0.122574	-2.27972	0.0226244	0.169522	1.64542	General transcription factor IIF subunit 1	GTF2F1
P35354	515.683	0.419205	0.167216	2.50697	0.0121771	0.113625	1.91445	Prostaglandin G/H synthase 2	PTGS2
P35520	3838.92	0.419207	0.110209	3.80374	0.000142526	0.00630084	3.84611	Cystathionine beta-synthase	CBS
P35625	2183.9	-0.201972	0.0973228	-2.07528	0.0379604	0.226643	1.42067	Metalloproteinase inhibitor 3	TIMP3
P35908	637.18	0.58539	0.260709	2.24538	0.0247439	0.18008	1.60653	Keratin, type II cytoskeletal 2 epidermal	KRT2
P36551	4742.8	0.172632	0.08457	2.04129	0.041222	0.236113	1.38487	Oxygen-dependent coproporphyrinogen-III oxidase, mitochondrial	CPOX
P36578	30492.9	-0.297773	0.106164	-2.80483	0.00503428	0.0637008	2.29806	60S ribosomal protein L4	RPL4
P36941	868.222	0.340073	0.103973	3.27077	0.00107256	0.0249679	2.96958	Tumor necrosis factor receptor superfamily member 3	LTBR
P37108	4620.52	-0.307982	0.123866	-2.48642	0.0129035	0.118679	1.88929	Signal recognition particle 14 kDa protein	SRP14
P38435	4703.66	-0.147408	0.0675396	-2.18254	0.0290696	0.197774	1.53656	Vitamin K-dependent gamma-carboxylase	GGCX
P38570	871.344	0.301294	0.108077	2.78778	0.00530713	0.0657676	2.27514	Integrin alpha-E	ITGAE
P38606	16150.6	-0.131669	0.0630438	-2.08853	0.0367496	0.222597	1.43475	V-type proton ATPase catalytic subunit A	ATP6V1A
P38919	15457.8	-0.190644	0.0742375	-2.56802	0.010228	0.100945	1.99021	Eukaryotic initiation factor 4A-III	EIF4A3
P40763	13090.6	-0.21258	0.0592513	-3.58778	0.000333508	0.0110868	3.47689	Signal transducer and activator of transcription 3	STAT3
P41134	630.74	0.454563	0.146267	3.10777	0.00188505	0.0351788	2.72468	DNA-binding protein inhibitor ID-1	ID1
P41440	1526.6	0.240009	0.091878	2.61225	0.00899475	0.0928808	2.04601	Reduced folate transporter	SLC19A1
P42025	1651.97	-0.172587	0.0760886	-2.26824	0.0233145	0.173071	1.63237	Beta-centractin	ACTR1B
P42695	5813.65	-0.263313	0.0540429	-4.8723	1.10309e-06	0.000188968	5.95739	Condensin-2 complex subunit D3	NCAPD3
P42766	2841.61	-0.426392	0.142197	-2.99861	0.00271218	0.043304	2.56668	60S ribosomal protein L35	RPL35
P42773	1303.75	-0.282112	0.112008	-2.51868	0.0117796	0.111001	1.92887	Cyclin-dependent kinase 4 inhibitor C	CDKN2C
P42892	5553.4	0.185006	0.0670424	2.75954	0.0057883	0.0695071	2.23745	Endothelin-converting enzyme 1	ECE1
P43007	3350.93	0.601661	0.132097	4.5547	5.24599e-06	0.000568506	5.28017	Neutral amino acid transporter A	SLC1A4
P43246	17302.3	-0.188789	0.0756174	-2.49663	0.0125379	0.116019	1.90178	DNA mismatch repair protein Msh2	MSH2
P43897	8121.91	-0.169524	0.0712257	-2.3801	0.0173081	0.142937	1.76175	Elongation factor Ts, mitochondrial	TSFM
P46087	12821.5	0.124777	0.0586448	2.12767	0.0333643	0.212873	1.47672	Probable 28S rRNA (cytosine(4447)-C(5))-methyltransferase	NOP2
P47224	1167.46	-0.418524	0.119223	-3.51044	0.000447362	0.0135374	3.34934	Guanine nucleotide exchange factor MSS4	RABIF
P47985	7515.76	-0.240811	0.0870256	-2.76713	0.00565517	0.0685703	2.24755	Cytochrome b-c1 complex subunit Rieske, mitochondrial	UQCRFS1
P48147	9261.41	0.232776	0.101513	2.29307	0.0218442	0.165278	1.66066	Prolyl endopeptidase	PREP
P48723	2829.25	0.170752	0.084354	2.02423	0.0429469	0.241952	1.36707	Heat shock 70 kDa protein 13	HSPA13
P48775	299.457	1.00151	0.264757	3.78276	0.000155099	0.00660011	3.80939	Tryptophan 2,3-dioxygenase	TDO2
P49137	835.711	0.219549	0.0826438	2.65657	0.00789398	0.085064	2.1027	MAP kinase-activated protein kinase 2	MAPKAPK2
P49589	7277.08	0.209712	0.0903441	2.32126	0.0202731	0.159436	1.69308	Cysteine--tRNA ligase, cytoplasmic	CARS1
P49643	5405.52	-0.125263	0.0548141	-2.28523	0.0222993	0.168151	1.65171	DNA primase large subunit	PRIM2
P49662	1592.63	0.228673	0.0748412	3.05545	0.00224723	0.0392004	2.64835	Caspase-4	CASP4
P49674	740.301	-0.480802	0.123503	-3.89305	9.89925e-05	0.004863	4.0044	Casein kinase I isoform epsilon	CSNK1E
P49757	6953.26	-0.171765	0.0652653	-2.63179	0.00849362	0.0895045	2.07091	Protein numb homolog	NUMB
P49796	604.577	0.257075	0.122957	2.09077	0.0365489	0.222187	1.43713	Regulator of G-protein signaling 3	RGS3
P49848	2472.95	0.185144	0.064038	2.89116	0.00383825	0.0537188	2.41587	Transcription initiation factor TFIID subunit 6	TAF6
P50443	471.34	0.252393	0.118382	2.13203	0.0330046	0.212431	1.48143	Sulfate transporter	SLC26A2
P50479	4137.63	0.18536	0.079142	2.34212	0.0191744	0.153876	1.71728	PDZ and LIM domain protein 4	PDLIM4
P51149	18390.1	0.139419	0.0570245	2.4449	0.0144891	0.128172	1.83896	Ras-related protein Rab-7a	RAB7A
P51398	6521.19	-0.267448	0.0668875	-3.99848	6.37505e-05	0.00349112	4.19552	28S ribosomal protein S29, mitochondrial	DAP3
P51532	5118.62	-0.174928	0.075733	-2.3098	0.0208994	0.161607	1.67987	Transcription activator BRG1	SMARCA4
P51948	2736.63	-0.175412	0.0837575	-2.09428	0.0362346	0.220879	1.44088	CDK-activating kinase assembly factor MAT1	MNAT1
P52272	22687.2	-0.220453	0.0765049	-2.88156	0.00395713	0.0543983	2.40262	Heterogeneous nuclear ribonucleoprotein M	HNRNPM
P52435	3114.63	-0.222395	0.0927677	-2.39733	0.0165152	0.139315	1.78212	DNA-directed RNA polymerase II subunit RPB11-a	POLR2J
P52701	14996.3	-0.122936	0.0579253	-2.12232	0.0338113	0.21432	1.47094	DNA mismatch repair protein Msh6	MSH6
P52895	998.797	-0.227175	0.0831772	-2.73121	0.00631017	0.0731914	2.19996	Aldo-keto reductase family 1 member C2	AKR1C2
P53365	1108.17	0.604481	0.184089	3.28363	0.0010248	0.0243654	2.98936	Arfaptin-2	ARFIP2
P53367	3742.14	0.325995	0.0897485	3.63232	0.000280883	0.0100027	3.55147	Arfaptin-1	ARFIP1
P53602	4036.15	0.20046	0.0747668	2.68113	0.00733732	0.081076	2.13446	Diphosphomevalonate decarboxylase	MVD
P53634	3545.43	-0.278413	0.116075	-2.39857	0.0164594	0.139217	1.78359	Dipeptidyl peptidase 1	CTSC
P53701	5581.17	0.175007	0.0606461	2.88572	0.00390523	0.0540183	2.40835	Holocytochrome c-type synthase	HCCS
P53794	924.592	0.2763	0.116	2.38191	0.0172232	0.142587	1.76389	Sodium/myo-inositol cotransporter	SLC5A3
P54709	5551.49	0.144928	0.072984	1.98574	0.0470617	0.254385	1.32733	Sodium/potassium-transporting ATPase subunit beta-3	ATP1B3
P54920	13944.6	-0.20544	0.0490301	-4.19008	2.78851e-05	0.00190171	4.55463	Alpha-soluble NSF attachment protein	NAPA
P55017	5526.09	-0.63052	0.138469	-4.55351	5.27577e-06	0.000568506	5.27771	Solute carrier family 12 member 3	SLC12A3
P55060	28342.8	-0.15512	0.0759808	-2.04157	0.0411947	0.236113	1.38516	Exportin-2	CSE1L
P55160	166.978	1.50573	0.291837	5.1595	2.47611e-07	6.61716e-05	6.60623	Nck-associated protein 1-like	NCKAP1L
P55212	422.363	0.823488	0.15287	5.38686	7.16975e-08	2.39505e-05	7.1445	Caspase-6	CASP6
P56282	1121.95	-0.200986	0.0747517	-2.68872	0.00717273	0.0801355	2.14432	DNA polymerase epsilon subunit 2	POLE2
P60520	948.88	0.340219	0.132261	2.57234	0.0101014	0.100727	1.99562	Gamma-aminobutyric acid receptor-associated protein-like 2	GABARAPL2
P61106	10659.9	0.157382	0.0601028	2.61856	0.00883029	0.0920554	2.05403	Ras-related protein Rab-14	RAB14
P61201	4792.88	0.146469	0.0677979	2.16038	0.0307434	0.203969	1.51225	COP9 signalosome complex subunit 2	COPS2
P61758	2086.53	-0.227258	0.0836723	-2.71604	0.00660671	0.0762339	2.18001	Prefoldin subunit 3	VBP1
P61960	1188.08	0.181036	0.0876907	2.06448	0.0389722	0.229202	1.40924	Ubiquitin-fold modifier 1	UFM1
P61981	4630.22	0.274356	0.0537365	5.10558	3.2979e-07	7.86902e-05	6.48176	14-3-3 protein gamma	YWHAG
P62745	2391.92	0.201016	0.0704821	2.85201	0.00434435	0.0586355	2.36208	Rho-related GTP-binding protein RhoB	RHOB
P63241	5878.63	-0.199487	0.0808955	-2.46598	0.0136637	0.123029	1.86443	Eukaryotic translation initiation factor 5A-1	EIF5A
P63272	1227.58	-0.254006	0.125938	-2.01692	0.043704	0.24434	1.35948	Transcription elongation factor SPT4	SUPT4H1
P69905	426.84	0.385457	0.174952	2.20322	0.0275795	0.192538	1.55941	Hemoglobin subunit alpha	HBA1
P78536	3518.3	0.166114	0.074466	2.23073	0.0256988	0.184656	1.59009	Disintegrin and metalloproteinase domain-containing protein 17	ADAM17
P82673	6370.41	-0.130445	0.0626173	-2.0832	0.0372326	0.224046	1.42908	28S ribosomal protein S35, mitochondrial	MRPS35
P82675	4862.27	-0.176579	0.0801365	-2.20348	0.0275607	0.192538	1.55971	28S ribosomal protein S5, mitochondrial	MRPS5
P82932	3100.62	-0.365682	0.0766814	-4.76885	1.85283e-06	0.000281335	5.73216	28S ribosomal protein S6, mitochondrial	MRPS6
P83111	5290.82	0.221154	0.0764965	2.89104	0.0038397	0.0537188	2.4157	Serine beta-lactamase-like protein LACTB, mitochondrial	LACTB
P84022	872.498	0.223181	0.0852444	2.61814	0.00884117	0.0920554	2.05349	Mothers against decapentaplegic homolog 3	SMAD3
P85037	293.179	-0.272916	0.136794	-1.99509	0.0460334	0.251677	1.33693	Forkhead box protein K1	FOXK1
Q00169	4440.66	0.186356	0.0886039	2.10325	0.0354443	0.219263	1.45045	Phosphatidylinositol transfer protein alpha isoform	PITPNA
Q00266	471.777	-0.3237	0.147078	-2.20087	0.0277455	0.193045	1.55681	S-adenosylmethionine synthase isoform type-1	MAT1A
Q01650	4475.93	0.586403	0.0713452	8.21923	2.04807e-16	1.36831e-12	15.6887	Large neutral amino acids transporter small subunit 1	SLC7A5
Q02252	10179	-0.103548	0.0491439	-2.10704	0.0351142	0.217757	1.45452	Methylmalonate-semialdehyde dehydrogenase [acylating], mitochondrial	ALDH6A1
Q02750	1743.89	-0.171247	0.0804263	-2.12924	0.0332341	0.212873	1.47842	Dual specificity mitogen-activated protein kinase kinase 1	MAP2K1
Q03164	2630.72	0.606448	0.0865959	7.00319	2.50201e-12	2.78599e-09	11.6017	Histone-lysine N-methyltransferase 2A	KMT2A
Q03169	10696.7	-0.316046	0.0553016	-5.71494	1.0974e-08	4.58235e-06	7.95963	Tumor necrosis factor alpha-induced protein 2	TNFAIP2
Q03701	9054.8	-0.132227	0.0666435	-1.9841	0.047245	0.255169	1.32564	CCAAT/enhancer-binding protein zeta	CEBPZ
Q04323	3241.68	0.239318	0.109814	2.17929	0.0293098	0.198004	1.53299	UBX domain-containing protein 1	UBXN1
Q04446	12697.2	-0.362027	0.15268	-2.37115	0.017733	0.145081	1.75122	1,4-alpha-glucan-branching enzyme	GBE1
Q04695	37526.6	-0.201755	0.0837651	-2.40858	0.0160149	0.136648	1.79548	Keratin, type I cytoskeletal 17	KRT17
Q04828	213.916	-0.305394	0.139052	-2.19626	0.0280735	0.19396	1.5517	Aldo-keto reductase family 1 member C1	AKR1C1
Q05513	745.949	-0.457371	0.13401	-3.41295	0.000642632	0.0172427	3.19204	Protein kinase C zeta type	PRKCZ
Q05BV6	633.789	0.288225	0.120168	2.39851	0.0164618	0.139217	1.78352	PIK3R2 protein	PIK3R2
Q05CR6	1318.6	0.24477	0.0838123	2.92046	0.0034952	0.0507639	2.45653	VRK2 protein (Fragment)	VRK2
Q05DA4	6378.69	-0.260201	0.0858888	-3.02951	0.00244955	0.0415366	2.61091	Procollagen-proline 4-dioxygenase	P4HA2
Q05DH4	382.881	0.410009	0.112869	3.6326	0.000280583	0.0100027	3.55194	FHF complex subunit HOOK interacting protein 1A	FHIP1A
Q06481	1807.08	0.607359	0.192103	3.16163	0.0015689	0.0314059	2.8044	Amyloid beta precursor like protein 2	APLP2
Q07954	1084.11	-0.27419	0.0848063	-3.23313	0.0012244	0.0271769	2.91207	Prolow-density lipoprotein receptor-related protein 1	LRP1
Q08211	42842.1	-0.256845	0.0862373	-2.97835	0.00289802	0.0451127	2.5379	ATP-dependent RNA helicase A	DHX9
Q08426	6636.13	-0.122704	0.0533327	-2.30072	0.0214073	0.164205	1.66944	Peroxisomal bifunctional enzyme	EHHADH
Q08722	4412.2	0.221363	0.0832019	2.66055	0.00780129	0.0842823	2.10783	Leukocyte surface antigen CD47	CD47
Q08945	19079.1	-0.20234	0.0631582	-3.2037	0.00135675	0.0288676	2.8675	FACT complex subunit SSRP1	SSRP1
Q08AF3	7319.55	0.237252	0.113718	2.08632	0.0369495	0.223201	1.43239	Schlafen family member 5	SLFN5
Q08J23	25498	-0.221353	0.0861888	-2.56823	0.0102218	0.100945	1.99047	RNA cytosine C(5)-methyltransferase NSUN2	NSUN2
Q0VG01	617.454	0.676825	0.185469	3.64927	0.00026299	0.00954911	3.58006	Zinc finger protein 112 homolog (Mouse)	ZFP112
Q0Z944	416.427	1.20545	0.198667	6.06767	1.29778e-09	7.88226e-07	8.8868	Beta globin (Fragment)	HBB
Q10471	8985.3	0.196696	0.07428	2.64803	0.00809618	0.0862689	2.09172	Polypeptide N-acetylgalactosaminyltransferase 2	GALNT2
Q10567	6167.28	-0.189234	0.0915522	-2.06695	0.0387385	0.228431	1.41186	AP-1 complex subunit beta-1	AP1B1
Q10570	14341.3	-0.25883	0.0691257	-3.74433	0.000180873	0.00732371	3.74263	Cleavage and polyadenylation specificity factor subunit 1	CPSF1
Q10589	767.705	0.372592	0.0873348	4.26625	1.98786e-05	0.00156246	4.70161	Bone marrow stromal antigen 2	BST2
Q12765	3959.4	0.209926	0.0743571	2.82322	0.00475442	0.061692	2.3229	Secernin-1	SCRN1
Q12769	12907.7	-0.169667	0.060198	-2.81849	0.00482507	0.0622322	2.3165	Nuclear pore complex protein Nup160	NUP160
Q12770	803.275	0.229043	0.0916125	2.50013	0.0124148	0.115101	1.90606	Sterol regulatory element-binding protein cleavage-activating protein	SCAP
Q12846	1843.11	0.133078	0.0659568	2.01765	0.043628	0.244324	1.36023	Syntaxin-4	STX4
Q12873	4871.73	-0.205094	0.058086	-3.53086	0.000414205	0.0130533	3.38278	Chromodomain-helicase-DNA-binding protein 3	CHD3
Q12899	2853.04	0.136287	0.062261	2.18897	0.0285991	0.196171	1.54365	Tripartite motif-containing protein 26	TRIM26
Q12974	891.939	0.226562	0.105673	2.14398	0.0320342	0.208556	1.49439	Protein tyrosine phosphatase type IVA 2	PTP4A2
Q12996	7087.91	-0.139302	0.0699585	-1.9912	0.0464587	0.252555	1.33293	Cleavage stimulation factor subunit 3	CSTF3
Q13098	2234.39	0.161535	0.0817581	1.97576	0.0481815	0.257727	1.31712	COP9 signalosome complex subunit 1	GPS1
Q13137	4079.12	0.588549	0.171208	3.43763	0.00058682	0.0162678	3.23149	Calcium-binding and coiled-coil domain-containing protein 2	CALCOCO2
Q13190	5362.44	0.264268	0.0993403	2.66023	0.00780883	0.0842823	2.10741	Syntaxin-5	STX5
Q13242	6581.72	-0.230821	0.0778919	-2.96336	0.00304305	0.046096	2.51669	Serine/arginine-rich splicing factor 9	SRSF9
Q13268	1420.69	0.54195	0.118687	4.5662	4.96636e-06	0.000553005	5.30396	Dehydrogenase/reductase SDR family member 2, mitochondrial	DHRS2
Q13371	511.371	-0.349412	0.115409	-3.02761	0.00246496	0.0415955	2.60819	Phosducin-like protein	PDCL
Q13395	2361.06	-0.128788	0.0622861	-2.06769	0.0386692	0.228425	1.41263	Probable methyltransferase TARBP1	TARBP1
Q13405	4099	-0.146061	0.0560458	-2.6061	0.00915806	0.0938421	2.0382	39S ribosomal protein L49, mitochondrial	MRPL49
Q13423	23429.8	-0.170832	0.074657	-2.28822	0.0221247	0.167022	1.65512	NAD(P) transhydrogenase, mitochondrial	NNT
Q13425	10958.9	-0.165448	0.071553	-2.31225	0.020764	0.161215	1.68269	Beta-2-syntrophin	SNTB2
Q13432	138.51	0.483565	0.179627	2.69205	0.00710136	0.0797381	2.14866	Protein unc-119 homolog A	UNC119
Q13444	3549.77	0.154685	0.0538954	2.8701	0.00410345	0.0559493	2.38685	Disintegrin and metalloproteinase domain-containing protein 15	ADAM15
Q13470	485.369	-0.275983	0.102768	-2.6855	0.00724205	0.0806403	2.14014	Non-receptor tyrosine-protein kinase TNK1	TNK1
Q13487	201.952	0.295028	0.147862	1.9953	0.0460105	0.251677	1.33714	snRNA-activating protein complex subunit 2	SNAPC2
Q13501	7701.38	1.17117	0.430588	2.71994	0.00652943	0.0756033	2.18512	Sequestosome-1	SQSTM1
Q13617	2779.17	-0.209214	0.0813563	-2.57157	0.0101238	0.100801	1.99466	Cullin-2	CUL2
Q13636	2712.36	0.185913	0.0797544	2.33108	0.0197494	0.156705	1.70445	Ras-related protein Rab-31	RAB31
Q13784	199.051	1.78933	0.343084	5.21544	1.83386e-07	5.5691e-05	6.73663	APOA4 protein (Fragment)	APOA4
Q13838	8191.27	-0.200962	0.0619322	-3.24487	0.00117506	0.0265222	2.92994	Spliceosome RNA helicase DDX39B	DDX39B
Q14126	5245.54	0.205762	0.0713432	2.88412	0.00392511	0.0541811	2.40615	Desmoglein-2	DSG2
Q14145	4338.47	-0.173764	0.056929	-3.05229	0.00227102	0.0395123	2.64378	Kelch-like ECH-associated protein 1	KEAP1
Q14192	5597.92	-0.175046	0.0782485	-2.23705	0.025283	0.182809	1.59717	Four and a half LIM domains protein 2	FHL2
Q14210	703.556	-0.351803	0.11469	-3.06741	0.00215919	0.0381928	2.66571	Lymphocyte antigen 6D	LY6D
Q14329	405.821	0.816628	0.270419	3.01987	0.00252886	0.0417569	2.59707	Farnesyl pyrophosphate synthetase like-4 protein (Fragment)
Q14444	13912.8	-0.189761	0.0823275	-2.30495	0.0211691	0.163315	1.6743	Caprin-1	CAPRIN1
Q14451	3577.61	-0.395407	0.097765	-4.04447	5.24426e-05	0.00310061	4.28032	Growth factor receptor-bound protein 7	GRB7
Q14571	12935.5	-0.101133	0.0496341	-2.03758	0.0415918	0.237095	1.38099	Inositol 1,4,5-trisphosphate receptor type 2	ITPR2
Q14651	5200.7	0.179646	0.0698074	2.57346	0.0100687	0.100552	1.99702	Plastin-1	PLS1
Q14696	5603.86	-0.132194	0.060622	-2.18062	0.0292113	0.197932	1.53445	LRP chaperone MESD	MESD
Q14807	1694.6	-0.258228	0.0919448	-2.80851	0.0049771	0.0633371	2.30302	Kinesin-like protein KIF22	KIF22
Q14C86	14926.6	0.141189	0.0609822	2.31524	0.0205996	0.160966	1.68614	GTPase-activating protein and VPS9 domain-containing protein 1	GAPVD1
Q14TF0	3814.39	0.27706	0.127422	2.17434	0.0296795	0.199085	1.52754	Glutamate--cysteine ligase	GCLC
Q15012	111.604	1.22635	0.359566	3.41065	0.000648073	NA	3.18838	Lysosomal-associated transmembrane protein 4A	LAPTM4A
Q15019	10955.3	-0.199924	0.0914914	-2.18517	0.0288762	0.19706	1.53946	Septin-2	SEPTIN2
Q15032	1028.52	0.213785	0.102248	2.09085	0.0365412	0.222187	1.43722	R3H domain-containing protein 1	R3HDM1
Q15043	1792.03	0.378034	0.130638	2.89374	0.00380683	0.0537188	2.41944	Metal cation symporter ZIP14	SLC39A14
Q15120	1678.55	-0.302787	0.0931315	-3.25118	0.00114929	0.0260285	2.93957	[Pyruvate dehydrogenase (acetyl-transferring)] kinase isozyme 3, mitochondrial	PDK3
Q15182	10516.2	-0.214548	0.100308	-2.13889	0.0324449	0.209637	1.48885	Small nuclear ribonucleoprotein-associated protein	SNRPB
Q15370	4338.58	-0.263743	0.0931723	-2.8307	0.00464462	0.0607811	2.33305	Elongin-B	ELOB
Q15393	32866.9	-0.168845	0.0662808	-2.54743	0.0108521	0.105076	1.96449	Splicing factor 3B subunit 3	SF3B3
Q15527	1191.22	-0.257527	0.0921804	-2.79373	0.00521037	0.0651882	2.28313	Surfeit locus protein 2	SURF2
Q15572	193.359	-0.528383	0.166611	-3.17137	0.00151724	0.0308824	2.81895	TATA box-binding protein-associated factor RNA polymerase I subunit C	TAF1C
Q15631	3132.81	0.29502	0.0944804	3.12255	0.00179291	0.0343222	2.74644	Translin	TSN
Q15650	2341.6	-0.211523	0.0767818	-2.75485	0.00587184	0.0701784	2.23123	Activating signal cointegrator 1	TRIP4
Q15758	5504.7	0.878815	0.172934	5.0818	3.73876e-07	8.61332e-05	6.42727	Neutral amino acid transporter B(0)	SLC1A5
Q15800	864.946	-0.183056	0.0908637	-2.01462	0.0439447	0.245275	1.35709	Methylsterol monooxygenase 1	MSMO1
Q15910	5337.93	-0.118907	0.0532423	-2.23331	0.0255283	0.183901	1.59298	Histone-lysine N-methyltransferase EZH2	EZH2
Q16543	7759.51	0.193323	0.0592816	3.26109	0.00110984	0.0255257	2.95474	Hsp90 co-chaperone Cdc37	CDC37
Q16706	2307.92	0.618153	0.143611	4.30436	1.67467e-05	0.00138129	4.77607	Alpha-mannosidase 2	MAN2A1
Q16799	1563.55	0.198129	0.0931163	2.12776	0.0333573	0.212873	1.47681	Reticulon-1	RTN1
Q16850	6161.16	0.5986	0.135908	4.40446	1.06047e-05	0.000932241	4.9745	Lanosterol 14-alpha demethylase	CYP51A1
Q17RX7	1055.21	-0.226583	0.0799493	-2.83409	0.00459567	0.0603216	2.33765	Ras association (RalGDS/AF-6) domain family member 1	RASSF1
Q1KKQ2	172.694	-0.308749	0.151823	-2.03361	0.0419911	0.238963	1.37684	Serine/threonine-protein kinase	PRKD1
Q29RF7	21230.6	-0.240944	0.0645346	-3.73356	0.000188791	0.00750738	3.72402	Sister chromatid cohesion protein PDS5 homolog A	PDS5A
Q2M1P5	3198.74	0.141046	0.06658	2.11845	0.0341369	0.215206	1.46678	Kinesin-like protein KIF7	KIF7
Q2M3X1	1115.95	0.254106	0.0785478	3.23505	0.0012162	0.0270848	2.91499	HMGXB4 protein	HMGXB4
Q2NKM7	463.732	-0.226604	0.0993176	-2.28161	0.0225125	0.169186	1.64758	DDX11 protein	DDX11
Q2TA85	458.605	-0.492152	0.101562	-4.84582	1.26093e-06	0.000200578	5.89931	C10orf54 protein (Fragment)	C10orf54
Q2TNI1	3261.73	-0.208033	0.0737493	-2.82081	0.00479026	0.0619028	2.31964	Caveolin	CAV1
Q32P28	7179.86	-0.176183	0.0686016	-2.5682	0.0102227	0.100945	1.99043	Prolyl 3-hydroxylase 1	P3H1
Q32Q14	6510.5	-0.244825	0.0902059	-2.71407	0.0066463	0.0762954	2.17742	Complex I-B14.5a (Fragment)	NDUFA7
Q32Q70	978.935	-0.291815	0.107802	-2.70695	0.00679044	0.0776831	2.1681	ZBTB38 protein (Fragment)	ZBTB38
Q3KRB6	543.88	-0.457761	0.106747	-4.28828	1.8006e-05	0.00146705	4.74458	Chromosome 20 open reading frame 44, isoform CRA_g	UQCC
Q49A71	2455.55	-0.171731	0.0738418	-2.32566	0.0200369	0.158559	1.69817	5-demethoxyubiquinone hydroxylase, mitochondrial	COQ7
Q4G0F4	4350.93	-0.281402	0.0745648	-3.77393	0.000160698	0.00675005	3.79399	DNA-directed RNA polymerase	POLRMT
Q4G148	379.174	0.372097	0.133071	2.79623	0.00517022	0.064929	2.28649	Glucoside xylosyltransferase 1	GXYLT1
Q4KMR3	14405.4	-0.209419	0.090874	-2.3045	0.0211946	0.163323	1.67377	MYO1E variant protein	MYO1E
Q4U2R6	888.66	-0.250883	0.0811444	-3.09181	0.00198941	0.0367162	2.70128	39S ribosomal protein L51, mitochondrial	MRPL51
Q4W5Q4	318.138	0.544384	0.192608	2.82638	0.00470778	0.0613112	2.32718	Cyclic nucleotide ras GEF (Fragment)	PDZGEF1
Q53EW8	4647.34	-0.192148	0.0890273	-2.1583	0.0309042	0.204629	1.50998	Sulfurtransferase (Fragment)
Q53F02	5246.48	-0.246767	0.0845987	-2.91691	0.00353514	0.0511218	2.45159	Cleavage and polyadenylation specific factor 3, 73kDa variant (Fragment)
Q53F11	1636.44	-0.269003	0.0843903	-3.18761	0.00143454	0.0298408	2.84329	tRNA isopentenyltransferase 1 variant (Fragment)
Q53FI2	8699.89	-0.181377	0.049048	-3.69796	0.000217343	0.0081577	3.66285	Glyceronephosphate O-acyltransferase variant (Fragment)
Q53FX5	1358.76	-0.176635	0.0853019	-2.07071	0.0383864	0.228138	1.41582	Lin-7 homolog C variant (Fragment)
Q53G19	6485.95	-0.132975	0.0551193	-2.4125	0.0158435	0.135409	1.80015	Mitochondrial ribosomal protein L11 isoform a variant (Fragment)
Q53GD7	4214.16	-0.277257	0.0890935	-3.11198	0.00185839	0.0350732	2.73086	FUS interacting protein (Serine-arginine rich) 1 isoform 2 variant (Fragment)
Q53GX7	24168.4	0.270242	0.0909146	2.97249	0.00295398	0.0451662	2.52959	Threonyl-tRNA synthetase (Fragment)
Q53H36	4168.53	-0.183547	0.0650295	-2.82252	0.00476472	0.061692	2.32196	CDK5 regulatory subunit associated protein 1 isoform a variant (Fragment)
Q53HF1	5450.1	0.162322	0.0748785	2.1678	0.0301739	0.201806	1.52037	Heme oxygenase (biliverdin-producing) (Fragment)
Q53HI7	1513.1	-0.198727	0.0663095	-2.99696	0.00272689	0.043304	2.56433	Dehydrogenase/reductase (SDR family) member 3 variant (Fragment)
Q53LP3	566.65	0.221418	0.105097	2.10679	0.0351358	0.217757	1.45425	Ankyrin repeat domain-containing protein SOWAHC	SOWAHC
Q53R41	1661.68	-0.195829	0.068938	-2.84066	0.00450207	0.0597975	2.34659	FAST kinase domain-containing protein 1, mitochondrial	FASTKD1
Q53X12	6828.11	0.176488	0.0785581	2.24659	0.024666	0.179906	1.6079	V-type proton ATPase subunit a
Q53XJ5	1802.08	-0.237037	0.0738384	-3.21021	0.00132638	0.0285856	2.87733	Peptidylprolyl isomerase	FKBP2
Q53Y06	6237.87	-0.159678	0.0575335	-2.77539	0.00551353	0.0673417	2.25857	ATPase, H+ transporting, lysosomal 31kDa, V1 subunit E isoform 1	ATP6V1E1
Q562Z4	843.159	0.553856	0.139213	3.97847	6.93603e-05	0.00373707	4.15889	Actin-like protein (Fragment)	ACT
Q567V2	966.212	0.301832	0.0788356	3.82862	0.000128863	0.0060205	3.88987	Mpv17-like protein 2	MPV17L2
Q58EY4	5298.06	-0.145938	0.071094	-2.05275	0.0400966	0.23253	1.39689	SWI/SNF related, matrix associated, actin dependent regulator of chromatin, subfamily c, member 1	SMARCC1
Q597H1	5716.48	-0.690666	0.170987	-4.03928	5.36146e-05	0.00311478	4.27072	N-myc downstream-regulated gene 1 protein	TRG14
Q59EC0	13701	-0.158149	0.0775229	-2.04003	0.0413477	0.236113	1.38355	Adenosine deaminase, RNA-specific isoform ADAR-a variant (Fragment)
Q59ED7	12785.7	0.127356	0.0474733	2.68269	0.00730332	0.0810523	2.13648	NADPH--hemoprotein reductase (Fragment)
Q59EN2	1167.9	0.167244	0.0781473	2.14011	0.0323457	0.209198	1.49018	NAD(P)H dehydrogenase, quinone 2 variant (Fragment)
Q59EQ5	1088.84	0.439454	0.162057	2.71174	0.00669321	0.0767021	2.17437	Cysteine and glycine-rich protein 1 variant (Fragment)
Q59FH6	288.054	0.415395	0.145278	2.85931	0.00424569	0.0575364	2.37205	Solute carrier family 22 member 5 variant (Fragment)
Q59FR8	13300.9	0.288675	0.0847405	3.40657	0.000657843	0.0175102	3.18188	Galectin (Fragment)
Q59G94	1378.31	-0.15628	0.0738887	-2.11507	0.0344238	0.215342	1.46314	Zinc finger protein 207 variant (Fragment)
Q59GA1	4343.19	-0.181821	0.0658968	-2.75917	0.00579486	0.0695071	2.23696	Splicing factor, arginine/serine-rich 10 (Transformer 2 homolog, Drosophila) variant (Fragment)
Q59GY0	1801.88	-0.151104	0.0690431	-2.18854	0.0286303	0.196183	1.54317	Apolipoprotein B mRNA editing enzyme, catalytic polypeptide-like 3C variant (Fragment)
Q59H02	201.6	0.7747	0.237911	3.25625	0.00112893	0.02583	2.94733	Suppression of tumorigenicity variant (Fragment)
Q59H39	1370.72	-0.678665	0.103151	-6.57934	4.7253e-11	3.94622e-08	10.3256	Signal transducer and activator of transcription (Fragment)
Q5BKZ1	4904.12	-0.333876	0.155859	-2.14217	0.0321795	0.2086	1.49242	DBIRD complex subunit ZNF326	ZNF326
Q5EBL4	218.187	0.578646	0.187492	3.08625	0.002027	0.0371738	2.69315	RILP-like protein 1	RILPL1
Q5HYI7	1230.04	0.373379	0.104671	3.56715	0.000360882	0.011854	3.44263	Metaxin-3	MTX3
Q5JPC1	4685.9	-0.203535	0.0522009	-3.89907	9.6563e-05	0.0048411	4.01519	Solute carrier family 25 (Mitochondrial deoxynucleotide carrier), member 19, isoform CRA_a	DKFZp667O1614
Q5JTV1	1008.96	-0.17062	0.0826638	-2.06402	0.0390161	0.229258	1.40876	Glucocorticoid modulatory element binding protein 2, isoform CRA_a	GMEB2
Q5JTZ9	3052.36	-0.293924	0.0586284	-5.01334	5.34928e-07	0.000109374	6.2717	Alanine--tRNA ligase, mitochondrial	AARS2
Q5JUR7	1048.86	-0.186014	0.0734176	-2.53364	0.0112884	0.108184	1.94737	Testis-expressed protein 30	TEX30
Q5MNZ6	1190.93	0.29771	0.132899	2.24012	0.025083	0.181954	1.60062	WD repeat domain phosphoinositide-interacting protein 3	WDR45B
Q5NDL2	2573.87	-0.186099	0.0732628	-2.54015	0.0110804	0.106516	1.95544	EGF domain-specific O-linked N-acetylglucosamine transferase	EOGT
Q5QNW6	37829.6	-0.21026	0.0848472	-2.4781	0.0132083	0.120225	1.87915	Histone H2B type 2-F	H2BC18
Q5QNY5	4054.16	0.206436	0.0861396	2.39652	0.0165514	0.139445	1.78117	Peroxin-19 (Fragment)	PEX19
Q5QPM7	1691.08	0.199269	0.0919985	2.166	0.0303112	0.202307	1.5184	Proteasome inhibitor PI31 subunit	PSMF1
Q5RI15	1286.18	0.253603	0.112172	2.26084	0.0237693	0.175279	1.62398	Cytochrome c oxidase assembly protein COX20, mitochondrial	COX20
Q5SRE5	12326.1	-0.118528	0.0567829	-2.08739	0.0368533	0.223022	1.43352	Nucleoporin NUP188	NUP188
Q5STP9	344.295	0.259249	0.120648	2.1488	0.0316504	0.20731	1.49962	Retinoid X nuclear receptor beta	RXRB
Q5SWX8	3441.38	0.176623	0.0756612	2.33439	0.0195751	0.155692	1.7083	Protein odr-4 homolog	ODR4
Q5T0D9	2403.04	0.238051	0.114304	2.08262	0.0372863	0.224046	1.42845	Tumor protein p63-regulated gene 1-like protein	TPRG1L
Q5T160	3173.02	-0.124404	0.0623775	-1.99437	0.0461116	0.251898	1.33619	Probable arginine--tRNA ligase, mitochondrial	RARS2
Q5T5C7	4307.75	0.349457	0.0834393	4.18816	2.81221e-05	0.00190171	4.55095	Seryl-tRNA synthetase	SARS1
Q5T5Y3	528.863	0.746652	0.178588	4.18086	2.90412e-05	0.00194024	4.53699	Calmodulin-regulated spectrin-associated protein 1	CAMSAP1
Q5T857	461.474	0.446251	0.107986	4.13248	3.58875e-05	0.00226193	4.44506	Mitogen-activated protein kinase kinase kinase 8 (Fragment)	MAP3K8
Q5TZT0	2384.32	0.208481	0.103303	2.01816	0.0435744	0.244229	1.36077	Three prime repair exonuclease 1	TREX1
Q5U0I6	3743.78	0.197923	0.073301	2.70015	0.0069309	0.0787179	2.15921	H.sapiens ras-related Hrab1A protein	RAB1A
Q5UIP0	11207.9	-0.193469	0.0681617	-2.83838	0.00453427	0.0597975	2.34349	Telomere-associated protein RIF1	RIF1
Q5VT06	676.301	0.454156	0.114153	3.97847	6.93595e-05	0.00373707	4.15889	Centrosome-associated protein 350	CEP350
Q5VVW2	1102.52	0.732269	0.245653	2.9809	0.002874	0.0448943	2.54151	GTPase-activating Rap/Ran-GAP domain-like protein 3	GARNL3
Q5VW36	752.718	-0.256818	0.1253	-2.04963	0.0404009	0.233292	1.39361	Focadhesin	FOCAD
Q5VWG9	294.914	0.256895	0.124848	2.05766	0.0396228	0.230758	1.40205	Transcription initiation factor TFIID subunit 3	TAF3
Q5VWJ9	474.969	0.255952	0.117316	2.18172	0.0291299	0.197782	1.53566	Sorting nexin-30	SNX30
Q5W9G3	2984.63	-0.455097	0.0761566	-5.97581	2.28948e-09	1.27467e-06	8.64026	Protein-tyrosine-phosphatase (Fragment)	LAR
Q66K21	1282.23	0.763635	0.367507	2.07788	0.0377206	0.225412	1.42342	LRP10 protein (Fragment)	LRP10
Q68CP9	1299.14	-0.206249	0.0876364	-2.35346	0.0185997	0.150259	1.7305	AT-rich interactive domain-containing protein 2	ARID2
Q68CQ7	1003.35	0.326616	0.092883	3.51643	0.000437393	0.0133772	3.35913	Glycosyltransferase 8 domain-containing protein 1	GLT8D1
Q68CR1	814.349	0.265403	0.0976145	2.71889	0.00655013	0.0757118	2.18375	Protein sel-1 homolog 3	SEL1L3
Q68D91	1269.76	0.157974	0.0753409	2.09679	0.0360119	0.220217	1.44355	Acyl-coenzyme A thioesterase MBLAC2	MBLAC2
Q68E01	2913.54	-0.142193	0.0619764	-2.29431	0.0217726	0.165278	1.66209	Integrator complex subunit 3	INTS3
Q69EZ8	857.535	0.772953	0.153867	5.02351	5.07363e-07	0.000109345	6.29468	Prothrombin (Fragment)
Q69YN2	6389.34	-0.220278	0.0603251	-3.65151	0.000260707	0.00951794	3.58385	CWF19-like protein 1	CWF19L1
Q6DKJ4	786.792	0.184815	0.0897281	2.05973	0.0394247	0.230378	1.40423	Nucleoredoxin	NXN
Q6FGH9	3118.43	0.457318	0.107262	4.26355	2.01208e-05	0.00156311	4.69635	Dynein light chain	DNCL1
Q6FHC9	150.094	0.642422	0.20785	3.09079	0.00199624	0.0367407	2.69979	STC2 protein (Fragment)	STC2
Q6FHQ0	3662.35	-0.341763	0.122432	-2.79144	0.00524733	0.0654056	2.28006	RBBP7 protein (Fragment)	RBBP7
Q6FIE9	1414.42	0.289306	0.0781063	3.704	0.000212226	0.00805614	3.6732	TOLLIP protein	TOLLIP
Q6GMV3	2485.15	-0.188716	0.0954374	-1.97738	0.0479986	0.257366	1.31877	Putative peptidyl-tRNA hydrolase PTRHD1	PTRHD1
Q6GQQ9	1252.98	0.227021	0.0868392	2.61427	0.00894185	0.0926313	2.04857	OTU domain-containing protein 7B	OTUD7B
Q6GX22	467.371	0.210821	0.104806	2.01154	0.0442684	0.246117	1.35391	RING-type E3 ubiquitin transferase
Q6IA86	5496.27	-0.306745	0.0747858	-4.10165	4.10211e-05	0.00253761	4.38699	Elongator complex protein 2	ELP2
Q6IAM7	4532.79	0.117951	0.0554386	2.1276	0.0333703	0.212873	1.47664	Signal peptidase complex catalytic subunit SEC11	SPC18
Q6IAT9	4914.58	0.222872	0.111358	2.00141	0.0453484	0.249977	1.34344	Proteasome subunit beta	PSMB6
Q6IAV3	473.539	0.38905	0.181405	2.14464	0.0319813	0.208556	1.4951	Eukaryotic translation initiation factor 1, isoform CRA_a	SUI1
Q6IAX2	4747.39	-0.617398	0.110186	-5.60323	2.10388e-08	7.80891e-06	7.67698	60S ribosomal protein L21	RPL21
Q6IAZ9	251.84	-0.395564	0.128346	-3.082	0.00205613	0.0373288	2.68695	Complex I-KFYI	NDUFC1
Q6IBU4	1121.81	0.298135	0.113906	2.61737	0.00886103	0.0920692	2.05252	SDF2 protein	SDF2
Q6ICQ8	3436.22	0.207006	0.0683741	3.02755	0.00246547	0.0415955	2.6081	ARHG protein (Fragment)	ARHG
Q6IPW4	5292.32	-0.232759	0.0642493	-3.62275	0.000291486	0.0101164	3.53538	NADH dehydrogenase [ubiquinone] flavoprotein 2, mitochondrial	NDUFV2
Q6IT96	7263.73	-0.239388	0.076016	-3.14919	0.00163726	0.0321722	2.78588	Histone deacetylase	HDAC1
Q6LES9	6138.66	-0.24522	0.0646334	-3.79401	0.000148236	0.00634848	3.82905	RFC5 protein (Fragment)	RFC5
Q6NS38	472.022	0.212749	0.104173	2.04227	0.0411243	0.236113	1.3859	DNA oxidative demethylase ALKBH2	ALKBH2
Q6NT31	3709.46	0.435585	0.166831	2.61094	0.00902946	0.0929157	2.04434	Stonin 2	STON2
Q6NTF9	792.438	-0.191971	0.0872653	-2.19986	0.0278171	0.193187	1.55569	Rhomboid domain-containing protein 2	RHBDD2
Q6NUM7	2777.87	0.172565	0.0612805	2.81599	0.00486271	0.0623866	2.31312	AGPAT5 protein (Fragment)	AGPAT5
Q6NUM9	3393.2	0.447698	0.132554	3.37749	0.000731516	0.0188697	3.13578	All-trans-retinol 13,14-reductase	RETSAT
Q6NZ61	5288.25	0.278373	0.0623645	4.46364	8.05791e-06	0.000803506	5.09378	Ras homolog enriched in brain	RHEB
Q6P1M0	8552.36	0.177542	0.0611295	2.90436	0.00368002	0.0526472	2.43415	Long-chain fatty acid transport protein 4	SLC27A4
Q6P1M9	165.034	0.517335	0.184165	2.80908	0.0049683	0.0633371	2.30379	Armadillo repeat-containing X-linked protein 5	ARMCX5
Q6P1X6	2527.49	-0.21828	0.0886028	-2.46358	0.0137559	0.123528	1.86151	UPF0598 protein C8orf82	C8orf82
Q6P2Q9	47346.4	-0.16928	0.0832803	-2.03266	0.0420873	0.239307	1.37585	Pre-mRNA-processing-splicing factor 8	PRPF8
Q6P4A8	927.609	-0.416632	0.150897	-2.76103	0.00576185	0.0694854	2.23944	Phospholipase B-like 1	PLBD1
Q6P4E1	5078.8	0.230039	0.068949	3.33637	0.000848804	0.0211599	3.07119	Protein GOLM2	GOLM2
Q6P4Q7	2467.23	0.202436	0.0701004	2.88781	0.00387939	0.0539963	2.41124	Metal transporter CNNM4	CNNM4
Q6PHR2	2173.24	-0.201399	0.0666149	-3.02333	0.0025001	0.0416538	2.60204	Serine/threonine-protein kinase ULK3	ULK3
Q6PJG6	5231.25	-0.201507	0.0624061	-3.22897	0.00124239	0.0274847	2.90574	BRCA1-associated ATM activator 1	BRAT1
Q6PJJ2	4074.69	0.190983	0.0791372	2.41331	0.0158084	0.135409	1.80111	RRP1 protein (Fragment)	RRP1
Q6PL24	343.915	0.342094	0.147298	2.32247	0.0202075	0.159394	1.69449	Protein TMED8	TMED8
Q6PUJ7	1722.59	-0.420347	0.107431	-3.91273	9.12581e-05	0.0046189	4.03973	Prohibitin	HEL-215
Q6QNY5	4678.08	-0.173424	0.0870728	-1.99171	0.0464026	0.252555	1.33346	UDP-N-acetylglucosamine-2-epimerase / N-acetylmannosamine kinase	GNE
Q6SES1	1634.72	0.810511	0.234048	3.46301	0.000534161	0.0154785	3.27233	Major prion protein	PRNP
Q6SZW1	6652.65	0.228876	0.0924515	2.47563	0.0133001	0.120731	1.87614	NAD(+) hydrolase SARM1	SARM1
Q6T4R5	739.269	0.327735	0.10624	3.08486	0.00203646	0.0371738	2.69112	Nance-Horan syndrome protein	NHS
Q6UX53	2254.02	-0.199349	0.0815428	-2.44471	0.0144969	0.128172	1.83873	Thiol S-methyltransferase METTL7B	METTL7B
Q6UX71	683.402	0.464262	0.13583	3.41796	0.000630918	0.0171415	3.20003	Plexin domain-containing protein 2	PLXDC2
Q6UX72	274.853	-0.264668	0.130887	-2.02211	0.0431645	0.242338	1.36487	UDP-GlcNAc:betaGal beta-1,3-N-acetylglucosaminyltransferase 9	B3GNT9
Q6UXN9	5889.69	-0.244853	0.0842216	-2.90724	0.00364633	0.0523895	2.43814	WD repeat-containing protein 82	WDR82
Q6UXV4	7106.91	0.200106	0.0705219	2.8375	0.0045468	0.0597975	2.34229	MICOS complex subunit MIC27	APOOL
Q6XZF7	549.039	0.211727	0.0972272	2.17765	0.029432	0.198004	1.53118	Dynamin-binding protein	DNMBP
Q6YN16	11680.9	-0.128181	0.0558306	-2.29589	0.0216824	0.165129	1.66389	Hydroxysteroid dehydrogenase-like protein 2	HSDL2
Q6ZN50	751.124	-0.339944	0.107146	-3.17272	0.00151019	0.030855	2.82097	Oxysterol-binding protein	OSBP2
Q6ZRP7	6730.88	0.156925	0.0622155	2.52228	0.0116596	0.110808	1.93332	Sulfhydryl oxidase 2	QSOX2
Q71N00	73.3618	0.609391	0.286279	2.12866	0.0332823	NA	1.47779	C75F
Q71UY0	643.633	0.380467	0.127574	2.98233	0.00286064	0.0448637	2.54354	Phosphatidylethanolamine N-methyltransferase	PEMT
Q75MS4	123.74	0.883899	0.331158	2.66911	0.00760519	0.0827529	2.11889	Uncharacterized protein IFRD1 (Fragment)	IFRD1
Q765P7	4629.04	0.157751	0.0638366	2.47118	0.013467	0.121585	1.87073	Protein MTSS 2	MTSS2
Q7KZ85	15470.8	-0.160341	0.071148	-2.25362	0.0242201	0.17724	1.61582	Transcription elongation factor SPT6	SUPT6H
Q7KZN9	895.504	-0.977716	0.239459	-4.08303	4.44529e-05	0.00267558	4.3521	Cytochrome c oxidase assembly protein COX15 homolog	COX15
Q7L1Q6	13281.3	-0.312506	0.0901636	-3.46599	0.000528289	0.0154127	3.27713	Basic leucine zipper and W2 domain-containing protein 1	BZW1
Q7L273	1360.95	-0.201644	0.0784297	-2.57102	0.0101399	0.100811	1.99397	BTB/POZ domain-containing protein KCTD9	KCTD9
Q7L3B6	710.581	0.333561	0.102916	3.24109	0.00119071	0.0267556	2.92419	Hsp90 co-chaperone Cdc37-like 1	CDC37L1
Q7L775	4860.43	-0.127927	0.0625285	-2.04589	0.040767	0.235	1.38969	EPM2A-interacting protein 1	EPM2AIP1
Q7L8L6	4136.72	-0.192329	0.06739	-2.85396	0.00431777	0.0583948	2.36474	FAST kinase domain-containing protein 5, mitochondrial	FASTKD5
Q7LGC8	1541.5	0.24287	0.0955811	2.54098	0.0110542	0.106417	1.95647	Carbohydrate sulfotransferase 3	CHST3
Q7Z2E3	2512.96	-0.26117	0.0650484	-4.01502	5.94417e-05	0.00333857	4.22591	Aprataxin	APTX
Q7Z2T5	3141.35	-0.234539	0.106694	-2.19824	0.0279318	0.193576	1.5539	TRMT1-like protein	TRMT1L
Q7Z2W9	3176.33	-0.202765	0.0883587	-2.29479	0.021745	0.165277	1.66264	39S ribosomal protein L21, mitochondrial	MRPL21
Q7Z333	2742.32	-0.167393	0.0846436	-1.97763	0.0479709	0.257366	1.31902	Probable helicase senataxin	SETX
Q7Z3C6	1385.82	-0.524478	0.0818976	-6.40407	1.51285e-10	1.12304e-07	9.8202	Autophagy-related protein 9A	ATG9A
Q7Z4S6	2981.04	0.154743	0.0751096	2.06022	0.0393771	0.230378	1.40476	Kinesin-like protein KIF21A	KIF21A
Q7Z4V5	4021.38	-0.172561	0.0858964	-2.00894	0.0445436	0.246763	1.35121	Hepatoma-derived growth factor-related protein 2	HDGFL2
Q7Z4X2	1982.33	-0.204244	0.0731661	-2.79151	0.00524622	0.0654056	2.28015	Complex I-ESSS
Q7Z5C0	1088.09	-0.486018	0.110343	-4.4046	1.0598e-05	0.000932241	4.97478	Glycoprotein receptor gp330/megalin
Q7Z5G4	3064.52	0.338229	0.0998761	3.38649	0.000707934	0.0184035	3.15001	Golgin subfamily A member 7	GOLGA7
Q7Z5U5	1364.79	0.181853	0.0883678	2.05791	0.0395985	0.230758	1.40232	Coiled-coil domain-containing protein 25 (Fragment)	CCDC25
Q7Z7A3	3193.5	0.154357	0.0643429	2.39898	0.0164409	0.139217	1.78407	Cytoplasmic tRNA 2-thiolation protein 1	CTU1
Q7Z7K6	3330.91	0.41455	0.100224	4.13623	3.53054e-05	0.00224643	4.45216	Centromere protein V	CENPV
Q86SF2	1614.75	0.239072	0.0766772	3.11789	0.00182148	0.0346705	2.73957	N-acetylgalactosaminyltransferase 7	GALNT7
Q86T03	2460.57	0.239565	0.0972431	2.46357	0.0137561	0.123528	1.8615	Type 1 phosphatidylinositol 4,5-bisphosphate 4-phosphatase	PIP4P1
Q86TB9	2257.06	0.237146	0.0761187	3.11548	0.00183647	0.0348564	2.73602	Protein PAT1 homolog 1	PATL1
Q86U70	480.824	-0.251034	0.121364	-2.06844	0.0385982	0.228392	1.41343	LIM domain-binding protein 1	LDB1
Q86VI4	489.705	0.269189	0.12139	2.21756	0.0265849	0.18815	1.57537	Lysosomal-associated transmembrane protein 4B	LAPTM4B
Q86VP1	4946.29	1.22553	0.43185	2.83787	0.00454163	0.0597975	2.34279	Tax1-binding protein 1	TAX1BP1
Q86VU5	940.215	0.243362	0.110766	2.19708	0.028015	0.193756	1.55261	Catechol O-methyltransferase domain-containing protein 1	COMTD1
Q86VX4	34899.6	-0.29248	0.0739851	-3.95322	7.7106e-05	0.00408845	4.11291	Structural maintenance of chromosomes protein	SMC3
Q86X91	964.384	0.273104	0.10432	2.61795	0.00884591	0.0920554	2.05326	Inactive tyrosine-protein kinase 7	PTK7
Q86XI2	8860.04	-0.16361	0.0524187	-3.12122	0.00180105	0.0343795	2.74447	Condensin-2 complex subunit G2	NCAPG2
Q86XK2	1032.03	0.600798	0.174615	3.44071	0.000580201	0.0162189	3.23642	F-box only protein 11	FBXO11
Q86XP3	8334.68	-0.148349	0.0511119	-2.90243	0.00370285	0.0527478	2.43146	ATP-dependent RNA helicase DDX42	DDX42
Q86Y82	1918.31	0.325493	0.11878	2.7403	0.00613823	0.0719465	2.21196	Syntaxin-12	STX12
Q86YP2	261.659	-0.326808	0.150058	-2.17787	0.0294157	0.198004	1.53142	MLL/AF10 fusion protein UPN9610I (Fragment)	MLL/AF10
Q8IUS5	1240.47	-0.153985	0.0717207	-2.14701	0.0317923	0.208036	1.49768	Epoxide hydrolase 4	EPHX4
Q8IW41	466.392	0.377751	0.126859	2.97773	0.00290395	0.0451127	2.53701	MAP kinase-activated protein kinase 5	MAPKAPK5
Q8IXM3	2089.82	-0.195813	0.0704753	-2.77846	0.00546164	0.0670723	2.26268	39S ribosomal protein L41, mitochondrial	MRPL41
Q8IXQ6	5469.73	-0.120634	0.0575021	-2.09792	0.0359126	0.220217	1.44475	Protein mono-ADP-ribosyltransferase PARP9	PARP9
Q8IYB7	766.627	0.210864	0.0874084	2.4124	0.0158477	0.135409	1.80003	DIS3-like exonuclease 2	DIS3L2
Q8IYR2	870.453	0.285702	0.139907	2.04208	0.0411439	0.236113	1.3857	SET and MYND domain-containing protein 4	SMYD4
Q8IYS2	3203.31	0.32039	0.0949481	3.37437	0.000739853	0.0190114	3.13085	Uncharacterized protein KIAA2013	KIAA2013
Q8IZ52	1088.07	0.27198	0.103393	2.63056	0.0085245	0.0896885	2.06933	Chondroitin sulfate synthase 2	CHPF
Q8IZ69	1773.51	-0.306646	0.0823756	-3.72253	0.000197238	0.00775146	3.70501	tRNA (uracil-5-)-methyltransferase homolog A	TRMT2A
Q8IZR5	695.168	-0.311234	0.128534	-2.42141	0.0154605	0.133797	1.81078	CKLF-like MARVEL transmembrane domain-containing protein 4	CMTM4
Q8N142	5719.64	-0.241613	0.111823	-2.16067	0.0307211	0.203969	1.51256	Adenylosuccinate synthetase isozyme 1	ADSS1
Q8N183	3549.24	-0.288713	0.0904686	-3.19131	0.0014163	0.0295697	2.84884	NADH dehydrogenase [ubiquinone] 1 alpha subcomplex assembly factor 2	NDUFAF2
Q8N1F7	24206.1	-0.120966	0.0564175	-2.14412	0.032023	0.208556	1.49454	Nuclear pore complex protein Nup93	NUP93
Q8N1X3	468.662	0.350334	0.135092	2.59329	0.00950612	0.0966029	2.022	cDNA FLJ37317 fis, clone BRAMY2017455, highly similar to Homo sapiens ATP-binding cassette protein M-ABC1 mRNA
Q8N2C7	742.411	2.37144	0.482176	4.91821	8.73394e-07	0.000162087	6.05879	Protein unc-80 homolog	UNC80
Q8N2K0	5396.49	0.113042	0.0566422	1.99572	0.045964	0.251677	1.33758	Lysophosphatidylserine lipase ABHD12	ABHD12
Q8N3C0	14967.4	-0.0989093	0.0466735	-2.11917	0.0340757	0.215179	1.46755	Activating signal cointegrator 1 complex subunit 3	ASCC3
Q8N3E9	2428	0.296778	0.112668	2.6341	0.00843618	0.0892312	2.07385	1-phosphatidylinositol 4,5-bisphosphate phosphodiesterase delta-3	PLCD3
Q8N3U4	11561.6	-0.277125	0.0654832	-4.232	2.31622e-05	0.00169115	4.63522	Cohesin subunit SA-2	STAG2
Q8N465	1495.36	-0.158515	0.0713582	-2.2214	0.0263236	0.187167	1.57965	D-2-hydroxyglutarate dehydrogenase, mitochondrial	D2HGDH
Q8N4H5	5930.62	-0.201442	0.0668331	-3.01411	0.00257737	0.0420464	2.58882	Mitochondrial import receptor subunit TOM5 homolog	TOMM5
Q8N4T8	1102.55	-0.225704	0.097063	-2.32533	0.0200543	0.158559	1.69779	3-oxoacyl-[acyl-carrier-protein] reductase	CBR4
Q8N6T3	2555.77	0.184201	0.0797465	2.30984	0.0208973	0.161607	1.67991	ADP-ribosylation factor GTPase-activating protein 1	ARFGAP1
Q8NBJ4	3065.22	0.166316	0.0623562	2.66719	0.00764879	0.083092	2.11641	Golgi membrane protein 1	GOLM1
Q8NBQ5	4593.82	-0.20783	0.0614851	-3.38018	0.000724391	0.0187584	3.14003	Estradiol 17-beta-dehydrogenase 11	HSD17B11
Q8NCS4	224.706	0.448576	0.208277	2.15375	0.0312599	0.206283	1.50501	Transmembrane protein 35B	TMEM35B
Q8NDZ4	869.434	0.198995	0.0860696	2.31203	0.0207763	0.161215	1.68243	Divergent protein kinase domain 2A	DIPK2A
Q8NE02	3729.1	-0.204215	0.0919208	-2.22165	0.0263072	0.187167	1.57993	AKAP8 protein	AKAP8
Q8NE86	4473.26	-0.152062	0.0700194	-2.17172	0.029877	0.200209	1.52466	Calcium uniporter protein, mitochondrial	MCU
Q8NEF9	3079.81	0.25055	0.0866149	2.89269	0.00381955	0.0537188	2.41799	Serum response factor-binding protein 1	SRFBP1
Q8NF99	475.95	0.304314	0.13926	2.18523	0.0288721	0.19706	1.53952	Zinc finger protein 397	ZNF397
Q8NFC6	1289.79	0.259527	0.108788	2.38561	0.017051	0.141865	1.76825	Biorientation of chromosomes in cell division protein 1-like 1	BOD1L1
Q8NHH4	318.569	0.340582	0.145223	2.34523	0.0190155	0.152879	1.72089	Hepatocellular carcinoma-associated antigen HCA25a
Q8NI22	1623.66	-0.205942	0.0864061	-2.38342	0.0171528	0.142357	1.76567	Multiple coagulation factor deficiency protein 2	MCFD2
Q8NI27	16613	-0.195636	0.0657773	-2.97422	0.00293737	0.0451662	2.53204	THO complex subunit 2	THOC2
Q8TB40	625.893	0.550682	0.12689	4.33984	1.42584e-05	0.00122129	4.84593	(Lyso)-N-acylphosphatidylethanolamine lipase	ABHD4
Q8TBM8	3149.13	-0.250305	0.0589998	-4.24248	2.21066e-05	0.00165948	4.65548	DnaJ homolog subfamily B member 14	DNAJB14
Q8TBP6	1220.03	0.503871	0.174185	2.89273	0.00381904	0.0537188	2.41805	Solute carrier family 25 member 40	SLC25A40
Q8TDQ7	526.309	0.215293	0.103822	2.07368	0.0381094	0.227253	1.41897	Glucosamine-6-phosphate isomerase 2	GNPDA2
Q8TDX7	4933.8	-0.284198	0.0597498	-4.75646	1.97014e-06	0.000286141	5.7055	Serine/threonine-protein kinase Nek7	NEK7
Q8TDY2	1364.76	0.222038	0.0720056	3.08362	0.00204499	0.0372277	2.68931	RB1-inducible coiled-coil protein 1	RB1CC1
Q8TE01	4427.07	0.991592	0.220421	4.49862	6.8395e-06	0.000702995	5.16498	DERP12 (Dermal papilla derived protein 12)	derp12
Q8TEA7	382.508	-0.3467	0.135035	-2.56748	0.0102441	0.100945	1.98953	TBC domain-containing protein kinase-like protein	TBCK
Q8TEA8	1387.98	0.159438	0.0723552	2.20354	0.0275566	0.192538	1.55977	D-aminoacyl-tRNA deacylase 1	DTD1
Q8TF01	354.615	0.262704	0.131194	2.00242	0.0452399	0.249585	1.34448	Arginine/serine-rich protein PNISR	PNISR
Q8WTT2	7229.42	0.161571	0.0769233	2.10042	0.0356915	0.219675	1.44743	Nucleolar complex protein 3 homolog	NOC3L
Q8WUD1	245.139	0.364999	0.154685	2.35962	0.0182936	0.148685	1.7377	Ras-related protein Rab-2B	RAB2B
Q8WUK0	1109.97	-0.515892	0.104578	-4.93309	8.09391e-07	0.000154501	6.09184	Phosphatidylglycerophosphatase and protein-tyrosine phosphatase 1	PTPMT1
Q8WUX9	3303.95	0.155695	0.0729242	2.13502	0.0327593	0.211464	1.48467	Charged multivesicular body protein 7	CHMP7
Q8WVC0	1379.44	-0.365137	0.105658	-3.45585	0.000548558	0.015662	3.26078	RNA polymerase-associated protein LEO1	LEO1
Q8WVC6	1460.48	0.247575	0.0916042	2.70266	0.00687871	0.0785584	2.16249	Dephospho-CoA kinase domain-containing protein	DCAKD
Q8WVD3	743.25	0.271594	0.106802	2.54297	0.0109915	0.105994	1.95894	E3 ubiquitin-protein ligase RNF138	RNF138
Q8WVV9	6680.67	-0.123637	0.0577348	-2.14146	0.0322371	0.208698	1.49164	Heterogeneous nuclear ribonucleoprotein L-like	HNRNPLL
Q8WVX9	4103.33	-0.325344	0.0732168	-4.44358	8.84761e-06	0.00085668	5.05317	Fatty acyl-CoA reductase 1	FAR1
Q8WWB7	600.395	0.199942	0.0922663	2.16702	0.0302337	0.201991	1.51951	Glycosylated lysosomal membrane protein	GLMP
Q8WWI5	2211.57	0.208281	0.0899941	2.31439	0.0206465	0.161144	1.68515	Choline transporter-like protein 1	SLC44A1
Q8WWY3	3980.97	-0.196526	0.0791211	-2.48386	0.0129967	0.118947	1.88617	U4/U6 small nuclear ribonucleoprotein Prp31	PRPF31
Q8WXH0	1385.65	-0.266308	0.100455	-2.65102	0.00802482	0.0858947	2.09556	Nesprin-2	SYNE2
Q8WYA6	9461.2	-0.143505	0.0562954	-2.54915	0.0107986	0.104862	1.96663	Beta-catenin-like protein 1	CTNNBL1
Q8WYY9	251.619	0.408128	0.133469	3.05785	0.00222928	0.0389891	2.65183	Uncharacterized protein
Q8WZ56	1279.23	0.273928	0.0792936	3.4546	0.000551108	0.0156679	3.25876	Serine/threonine-protein phosphatase
Q92520	5123.87	0.175081	0.0698792	2.50548	0.0122284	0.113786	1.91263	Protein FAM3C	FAM3C
Q92542	4720.39	0.128363	0.0604206	2.12449	0.0336288	0.213772	1.47329	Nicastrin	NCSTN
Q92621	20117.9	-0.100215	0.0460624	-2.17563	0.0295826	0.198634	1.52896	Nuclear pore complex protein Nup205	NUP205
Q92643	4223.38	0.138357	0.0683876	2.02313	0.0430595	0.241952	1.36593	GPI-anchor transamidase	PIGK
Q92769	2378.1	-0.215349	0.0923529	-2.33181	0.0197108	0.156585	1.7053	Histone deacetylase 2	HDAC2
Q92982	924.937	0.179543	0.0908578	1.97609	0.0481449	0.257727	1.31745	Ninjurin-1	NINJ1
Q96C01	3426.72	0.198937	0.0591171	3.36513	0.000765071	0.0195093	3.1163	Protein FAM136A	FAM136A
Q96CS0	911.049	0.250905	0.11783	2.12939	0.0332222	0.212873	1.47857	Ribosome biogenesis protein NOP53 (Fragment)	GLTSCR2
Q96CU9	4081.45	-0.199458	0.0756128	-2.63789	0.00834228	0.0884679	2.07872	FAD-dependent oxidoreductase domain-containing protein 1	FOXRED1
Q96CV9	3135.09	0.189068	0.0865455	2.18461	0.0289176	0.197141	1.53884	Optineurin	OPTN
Q96D31	180.716	0.356331	0.168532	2.11433	0.0344872	0.215537	1.46234	Calcium release-activated calcium channel protein 1	ORAI1
Q96D53	4122.84	-0.260047	0.096905	-2.68352	0.00728508	0.0809844	2.13757	Atypical kinase COQ8B, mitochondrial	COQ8B
Q96EN8	5390.51	0.166844	0.0811102	2.057	0.0396858	0.230758	1.40136	Molybdenum cofactor sulfurase	MOCOS
Q96EX1	1042.69	0.268489	0.0798459	3.36259	0.000772162	0.0196153	3.11229	Small integral membrane protein 12	SMIM12
Q96FQ6	2069.98	-0.208955	0.0877832	-2.38035	0.0172962	0.142937	1.76205	Protein S100-A16	S100A16
Q96G28	2148.79	0.224165	0.0929235	2.41236	0.0158494	0.135409	1.79999	Cilia- and flagella-associated protein 36	CFAP36
Q96GM8	2715.95	-0.154658	0.0659189	-2.34619	0.0189665	0.152669	1.72201	Target of EGR1 protein 1	TOE1
Q96GX2	502.982	-0.554735	0.124014	-4.47318	7.70666e-06	0.000780124	5.11313	Ataxin-7-like protein 3B	ATXN7L3B
Q96GX9	4202.82	-0.219551	0.104505	-2.10086	0.0356532	0.219675	1.4479	Methylthioribulose-1-phosphate dehydratase	APIP
Q96GY0	1235.32	0.321917	0.075182	4.28184	1.85356e-05	0.001492	4.73199	Zinc finger C2HC domain-containing protein 1A	ZC2HC1A
Q96HP4	928.325	0.293196	0.0937068	3.12887	0.0017548	0.0339821	2.75577	Oxidoreductase NAD-binding domain-containing protein 1	OXNAD1
Q96HY7	7966.86	-0.191254	0.0592751	-3.22654	0.00125297	0.0276273	2.90206	Probable 2-oxoglutarate dehydrogenase E1 component DHKTD1, mitochondrial	DHTKD1
Q96J01	7250.14	-0.190208	0.0737769	-2.57815	0.00993317	0.0996449	2.00291	THO complex subunit 3	THOC3
Q96K76	1654.46	0.192599	0.0924796	2.08261	0.0372864	0.224046	1.42845	Ubiquitin carboxyl-terminal hydrolase 47	USP47
Q96KC8	2858.08	0.218699	0.0786712	2.77991	0.00543744	0.0670249	2.26461	DnaJ homolog subfamily C member 1	DNAJC1
Q96KR6	672.129	-0.250991	0.0938989	-2.67299	0.00751775	0.0823752	2.12391	Protein FAM210B, mitochondrial	FAM210B
Q96ME7	2178.27	0.145083	0.0716113	2.02598	0.0427666	0.241729	1.3689	Zinc finger protein 512	ZNF512
Q96MW1	604.494	0.419824	0.127466	3.29363	0.000989025	0.0235989	3.00479	Coiled-coil domain-containing protein 43	CCDC43
Q96N11	803.436	-0.227086	0.0939857	-2.41617	0.0156847	0.13492	1.80452	Uncharacterized protein C7orf26	C7orf26
Q96NA2	910.633	0.345088	0.113501	3.04039	0.00236275	0.0406844	2.62658	Rab-interacting lysosomal protein	RILP
Q96Q06	3888.31	0.54078	0.116416	4.64526	3.3965e-06	0.000436385	5.46897	Perilipin-4	PLIN4
Q96Q45	1090.31	0.249805	0.0959792	2.6027	0.00924931	0.094314	2.03389	Transmembrane protein 237	TMEM237
Q96RF0	645.669	0.216979	0.0945921	2.29384	0.0217999	0.165278	1.66155	Sorting nexin-18	SNX18
Q96SK2	2740.95	0.271635	0.0827945	3.28083	0.00103502	0.0245211	2.98505	Transmembrane protein 209	TMEM209
Q96SN8	4387.8	0.113859	0.0542125	2.10023	0.0357082	0.219675	1.44723	CDK5 regulatory subunit-associated protein 2	CDK5RAP2
Q96SQ9	346.197	0.379839	0.155443	2.4436	0.0145416	0.128339	1.83739	Cytochrome P450 2S1	CYP2S1
Q96T76	7673.97	-0.171416	0.0691159	-2.48012	0.0131337	0.119953	1.88161	MMS19 nucleotide excision repair protein homolog	MMS19
Q99426	4835.01	0.185276	0.0934788	1.98201	0.0474785	0.25581	1.3235	Tubulin-folding cofactor B	TBCB
Q99442	5120.89	0.309787	0.098873	3.13318	0.00172922	0.0336819	2.76215	Translocation protein SEC62	SEC62
Q99584	5870.18	-0.292721	0.0710349	-4.12081	3.77544e-05	0.00235736	4.42303	Protein S100-A13	S100A13
Q99650	937.907	0.231097	0.106139	2.17731	0.0294576	0.198004	1.5308	Oncostatin-M-specific receptor subunit beta	OSMR
Q99685	5454.57	-0.241372	0.0930859	-2.593	0.00951425	0.0966029	2.02163	Monoglyceride lipase	MGLL
Q99715	19975.6	0.134346	0.0643214	2.08867	0.0367373	0.222597	1.43489	Collagen alpha-1(XII) chain	COL12A1
Q99732	452.797	0.551081	0.255759	2.15469	0.0311863	0.206089	1.50604	Lipopolysaccharide-induced tumor necrosis factor-alpha factor	LITAF
Q99808	123.428	0.486863	0.199116	2.44512	0.0144802	0.128172	1.83923	Equilibrative nucleoside transporter 1	SLC29A1
Q99848	8176.34	0.187706	0.0830444	2.26031	0.023802	0.175326	1.62339	Probable rRNA-processing protein EBP2	EBNA1BP2
Q9BPW8	4495.16	-0.250597	0.060362	-4.15156	3.30211e-05	0.00214137	4.48121	Protein NipSnap homolog 1	NIPSNAP1
Q9BQ67	5003.25	-0.198994	0.0978278	-2.03413	0.0419386	0.238868	1.37739	Glutamate-rich WD repeat-containing protein 1	GRWD1
Q9BQ70	5783.43	-0.283931	0.109887	-2.58383	0.00977095	0.0984611	2.01006	Transcription factor 25	TCF25
Q9BQI0	2545.38	-0.254498	0.0973707	-2.6137	0.00895671	0.0926313	2.04785	Allograft inflammatory factor 1-like	AIF1L
Q9BRD0	519.559	-0.492566	0.178441	-2.76039	0.00577331	0.0694982	2.23857	BUD13 homolog	BUD13
Q9BRT3	400.243	0.391579	0.140942	2.77829	0.00546451	0.0670723	2.26245	Migration and invasion enhancer 1	MIEN1
Q9BRX9	929.918	0.6391	0.195515	3.2688	0.00108005	0.0250549	2.96656	WD repeat domain-containing protein 83	WDR83
Q9BSJ2	6813.42	-0.141896	0.0585822	-2.42216	0.0154284	0.133797	1.81168	Gamma-tubulin complex component 2	TUBGCP2
Q9BSY4	1748.17	0.248789	0.0738461	3.36902	0.000754353	0.0193097	3.12243	Coiled-coil-helix-coiled-coil-helix domain-containing protein 5	CHCHD5
Q9BT67	709.049	1.40576	0.528144	2.6617	0.00777466	0.0841856	2.10932	NEDD4 family-interacting protein 1	NDFIP1
Q9BT73	1076.71	0.157663	0.080322	1.96288	0.04966	0.263108	1.30399	Proteasome assembly chaperone 3	PSMG3
Q9BTT5	5846.86	-0.319989	0.0909682	-3.51759	0.000435484	0.0133772	3.36103	Similar to NADH dehydrogenase (Ubiquinone) 1 alpha subcomplex, 9 (39kD) (Fragment)
Q9BTU6	8386.49	0.192387	0.0830104	2.31762	0.0204698	0.160424	1.68889	Phosphatidylinositol 4-kinase type 2-alpha	PI4K2A
Q9BU64	354.472	0.393643	0.164853	2.38785	0.0169474	0.141532	1.7709	Centromere protein O	CENPO
Q9BVI4	4272.14	-0.16793	0.0591796	-2.83764	0.00454488	0.0597975	2.34248	Nucleolar complex protein 4 homolog	NOC4L
Q9BVP2	4510.81	0.250183	0.0897461	2.78767	0.00530887	0.0657676	2.275	Guanine nucleotide-binding protein-like 3	GNL3
Q9BVT2	695.158	0.274857	0.111311	2.46926	0.0135391	0.122071	1.86841	TOPEUc domain-containing protein (Fragment)
Q9BW27	8895.21	-0.219252	0.0611113	-3.58774	0.000333551	0.0110868	3.47684	Nuclear pore complex protein Nup85	NUP85
Q9BWJ5	959.727	-0.252558	0.115101	-2.19422	0.0282193	0.194605	1.54945	Splicing factor 3B subunit 5	SF3B5
Q9BX95	2848.22	0.208161	0.0990875	2.10078	0.03566	0.219675	1.44782	Sphingosine-1-phosphate phosphatase 1	SGPP1
Q9BXB4	1819.71	0.156762	0.0643489	2.43613	0.0148454	0.130331	1.82841	Oxysterol-binding protein-related protein 11	OSBPL11
Q9BXK1	629.296	0.251613	0.114199	2.20329	0.0275745	0.192538	1.55949	Krueppel-like factor 16	KLF16
Q9BXS4	1004.75	0.722924	0.199168	3.62972	0.000283723	0.0100027	3.5471	Transmembrane protein 59	TMEM59
Q9BXY0	3752.46	-0.254844	0.0769774	-3.31063	0.000930846	0.0226145	3.03112	Protein MAK16 homolog	MAK16
Q9BYB4	960.046	-0.216504	0.0906459	-2.38846	0.016919	0.141472	1.77162	Guanine nucleotide-binding protein subunit beta-like protein 1	GNB1L
Q9BYD3	1509.13	-0.236462	0.0722102	-3.27464	0.00105798	0.0248012	2.97552	39S ribosomal protein L4, mitochondrial	MRPL4
Q9BYN0	205.061	0.563611	0.177855	3.16893	0.00153002	0.0308824	2.8153	Sulfiredoxin-1	SRXN1
Q9BZM5	2317.24	0.248681	0.0861594	2.88629	0.00389812	0.0540183	2.40914	UL16-binding protein 2	ULBP2
Q9BZQ8	2174.56	0.640547	0.188442	3.39916	0.00067592	0.0178092	3.1701	Protein Niban 1	NIBAN1
Q9BZV1	1316.81	-0.182068	0.0744793	-2.44455	0.0145035	0.128172	1.83853	UBX domain-containing protein 6	UBXN6
Q9C005	1692.17	-0.232587	0.111872	-2.07905	0.0376129	0.22497	1.42466	Protein dpy-30 homolog	DPY30
Q9C0B5	1039.39	0.261393	0.0766904	3.40842	0.000653399	0.0174614	3.18482	Palmitoyltransferase ZDHHC5	ZDHHC5
Q9C0J8	3274.44	-0.20172	0.0657045	-3.07011	0.0021398	0.0381226	2.66963	pre-mRNA 3 end processing protein WDR33	WDR33
Q9GZP1	179.727	0.530002	0.230881	2.29556	0.0217009	0.165129	1.66352	Neurensin-2	NRSN2
Q9H0E3	406.076	-0.225083	0.113472	-1.9836	0.0473008	0.255264	1.32513	Histone deacetylase complex subunit SAP130	SAP130
Q9H0X4	1983.91	0.159353	0.0675076	2.36053	0.018249	0.148504	1.73876	Protein FAM234A	FAM234A
Q9H173	2053.76	0.1631	0.0700055	2.32983	0.0198154	0.157042	1.703	Nucleotide exchange factor SIL1	SIL1
Q9H1C4	459.934	-0.337502	0.135647	-2.4881	0.0128428	0.118512	1.89134	Protein unc-93 homolog B1	UNC93B1
Q9H1I8	1822.02	-0.300149	0.0993572	-3.02091	0.0025202	0.0417569	2.59857	Activating signal cointegrator 1 complex subunit 2	ASCC2
Q9H1K0	329.552	0.496168	0.178614	2.77788	0.0054714	0.0670723	2.2619	Rabenosyn-5	RBSN
Q9H2G2	11592.3	0.120716	0.0560724	2.15286	0.0313298	0.206283	1.50404	STE20-like serine/threonine-protein kinase	SLK
Q9H3C7	552.595	-0.230314	0.105608	-2.18083	0.0291958	0.197932	1.53468	Gametogenetin-binding protein 2	GGNBP2
Q9H3L0	873.04	0.417545	0.117636	3.54947	0.000386008	0.0124586	3.4134	Cobalamin trafficking protein CblD	MMADHC
Q9H3M7	2013.11	-0.239547	0.0889172	-2.69405	0.007059	0.0793959	2.15126	Thioredoxin-interacting protein	TXNIP
Q9H3Z4	2212	0.170348	0.0798029	2.13461	0.0327931	0.211477	1.48422	DnaJ homolog subfamily C member 5	DNAJC5
Q9H410	1481.66	-0.371924	0.0854598	-4.35204	1.34878e-05	0.00117029	4.87006	Kinetochore-associated protein DSN1 homolog	DSN1
Q9H4G4	1173.39	0.193164	0.0892505	2.16429	0.030442	0.202977	1.51653	Golgi-associated plant pathogenesis-related protein 1	GLIPR2
Q9H4Z3	3127.63	-0.233919	0.0732507	-3.19341	0.00140603	0.0295239	2.85201	mRNA (2-O-methyladenosine-N(6)-)-methyltransferase	PCIF1
Q9H617	1015.49	-0.528733	0.157391	-3.35937	0.000781216	0.0197701	3.10723	Transmembrane protein 164	TMEM164
Q9H7F4	641.532	0.602234	0.175655	3.42851	0.000606914	0.0167554	3.21687	Transmembrane protein 185B	TMEM185B
Q9H7Z6	1112.05	0.319567	0.110699	2.88679	0.00389189	0.0540183	2.40984	Histone acetyltransferase KAT8	KAT8
Q9H857	2452.17	-0.238598	0.0651125	-3.66439	0.000247927	0.0091514	3.60568	5-nucleotidase domain-containing protein 2	NT5DC2
Q9H863	4029.99	0.188827	0.0896485	2.1063	0.0351781	0.217817	1.45373	cDNA FLJ13924 fis, clone Y79AA1000540, weakly similar to CELL POLARITY PROTEIN TEA1
Q9H8M2	230.358	0.59675	0.180453	3.30695	0.000943169	0.0228165	3.02541	Bromodomain-containing protein 9	BRD9
Q9H8P0	1246.01	0.242367	0.0863447	2.80698	0.0050009	0.0633986	2.30095	Polyprenol reductase	SRD5A3
Q9H8T0	340.265	0.438999	0.209177	2.0987	0.0358437	0.220217	1.44559	AKT-interacting protein	AKTIP
Q9H8Y5	1481.75	-0.309032	0.103929	-2.97348	0.00294445	0.0451662	2.531	Ankyrin repeat and zinc finger domain-containing protein 1	ANKZF1
Q9H967	1349.17	-0.208789	0.0885728	-2.35725	0.0184107	0.149093	1.73493	WD repeat-containing protein 76	WDR76
Q9H9A5	1690.14	-0.335315	0.0874187	-3.83573	0.000125191	0.00589014	3.90243	CCR4-NOT transcription complex subunit 10	CNOT10
Q9H9T3	3730.05	-0.1968	0.0695802	-2.82839	0.00467834	0.0610468	2.32991	Elongator complex protein 3	ELP3
Q9H9Y2	654.633	0.436504	0.13728	3.17965	0.00147453	0.0304053	2.83135	Ribosome production factor 1	RPF1
Q9HA77	5166.66	-0.162051	0.0647358	-2.50327	0.0123052	0.114341	1.90991	Probable cysteine--tRNA ligase, mitochondrial	CARS2
Q9HAU4	309.581	0.262639	0.118059	2.22464	0.0261051	0.186533	1.58327	E3 ubiquitin-protein ligase SMURF2	SMURF2
Q9HB20	881.971	0.397864	0.131495	3.02571	0.00248052	0.0416061	2.60546	Pleckstrin homology domain-containing family A member 3	PLEKHA3
Q9HB40	1559.26	-0.283369	0.115502	-2.45336	0.0141529	0.126242	1.84916	Retinoid-inducible serine carboxypeptidase	SCPEP1
Q9HBB9	7317.67	-0.145717	0.073023	-1.99549	0.0459891	0.251677	1.33734	HC56
Q9HBG6	2775.31	-0.24179	0.0945695	-2.55675	0.0105657	0.103414	1.9761	Intraflagellar transport protein 122 homolog	IFT122
Q9HBL9	1279.18	0.220827	0.0876198	2.52029	0.0117257	0.111001	1.93086	Lipase
Q9HBR0	4364.27	0.198786	0.0633843	3.1362	0.00171152	0.0334348	2.76662	Putative sodium-coupled neutral amino acid transporter 10	SLC38A10
Q9HC07	1861.82	0.319149	0.0917117	3.47992	0.000501571	0.0149598	3.29967	Transmembrane protein 165	TMEM165
Q9HD34	1727.18	-0.297693	0.0985876	-3.01958	0.00253129	0.0417569	2.59666	LYR motif-containing protein 4	LYRM4
Q9NP58	1053.41	0.498575	0.150804	3.30612	0.00094599	0.0228165	3.02411	ATP-binding cassette sub-family B member 6	ABCB6
Q9NP72	5243.47	0.289175	0.0780605	3.7045	0.000211807	0.00805614	3.67406	Ras-related protein Rab-18	RAB18
Q9NP77	1424.84	-0.27634	0.124597	-2.21787	0.026564	0.18815	1.57571	RNA polymerase II subunit A C-terminal domain phosphatase SSU72	SSU72
Q9NPE2	1216.37	-0.217342	0.0839984	-2.58745	0.00966884	0.097727	2.01463	Neugrin	NGRN
Q9NPF0	730.375	0.372105	0.14363	2.59072	0.00957741	0.0970966	2.01875	CD320 antigen	CD320
Q9NPF5	2594.84	0.125991	0.0609209	2.06811	0.0386294	0.228392	1.41308	DNA methyltransferase 1-associated protein 1	DMAP1
Q9NPJ3	3551.66	-0.124441	0.0563098	-2.20994	0.0271095	0.191255	1.56688	Acyl-coenzyme A thioesterase 13	ACOT13
Q9NQ79	1470.73	-0.160744	0.0783332	-2.05205	0.0401645	0.23253	1.39616	Cartilage acidic protein 1	CRTAC1
Q9NQX7	1231.42	0.40584	0.12657	3.20644	0.00134389	0.0287546	2.87164	Integral membrane protein 2C	ITM2C
Q9NQZ2	1157.41	0.451703	0.213506	2.11564	0.034375	0.215239	1.46376	Something about silencing protein 10	UTP3
Q9NR31	7966.8	-0.199262	0.0587173	-3.39359	0.000689838	0.0180737	3.16125	GTP-binding protein SAR1a	SAR1A
Q9NRF9	2326.95	-0.13207	0.0637656	-2.07118	0.0383416	0.228103	1.41633	DNA polymerase epsilon subunit 3	POLE3
Q9NRG0	1071.27	-0.216425	0.0870808	-2.48533	0.0129431	0.118782	1.88796	Chromatin accessibility complex protein 1	CHRAC1
Q9NRG7	1623.42	-0.177522	0.065703	-2.70188	0.00689482	0.078608	2.16148	Epimerase family protein SDR39U1	SDR39U1
Q9NRP2	1213.49	0.235891	0.119221	1.97859	0.0478617	0.257045	1.32001	COX assembly mitochondrial protein 2 homolog	CMC2
Q9NRR8	1134.26	0.512165	0.105642	4.84812	1.24637e-06	0.000200578	5.90435	CDC42 small effector protein 1	CDC42SE1
Q9NRX2	1828.41	-0.250789	0.0897238	-2.79513	0.00518796	0.0650296	2.285	39S ribosomal protein L17, mitochondrial	MRPL17
Q9NRX5	224.915	0.629352	0.285163	2.20699	0.0273149	0.191692	1.5636	Serine incorporator 1	SERINC1
Q9NS00	2021.07	0.25076	0.0936927	2.67641	0.00744155	0.0820413	2.12834	Glycoprotein-N-acetylgalactosamine 3-beta-galactosyltransferase 1	C1GALT1
Q9NSE4	19441.1	-0.130172	0.0519449	-2.50596	0.012212	0.113786	1.91321	Isoleucine--tRNA ligase, mitochondrial	IARS2
Q9NT62	2459.59	0.229293	0.109083	2.102	0.0355535	0.219675	1.44912	Ubiquitin-like-conjugating enzyme ATG3	ATG3
Q9NTJ3	23749	-0.173557	0.0815707	-2.12769	0.0333627	0.212873	1.47674	Structural maintenance of chromosomes protein 4	SMC4
Q9NUJ3	566.108	-0.273748	0.0934944	-2.92796	0.00341197	0.0500998	2.46699	T-complex protein 11-like protein 1	TCP11L1
Q9NVI1	12707.4	-0.179207	0.0585697	-3.05972	0.00221541	0.0389505	2.65454	Fanconi anemia group I protein	FANCI
Q9NVV0	1518.1	0.202122	0.0737084	2.74219	0.00610318	0.0717876	2.21444	Trimeric intracellular cation channel type B	TMEM38B
Q9NW15	3164.58	0.158792	0.0619188	2.56452	0.010332	0.101661	1.98582	Anoctamin-10	ANO10
Q9NW63	243.97	0.73418	0.221043	3.32143	0.00089556	0.0219972	3.04791	V-type proton ATPase subunit D
Q9NWD8	678.96	0.340972	0.14433	2.36245	0.0181544	0.148223	1.74102	Transmembrane protein 248	TMEM248
Q9NX20	4171.41	-0.278477	0.076728	-3.62941	0.00028407	0.0100027	3.54657	39S ribosomal protein L16, mitochondrial	MRPL16
Q9NXS2	1599.54	-0.150093	0.0705724	-2.12679	0.0334375	0.212873	1.47577	Glutaminyl-peptide cyclotransferase-like protein	QPCTL
Q9NXW9	798.559	-0.249405	0.0941114	-2.65011	0.00804664	0.0858947	2.09439	Alpha-ketoglutarate-dependent dioxygenase alkB homolog 4	ALKBH4
Q9NYP9	2026.94	0.273677	0.0900862	3.03794	0.002382	0.0409104	2.62306	Protein Mis18-alpha	MIS18A
Q9NZ23	3843.6	0.841416	0.197128	4.26838	1.96897e-05	0.00156246	4.70576	Drug-sensitive protein 1	YA61
Q9NZB2	14856.5	-0.155325	0.0698401	-2.22401	0.026148	0.18664	1.58256	Constitutive coactivator of PPAR-gamma-like protein 1	FAM120A
Q9NZJ9	1435.06	0.389129	0.102427	3.79908	0.000145237	0.00630084	3.83792	Diphosphoinositol polyphosphate phosphohydrolase 2	NUDT4
Q9NZN4	17334.3	-0.2552	0.0552344	-4.6203	3.83179e-06	0.000474077	5.4166	EH domain-containing protein 2	EHD2
Q9NZQ3	1593.64	-0.178506	0.0851277	-2.09692	0.0360009	0.220217	1.44369	NCK-interacting protein with SH3 domain	NCKIPSD
Q9P015	7990.06	-0.154848	0.0570414	-2.71467	0.00663418	0.0762874	2.17821	39S ribosomal protein L15, mitochondrial	MRPL15
Q9P021	1300.85	0.89573	0.211754	4.23005	2.33641e-05	0.00169115	4.63145	Cysteine-rich PDZ-binding protein	CRIPT
Q9P032	3013.28	-0.13318	0.0679164	-1.96094	0.0498861	0.264096	1.30202	NADH dehydrogenase [ubiquinone] 1 alpha subcomplex assembly factor 4	NDUFAF4
Q9P0B6	860.161	0.228929	0.0832744	2.7491	0.00597598	0.0707899	2.22359	Coiled-coil domain-containing protein 167	CCDC167
Q9P0H9	2009.35	-0.348613	0.0783174	-4.45128	8.53581e-06	0.000838643	5.06876	Protein RER1	RER1
Q9P0S3	224.89	0.331022	0.162293	2.03966	0.0413842	0.236113	1.38317	ORM1-like protein 1	ORMDL1
Q9P0V9	3252.47	-0.226274	0.106572	-2.12319	0.0337379	0.214261	1.47188	Septin-10	SEPTIN10
Q9P1F3	499.063	0.565716	0.22445	2.52045	0.0117205	0.111001	1.93105	Costars family protein ABRACL	ABRACL
Q9P2E9	4086.74	0.221559	0.104634	2.11747	0.0342199	0.215206	1.46572	Ribosome-binding protein 1	RRBP1
Q9P2G1	1148.81	-0.813509	0.164792	-4.93658	7.95049e-07	0.000154501	6.09961	Ankyrin repeat and IBR domain-containing protein 1	ANKIB1
Q9P2M7	243.685	0.443172	0.178742	2.4794	0.0131605	0.119953	1.88073	Cingulin	CGN
Q9P2W9	1984.55	0.273961	0.102409	2.67517	0.0074692	0.0822104	2.12673	Syntaxin-18	STX18
Q9UBG0	1939.27	0.397162	0.141445	2.80788	0.00498686	0.0633407	2.30217	C-type mannose receptor 2	MRC2
Q9UBK9	1389.03	-0.220075	0.0869498	-2.53106	0.0113719	0.108692	1.94417	Protein UXT	UXT
Q9UBV2	4326.54	0.172288	0.0804042	2.14277	0.0321313	0.2086	1.49307	Protein sel-1 homolog 1	SEL1L
Q9UBW8	1573.57	0.190212	0.0757217	2.51199	0.0120053	0.112651	1.92063	COP9 signalosome complex subunit 7a	COPS7A
Q9UDW1	1610.62	-0.351212	0.0762189	-4.60793	4.06691e-06	0.000494019	5.39074	Cytochrome b-c1 complex subunit 9	UQCR10
Q9UEG4	420.299	0.641237	0.227162	2.82282	0.00476038	0.061692	2.32236	Zinc finger protein 629	ZNF629
Q9UH51	4617.1	0.348934	0.142406	2.45027	0.0142749	0.126992	1.84543	Low density lipoprotein receptor (Fragment)	LDLR
Q9UH65	480.824	-0.365472	0.120609	-3.03023	0.00244368	0.0415366	2.61196	Switch-associated protein 70	SWAP70
Q9UHB4	335.515	0.278173	0.122524	2.27036	0.023186	0.172309	1.63477	NADPH-dependent diflavin oxidoreductase 1	NDOR1
Q9UHQ1	313.61	-0.577782	0.127806	-4.52077	6.16152e-06	0.000653414	5.21031	Nuclear prelamin A recognition factor	NARF
Q9UI09	4932.4	-0.224759	0.0894557	-2.51252	0.0119872	0.112639	1.92128	NADH dehydrogenase [ubiquinone] 1 alpha subcomplex subunit 12	NDUFA12
Q9UII2	4858.01	-0.382514	0.128331	-2.98069	0.00287603	0.0448943	2.54121	ATPase inhibitor, mitochondrial	ATP5IF1
Q9UJ68	982.905	-0.223665	0.0850747	-2.62905	0.00856247	0.0899463	2.0674	Mitochondrial peptide methionine sulfoxide reductase	MSRA
Q9UK59	6553.04	-0.192979	0.057709	-3.34401	0.000825765	0.0206627	3.08314	Lariat debranching enzyme	DBR1
Q9UKD2	5851.6	-0.176821	0.0783378	-2.25716	0.0239983	0.176578	1.61982	mRNA turnover protein 4 homolog	MRTO4
Q9UKK6	1203.47	-0.211142	0.0754399	-2.79882	0.00512904	0.0645332	2.28996	NTF2-related export protein 1	NXT1
Q9UKN8	7231.84	-0.125	0.0604352	-2.06833	0.0386088	0.228392	1.41331	General transcription factor 3C polypeptide 4	GTF3C4
Q9UKR5	1486.29	0.486212	0.128038	3.7974	0.000146224	0.00630275	3.83498	Ergosterol biosynthetic protein 28 homolog	ERG28
Q9UKU7	3674.8	-0.160565	0.0760374	-2.11167	0.0347152	0.216556	1.45948	Isobutyryl-CoA dehydrogenase, mitochondrial	ACAD8
Q9UKZ1	1108.28	-0.286082	0.119166	-2.4007	0.0163636	0.138914	1.78612	CCR4-NOT transcription complex subunit 11	CNOT11
Q9UL03	3636.51	-0.129326	0.0573528	-2.25493	0.0241379	0.177215	1.6173	Integrator complex subunit 6	INTS6
Q9UL26	4135.36	0.202169	0.0749366	2.69786	0.00697861	0.0789818	2.15623	Ras-related protein Rab-22A	RAB22A
Q9ULH0	2370.85	0.246464	0.0978841	2.51791	0.0118052	0.111085	1.92793	Kinase D-interacting substrate of 220 kDa	KIDINS220
Q9ULL5	1081.44	0.361535	0.122551	2.95008	0.00317689	0.0475892	2.498	Proline-rich protein 12	PRR12
Q9UMS0	2163.87	-0.214376	0.093931	-2.28227	0.0224735	0.169083	1.64833	NFU1 iron-sulfur cluster scaffold homolog, mitochondrial	NFU1
Q9UMS4	7969.51	-0.148862	0.0567492	-2.62316	0.00871173	0.0912274	2.0599	Pre-mRNA-processing factor 19	PRPF19
Q9UPY5	1384.23	1.97674	0.562045	3.51705	0.000436372	0.0133772	3.36014	Cystine/glutamate transporter	SLC7A11
Q9UQ53	761.612	0.220062	0.0889607	2.47369	0.0133725	0.121059	1.87379	Alpha-1,3-mannosyl-glycoprotein 4-beta-N-acetylglucosaminyltransferase B	MGAT4B
Q9UQ88	950.904	0.572889	0.165634	3.45876	0.000542667	0.0155603	3.26547	Cyclin-dependent kinase 11A	CDK11A
Q9Y263	5419.4	0.112803	0.0523998	2.15274	0.0313393	0.206283	1.50391	Phospholipase A-2-activating protein	PLAA
Q9Y2I1	1172.54	0.265179	0.108887	2.43535	0.0148774	0.130441	1.82747	Nischarin	NISCH
Q9Y2Z2	473.911	-0.320139	0.120718	-2.65196	0.00800263	0.0858196	2.09677	Protein MTO1 homolog, mitochondrial	MTO1
Q9Y320	2487.02	-0.638753	0.0842073	-7.58548	3.31269e-14	7.37736e-11	13.4798	Thioredoxin-related transmembrane protein 2	TMX2
Q9Y371	2640.04	0.466959	0.145288	3.21401	0.00130895	0.0283979	2.88308	Endophilin-B1	SH3GLB1
Q9Y3B3	3270.73	0.241041	0.107312	2.24616	0.0246935	0.179909	1.60742	Transmembrane emp24 domain-containing protein 7	TMED7
Q9Y3D2	891.837	-0.279041	0.0788383	-3.53942	0.000401015	0.012758	3.39684	Methionine-R-sulfoxide reductase B2, mitochondrial	MSRB2
Q9Y3D5	936.274	-0.33692	0.125673	-2.68093	0.0073418	0.081076	2.1342	28S ribosomal protein S18c, mitochondrial	MRPS18C
Q9Y3D6	1262.54	-0.16059	0.0813052	-1.97515	0.0482514	0.25775	1.31649	Mitochondrial fission 1 protein	FIS1
Q9Y3L5	591.874	0.232047	0.111081	2.08898	0.0367092	0.222597	1.43522	Ras-related protein Rap-2c	RAP2C
Q9Y3Q8	1711.26	-0.226643	0.082974	-2.73149	0.00630477	0.0731914	2.20033	TSC22 domain family protein 4	TSC22D4
Q9Y3S2	2116.31	0.132014	0.0668408	1.97505	0.048263	0.25775	1.31639	Zinc finger protein 330	ZNF330
Q9Y496	3940.88	0.27845	0.129486	2.15043	0.031521	0.206868	1.5014	Kinesin-like protein KIF3A	KIF3A
Q9Y4B6	4225.48	-0.203851	0.0809231	-2.51907	0.0117666	0.111001	1.92935	DDB1- and CUL4-associated factor 1	DCAF1
Q9Y4R8	4472.44	-0.161536	0.0680936	-2.37227	0.0176791	0.144925	1.75254	Telomere length regulation protein TEL2 homolog	TELO2
Q9Y508	4034.81	0.164271	0.0687225	2.39035	0.0168324	0.140931	1.77385	E3 ubiquitin-protein ligase RNF114	RNF114
Q9Y5A7	10661.6	-0.508601	0.115155	-4.41667	1.00232e-05	0.000917332	4.99899	NEDD8 ultimate buster 1	NUB1
Q9Y5L4	3925.9	0.244542	0.0610762	4.00389	6.23102e-05	0.00344045	4.20544	Mitochondrial import inner membrane translocase subunit Tim13	TIMM13
Q9Y5M8	8066.27	0.14796	0.0574927	2.57355	0.0100662	0.100552	1.99714	Signal recognition particle receptor subunit beta	SRPRB
Q9Y666	656.126	0.232941	0.102151	2.28036	0.0225864	0.169522	1.64615	Solute carrier family 12 member 7	SLC12A7
Q9Y6A9	719.771	0.32126	0.138942	2.31219	0.0207671	0.161215	1.68262	Signal peptidase complex subunit 1	SPCS1
Q9Y6H1	2037.48	0.475415	0.081845	5.80872	6.29525e-09	3.00418e-06	8.20099	Coiled-coil-helix-coiled-coil-helix domain-containing protein 2	CHCHD2
Q9Y6M5	4187.12	0.39491	0.107716	3.66622	0.000246166	0.00913687	3.60877	Zinc transporter 1	SLC30A1
S4R410	2366.17	0.186322	0.083371	2.23486	0.0254268	0.183452	1.59471	Zinc finger SWIM domain-containing protein 8	ZSWIM8
T1Q773	552.157	-0.397605	0.12789	-3.10895	0.00187754	0.0351788	2.72641	NADH-ubiquinone oxidoreductase chain 5	ND5
U3KX66	671.418	0.419746	0.144158	2.91171	0.00359456	0.051757	2.44435	ATP synthase protein 8	ATP8
U3RCZ8	319.44	1.32744	0.286151	4.63895	3.50187e-06	0.000441434	5.4557	MHC class I antigen (Fragment)	HLA-B
U4PSC4	1781.54	-0.155277	0.0750121	-2.07003	0.0384499	0.228138	1.4151	Mediator of RNA polymerase II transcription subunit 4 (Fragment)	MED4
U6BMB8	56.0636	0.721855	0.281892	2.56075	0.0104447	NA	1.9811	MHC class I antigen (Fragment)	HLA-B
V5IRT4	1361.7	-0.191201	0.0732419	-2.61054	0.00903984	0.0929157	2.04384	Mitochondrial nucleoid factor 1 (Fragment)	UQCC2
V9HWC1	51.8845	0.794394	0.336571	2.36026	0.0182622	NA	1.73845	Epididymis luminal protein 71	HEL71
V9HWJ1	5766.31	0.217397	0.0946766	2.29621	0.0216639	0.165129	1.66426	Glutathione synthetase	HEL-S-64p
W5RWE6	1609.98	0.23842	0.109462	2.1781	0.0293988	0.198004	1.53167	PX domain-containing protein kinase-like protein	PXK
X6RM59	4254.93	0.129736	0.0610073	2.12657	0.0334556	0.212873	1.47553	5-nucleotidase	NT5C3A
