# Supplementary material for: Elucidating the Molecular Mechanisms of Hederagenin-Regulated Mitophagy in Cervical Cancer SiHa Cells through an Integrative Approach Combining Proteomics and Advanced Network Association Algorithm
Source: J Proteome Res. 2025 Mar 26;24(4):2081–95. doi: 10.1021/acs.jproteome.5c00022 (PMC11976847; doi:10.1021/acs.jproteome.5c00022)
Supplement: Supplementary file 1 — pr5c00022_si_001.zip [file pr5c00022_si_001.zip › Supplementary materials/S3. Results of KEGG enrichment analysis.xlsx]

## Sheet: kegg-result
	ID	Description	GeneRatio	BgRatio	pvalue	p.adjust	qvalue	geneID	Count
hsa05208	hsa05208	Chemical carcinogenesis - reactive oxygen species	46/547	223/10073	1.72e-15	3.82e-13	3.17e-13	NDUFA5/COX6C/COX2/COX1/AKR1C3/RAC1/AKR1C2/IKBKG/MAP2K7/NDUFS1/NDUFS7/NDUFV1/NDUFS8/NDUFA4/SDHD/COX7A2L/UQCR11/NDUFS4/NDUFB3/NDUFA2/NDUFS2/NDUFS3/NDUFB8/NDUFA10/HMOX1/CYBA/COX7A2/COX6B1/GSTM3/SDHB/SDHA/UQCRFS1/SLC26A2/MAP2K1/AKR1C1/PIK3R2/KEAP1/PRKD1/NDUFA7/NDUFC1/NDUFV2/EPHX4/UQCR10/NDUFA12/ND5/ATP8	46	Cancer: overview		Human Diseases
hsa00190	hsa00190	Oxidative phosphorylation	35/547	134/10073	2.43e-15	3.82e-13	3.17e-13	NDUFA5/ATP6V1G1/COX6C/COX2/COX1/NDUFS1/NDUFS7/NDUFV1/NDUFS8/NDUFA4/SDHD/COX7A2L/UQCR11/NDUFS4/NDUFB3/NDUFA2/NDUFS2/NDUFS3/NDUFB8/NDUFA10/COX7A2/COX6B1/SDHB/SDHA/ATP6V1A/UQCRFS1/NDUFA7/ATP6V1E1/NDUFC1/NDUFV2/COX15/UQCR10/NDUFA12/ND5/ATP8	35	Energy metabolism		Metabolism
hsa04714	hsa04714	Thermogenesis	44/547	232/10073	1.71e-13	1.79e-11	1.49e-11	NDUFA5/COX6C/COX2/COX1/ACTB/NDUFAF8/RPS6/NDUFS1/NDUFS7/NDUFV1/NDUFS8/NDUFA4/SDHD/COX7A2L/UQCR11/NDUFS4/NDUFB3/NDUFA2/KDM1A/NDUFS2/NDUFS3/NDUFB8/NDUFA10/ACTL6A/COX7A2/COX6B1/SDHB/SDHA/UQCRFS1/SMARCA4/NDUFA7/SMARCC1/COX20/NDUFC1/NDUFV2/RHEB/COX15/NDUFAF2/MGLL/NDUFAF4/UQCR10/NDUFA12/ND5/ATP8	44	Environmental adaptation		Organismal Systems
hsa05415	hsa05415	Diabetic cardiomyopathy	40/547	203/10073	6.22e-13	4.9e-11	4.06e-11	NDUFA5/COX6C/COX2/COX1/COL1A2/RAC1/NDUFS1/NDUFS7/NDUFV1/NDUFS8/NDUFA4/SDHD/COX7A2L/UQCR11/NDUFS4/NDUFB3/NDUFA2/NDUFS2/NDUFS3/NDUFB8/NDUFA10/INSR/CYBA/GYS1/COX7A2/COX6B1/SDHB/SDHA/UQCRFS1/SMAD3/PRKCZ/PIK3R2/PDK3/NDUFA7/NDUFC1/NDUFV2/UQCR10/NDUFA12/ND5/ATP8	40	Cardiovascular disease
hsa05014	hsa05014	Amyotrophic lateral sclerosis	56/547	364/10073	7.89e-13	4.97e-11	4.12e-11	NDUFA5/COX6C/COX2/COX1/WDR41/ACTB/FIG4/VCP/RAC1/CHMP2B/NDUFS1/TUBA1C/NDUFS7/NDUFV1/MAP1LC3B/NDUFS8/NDUFA4/SDHD/COX7A2L/UQCR11/NDUFS4/NDUFB3/NDUFA2/NDUFS2/NDUFS3/NUP155/NDUFB8/NDUFA10/COX7A2/COX6B1/SDHB/GPX3/PSMA3/SDHA/ACTR1B/UQCRFS1/NUP160/SQSTM1/NDUFA7/NUP188/RAB1A/PSMB6/NDUFC1/NDUFV2/SETX/NUP93/MCU/RB1CC1/NUP205/OPTN/NUP85/UQCR10/NDUFA12/NXT1/ND5/ATP8	56	Neurodegenerative disease
hsa04932	hsa04932	Non-alcoholic fatty liver disease	33/547	155/10073	7.65e-12	4.01e-10	3.33e-10	NDUFA5/COX6C/COX2/COX1/RAC1/NDUFS1/NDUFS7/NDUFV1/NDUFS8/NDUFA4/SDHD/COX7A2L/UQCR11/NDUFS4/NDUFB3/NDUFA2/NDUFS2/NDUFS3/NDUFB8/NDUFA10/INSR/COX7A2/COX6B1/SDHB/FAS/SDHA/UQCRFS1/PIK3R2/NDUFA7/NDUFC1/NDUFV2/UQCR10/NDUFA12	33	Endocrine and metabolic disease
hsa05020	hsa05020	Prion disease	42/547	273/10073	6.74e-10	2.68e-08	2.22e-08	C9/NDUFA5/COX6C/COX2/COX1/RAC1/NDUFS1/TUBA1C/NDUFS7/NDUFV1/NDUFS8/NDUFA4/SDHD/COX7A2L/UQCR11/NDUFS4/NDUFB3/NDUFA2/NDUFS2/NDUFS3/NDUFB8/NDUFA10/CYBA/COX7A2/COX6B1/SDHB/PSMA3/SDHA/UQCRFS1/PIK3R2/ITPR2/CAV1/NDUFA7/PSMB6/NDUFC1/NDUFV2/PRNP/MCU/UQCR10/NDUFA12/ND5/ATP8	42	Neurodegenerative disease
hsa05010	hsa05010	Alzheimer disease	52/547	384/10073	6.81e-10	2.68e-08	2.22e-08	NDUFA5/COX6C/COX2/COX1/APOE/EIF2AK2/IKBKG/MAP2K7/NDUFS1/TUBA1C/NDUFS7/NDUFV1/NDUFS8/NDUFA4/SDHD/COX7A2L/DVL2/UQCR11/NDUFS4/NDUFB3/NDUFA2/NDUFS2/NDUFS3/NDUFB8/NDUFA10/INSR/COX7A2/COX6B1/SDHB/FAS/PSMA3/SDHA/PTGS2/UQCRFS1/CSNK1E/ADAM17/MAP2K1/PIK3R2/LRP1/ITPR2/SLC39A14/NDUFA7/PSMB6/NDUFC1/NDUFV2/MCU/RB1CC1/NCSTN/UQCR10/NDUFA12/ND5/ATP8	52	Neurodegenerative disease
hsa03030	hsa03030	DNA replication	14/547	36/10073	2.06e-09	7.22e-08	5.98e-08	MCM4/MCM3/MCM5/POLD1/RPA2/RPA1/RPA3/RFC4/RFC2/RFC1/PRIM2/POLE2/RFC5/POLE3	14	Replication and repair		Genetic Information Processing
hsa05016	hsa05016	Huntington disease	44/547	306/10073	2.32e-09	7.31e-08	6.06e-08	NDUFA5/COX6C/COX2/COX1/POLR2H/MAP2K7/NDUFS1/TUBA1C/NDUFS7/NDUFV1/AP2S1/NDUFS8/NDUFA4/SDHD/COX7A2L/UQCR11/NDUFS4/NDUFB3/NDUFA2/NDUFS2/NDUFS3/NDUFB8/NDUFA10/COX7A2/COX6B1/SDHB/GPX3/POLR2A/PSMA3/SDHA/ACTR1B/UQCRFS1/POLR2J/NDUFA7/PSMB6/NDUFC1/NDUFV2/HDAC1/RB1CC1/HDAC2/UQCR10/NDUFA12/ND5/ATP8	44	Neurodegenerative disease
hsa05012	hsa05012	Parkinson disease	38/547	266/10073	3.57e-08	1.02e-06	8.48e-07	NDUFA5/COX6C/COX2/COX1/NDUFS1/TUBA1C/NDUFS7/NDUFV1/NDUFS8/NDUFA4/SDHD/COX7A2L/UQCR11/NDUFS4/NDUFB3/NDUFA2/NDUFS2/NDUFS3/NDUFB8/NDUFA10/COX7A2/COX6B1/SDHB/PSMA3/SDHA/UQCRFS1/KEAP1/ITPR2/SLC39A14/NDUFA7/PSMB6/NDUFC1/NDUFV2/MCU/UQCR10/NDUFA12/ND5/ATP8	38	Neurodegenerative disease
hsa05022	hsa05022	Pathways of neurodegeneration - multiple diseases	55/547	476/10073	6.69e-08	1.76e-06	1.45e-06	NDUFA5/COX6C/COX2/COX1/WDR41/FIG4/VCP/RAC1/CHMP2B/MAP2K7/NDUFS1/TUBA1C/NDUFS7/NDUFV1/MAP1LC3B/NDUFS8/NDUFA4/SDHD/COX7A2L/DVL2/UQCR11/NDUFS4/NDUFB3/NDUFA2/NDUFS2/NDUFS3/NDUFB8/NDUFA10/COX7A2/COX6B1/SDHB/GPX3/FAS/PSMA3/SDHA/PTGS2/ACTR1B/UQCRFS1/CSNK1E/MAP2K1/SQSTM1/ITPR2/NDUFA7/RAB1A/PSMB6/NDUFC1/NDUFV2/PRNP/MCU/RB1CC1/OPTN/UQCR10/NDUFA12/ND5/ATP8	55	Neurodegenerative disease
hsa03060	hsa03060	Protein export	10/547	23/10073	1.24e-07	2.78e-06	2.31e-06	SPCS2/OXA1L/SEC61A1/SPCS3/SRPRA/SRP19/SRP14/SEC62/SRPRB/SPCS1	10	Folding, sorting and degradation
hsa03430	hsa03430	Mismatch repair	10/547	23/10073	1.24e-07	2.78e-06	2.31e-06	POLD1/RPA2/RPA1/RPA3/RFC4/RFC2/RFC1/MSH2/MSH6/RFC5	10	Replication and repair
hsa01200	hsa01200	Carbon metabolism	20/547	115/10073	3.23e-06	6.79e-05	5.63e-05	PSAT1/GPT2/PSPH/SUCLA2/ACADS/SDHD/ACOX3/PHGDH/IDH3B/IDH1/GLUD1/GPI/PC/PFKL/SDHB/GCSH/SDHA/CPS1/SHMT2/ALDH6A1	20	Global and overview maps
hsa03040	hsa03040	Spliceosome	23/547	147/10073	3.96e-06	7.79e-05	6.46e-05	DDX23/AQR/SNU13/BCAS2/DDX5/SF3B1/SNRNP200/SLU7/LSM8/EIF4A3/HNRNPM/SRSF9/DDX39B/SNRPB/SF3B3/PRPF8/DDX42/THOC2/PRPF31/CTNNBL1/THOC3/SF3B5/PRPF19	23	Transcription
hsa03420	hsa03420	Nucleotide excision repair	12/547	47/10073	5.3e-06	9.82e-05	8.14e-05	ERCC8/POLD1/RPA2/RPA1/RPA3/RFC4/RFC2/RFC1/MNAT1/POLE2/RFC5/POLE3	12	Replication and repair
hsa01230	hsa01230	Biosynthesis of amino acids	15/547	75/10073	9.57e-06	0.000167515	0.000138826	PSAT1/ARG2/GPT2/PSPH/MTR/PHGDH/IDH3B/IDH1/ASNS/PC/PFKL/CPS1/SHMT2/CBS/MAT1A	15	Global and overview maps
hsa04723	hsa04723	Retrograde endocannabinoid signaling	22/547	148/10073	1.49e-05	0.000246438	0.000204233	NDUFA5/NDUFS1/NDUFS7/NDUFV1/NDUFS8/NDUFA4/FAAH/NDUFS4/NDUFB3/NDUFA2/NDUFS2/NDUFS3/NDUFB8/NDUFA10/PTGS2/ITPR2/NDUFA7/NDUFC1/NDUFV2/MGLL/NDUFA12/ND5	22	Nervous system
hsa04110	hsa04110	Cell cycle	19/547	126/10073	4.61e-05	0.000725371	0.000601143	SKP2/MCM4/CDC26/RAD21/MCM3/MCM5/ANAPC10/CDC45/CDK1/CDK4/CDK2/WEE1/CDKN2C/YWHAG/SMAD3/HDAC1/SMC3/STAG2/HDAC2	19	Cell growth and death		Cellular Processes
hsa00020	hsa00020	Citrate cycle (TCA cycle)	8/547	30/10073	0.000145129	0.00217693	0.00180411	PCK2/SUCLA2/SDHD/IDH3B/IDH1/PC/SDHB/SDHA	8	Carbohydrate metabolism
hsa04216	hsa04216	Ferroptosis	9/547	41/10073	0.000282206	0.00404068	0.00334867	SLC3A2/MAP1LC3B/TF/GPX4/HMOX1/GCLC/SLC39A14/PRNP/SLC7A11	9	Cell growth and death
hsa03010	hsa03010	Ribosome	20/547	158/10073	0.000344201	0.00471406	0.00390673	RPSA/MRPL23/RPS6/RPL32/MRPL27/RPL27/RPL26L1/RPL31/RPS15/RPL4/RPL35/MRPS5/MRPS6/RPL21/MRPL21/MRPL4/MRPL17/MRPL16/MRPL15/MRPS18C	20	Translation
hsa04145	hsa04145	Phagosome	19/547	152/10073	0.000563004	0.00738942	0.0061239	ATP6V1G1/HLA-F/ACTB/HLA-A/HLA-DPB1/HLA-B/RAC1/SEC61A1/ITGA2/TUBA1C/C3/CYBA/ATP6V1A/RAB7A/ATP6V1E1/STX12/RILP/STX18/MRC2	19	Transport and catabolism
hsa05203	hsa05203	Viral carcinogenesis	23/547	204/10073	0.000689479	0.00868744	0.00719962	SKP2/HLA-F/HLA-A/UBE3A/HLA-B/RAC1/HDAC8/EIF2AK2/IKBKG/SCRIB/HDAC3/C3/CDK1/CDK4/CDK2/LTBR/STAT3/MAPKAPK2/YWHAG/PIK3R2/H2BC18/HDAC1/HDAC2	23	Cancer: overview
hsa04140	hsa04140	Autophagy - animal	17/547	141/10073	0.00161508	0.0188709	0.015639	CAMKK2/WDR41/MAP1LC3B/DAPK3/SNAP29/RRAS/RAB7A/GABARAPL2/MAP2K1/PIK3R2/SQSTM1/RAB1A/RHEB/ATG9A/RB1CC1/ATG3/SH3GLB1	17	Transport and catabolism
hsa04137	hsa04137	Mitophagy - animal	11/547	72/10073	0.0016175	0.0188709	0.015639	NBR1/MAP1LC3B/RRAS/RAB7A/GABARAPL2/CALCOCO2/SQSTM1/ATG9A/TAX1BP1/OPTN/FIS1	11	Transport and catabolism
hsa04260	hsa04260	Cardiac muscle contraction	12/547	87/10073	0.00248066	0.0279074	0.023128	COX6C/COX2/COX1/COX7A2L/UQCR11/ATP1A1/ATP1B1/COX7A2/COX6B1/UQCRFS1/ATP1B3/UQCR10	12	Circulatory system
hsa05416	hsa05416	Viral myocarditis	9/547	60/10073	0.00476158	0.0517206	0.0428628	DAG1/HLA-F/ACTB/HLA-A/HLA-DPB1/HLA-B/RAC1/CD55/CAV1	9	Cardiovascular disease
hsa03013	hsa03013	Nucleocytoplasmic transport	13/547	108/10073	0.00557074	0.0584927	0.0484752	RNPS1/NUP155/EIF4A3/CSE1L/NUP160/DDX39B/NUP188/NUP93/THOC2/NUP205/THOC3/NUP85/NXT1	13	Translation
hsa04919	hsa04919	Thyroid hormone signaling pathway	14/547	121/10073	0.00584272	0.0593696	0.0492018	ACTB/HDAC3/ATP1A1/ATP1B1/PFKL/ATP1B3/MAP2K1/PIK3R2/RXRB/HDAC1/RHEB/PLCD3/HDAC2/MED4	14	Endocrine system
hsa04964	hsa04964	Proximal tubule bicarbonate reclamation	5/547	23/10073	0.0069012	0.0672561	0.0557377	PCK2/GLUD1/ATP1A1/ATP1B1/ATP1B3	5	Excretory system
hsa03320	hsa03320	PPAR signaling pathway	10/547	75/10073	0.00704588	0.0672561	0.0557377	HMGCS1/PCK2/APOC3/ACOX3/FADS2/APOA1/EHHADH/RXRB/SLC27A4/PLIN4	10	Endocrine system
hsa00970	hsa00970	Aminoacyl-tRNA biosynthesis	9/547	66/10073	0.00894753	0.0828963	0.0686993	AARS1/GARS1/NARS1/CARS1/AARS2/RARS2/SARS1/CARS2/IARS2	9	Translation
hsa04144	hsa04144	Endocytosis	23/547	251/10073	0.00964477	0.0868029	0.0719369	HLA-F/HLA-A/HLA-B/CHMP2B/SH3GLB2/WASHC2A/RAB35/TSG101/DNM2/AP2S1/RAB7A/SMAD3/PRKCZ/RAB31/CAV1/ARFGAP1/CHMP7/RBSN/SMURF2/EHD2/LDLR/RAB22A/SH3GLB1	23	Transport and catabolism
hsa01212	hsa01212	Fatty acid metabolism	8/547	57/10073	0.0113169	0.0990227	0.0820639	FADS1/ACADSB/ELOVL7/ACADS/ACOX3/FADS2/EHHADH/CBR4	8	Global and overview maps
hsa00514	hsa00514	Other types of O-glycan biosynthesis	7/547	47/10073	0.0127211	0.108301	0.0897534	POMT1/OGT/GALNT2/GXYLT1/EOGT/GALNT7/C1GALT1	7	Glycan biosynthesis and metabolism
hsa00280	hsa00280	Valine, leucine and isoleucine degradation	7/547	48/10073	0.0142175	0.117856	0.0976717	HMGCS1/ACADSB/MCCC2/ACADS/ALDH6A1/EHHADH/ACAD8	7	Amino acid metabolism
hsa04066	hsa04066	HIF-1 signaling pathway	12/547	109/10073	0.0149512	0.12076	0.100078	RPS6/EIF4E2/TF/INSR/HMOX1/PFKL/LTBR/STAT3/MAP2K1/PIK3R2/CUL2/ELOB	12	Signal transduction		Environmental Information Processing
hsa03015	hsa03015	mRNA surveillance pathway	11/547	97/10073	0.0157834	0.124294	0.103007	CPSF2/PAPOLA/RNPS1/EIF4A3/CPSF1/CSTF3/DDX39B/WDR82/WDR33/SSU72/NXT1	11	Translation
hsa05132	hsa05132	Salmonella infection	22/547	249/10073	0.0165632	0.127254	0.10546	ACTB/RAC1/PODXL/IKBKG/MAP2K7/TUBA1C/TNFRSF10A/DNM2/PIK3C2A/MYL12B/ANXA2/RRAS/RALA/ACTR1B/CASP4/RAB7A/CSE1L/NCKAP1L/RHOB/MAP2K1/RILP/SNX18	22	Infectious disease: bacterial
hsa04979	hsa04979	Cholesterol metabolism	7/547	50/10073	0.0175802	0.128785	0.106729	APOE/APOC3/NPC1/APOA1/APOA4/LRP1/LDLR	7	Digestive system
hsa05110	hsa05110	Vibrio cholerae infection	7/547	50/10073	0.0175802	0.128785	0.106729	TJP2/ATP6V1G1/ACTB/SEC61A1/SLC12A2/ATP6V1A/ATP6V1E1	7	Infectious disease: bacterial
hsa05167	hsa05167	Kaposi sarcoma-associated herpesvirus infection	18/547	194/10073	0.0183163	0.131128	0.108671	HLA-F/HLA-A/HLA-B/RAC1/EIF2AK2/IKBKG/MAP2K7/MAP1LC3B/C3/CDK4/FAS/PTGS2/STAT3/MAPKAPK2/MAP2K1/PIK3R2/ITPR2/ATG3	18	Infectious disease: viral
hsa00270	hsa00270	Cysteine and methionine metabolism	7/547	51/10073	0.0194558	0.135866	0.112597	PSAT1/MTR/PHGDH/CBS/MAT1A/GCLC/APIP	7	Amino acid metabolism
hsa00260	hsa00260	Glycine, serine and threonine metabolism	6/547	40/10073	0.0198408	0.135866	0.112597	PSAT1/PSPH/PHGDH/GCSH/SHMT2/CBS	6	Amino acid metabolism
hsa01523	hsa01523	Antifolate resistance	5/547	30/10073	0.0214009	0.137747	0.114156	IKBKG/ABCC3/ABCC4/SHMT2/SLC19A1	5	Drug resistance: antineoplastic
hsa05170	hsa05170	Human immunodeficiency virus 1 infection	19/547	212/10073	0.0217276	0.137747	0.114156	TAPBP/CRK/HLA-F/HLA-A/HLA-B/TRIM5/RAC1/IKBKG/MAP2K7/CDK1/FAS/WEE1/MAP2K1/PIK3R2/AP1B1/BST2/ITPR2/ELOB/DCAF1	19	Infectious disease: viral
hsa04120	hsa04120	Ubiquitin mediated proteolysis	14/547	142/10073	0.0220327	0.137747	0.114156	HERC4/SKP2/CDC34/CDC26/UBE3A/ERCC8/PPIL2/ANAPC10/UBE4B/CUL2/KEAP1/ELOB/SMURF2/PRPF19	14	Folding, sorting and degradation
hsa04150	hsa04150	mTOR signaling pathway	15/547	156/10073	0.0223019	0.137747	0.114156	SKP2/ATP6V1G1/RPS6/EIF4E2/SLC3A2/DVL2/INSR/CLIP1/ATP6V1A/SLC7A5/MAP2K1/PIK3R2/ATP6V1E1/RHEB/TELO2	15	Signal transduction
hsa04218	hsa04218	Cellular senescence	15/547	156/10073	0.0223019	0.137747	0.114156	HLA-F/HLA-A/HLA-B/CDK1/RRAS/CDK4/CDK2/MAPKAPK2/SMAD3/MAP2K1/PIK3R2/SQSTM1/ITPR2/RHEB/MCU	15	Cell growth and death
hsa04141	hsa04141	Protein processing in endoplasmic reticulum	16/547	171/10073	0.0234901	0.142296	0.117926	VCP/SEC61A1/EIF2AK2/MAP2K7/UBE4B/SEC24B/UBXN1/DNAJC1/SEC62/UBXN6/SIL1/DNAJC5/SAR1A/RRBP1/SEL1L/PLAA	16	Folding, sorting and degradation
hsa05169	hsa05169	Epstein-Barr virus infection	18/547	202/10073	0.0263425	0.156564	0.12975	SKP2/ISG15/TAPBP/HLA-F/HLA-A/HLA-DPB1/HLA-B/RAC1/EIF2AK2/IKBKG/MAP2K7/CDK4/CDK2/FAS/STAT3/PIK3R2/HDAC1/HDAC2	18	Infectious disease: viral
hsa00640	hsa00640	Propanoate metabolism	5/547	32/10073	0.0276836	0.161488	0.133831	SUCLA2/ACADS/ACOX3/ALDH6A1/EHHADH	5	Carbohydrate metabolism
hsa00220	hsa00220	Arginine biosynthesis	4/547	22/10073	0.028837	0.165157	0.136872	ARG2/GPT2/GLUD1/CPS1	4	Amino acid metabolism
hsa05205	hsa05205	Proteoglycans in cancer	18/547	205/10073	0.0299534	0.168488	0.139632	RDX/ACTB/COL1A2/ANK2/RPS6/RAC1/VTN/ITGA2/DDX5/PPP1R12C/RRAS/FAS/TIMP3/STAT3/MAP2K1/PIK3R2/ITPR2/CAV1	18	Cancer: overview
hsa04130	hsa04130	SNARE interactions in vesicular transport	5/547	33/10073	0.0312202	0.172533	0.142985	BET1/SNAP29/STX4/STX5/STX18	5	Folding, sorting and degradation
hsa04146	hsa04146	Peroxisome	9/547	82/10073	0.0331674	0.180133	0.149284	NUDT19/MPV17/MPV17L/ACOX3/IDH1/EHHADH/MPV17L2/PEX19/FAR1	9	Transport and catabolism
hsa05165	hsa05165	Human papillomavirus infection	26/547	331/10073	0.0369495	0.197273	0.163488	ATP6V1G1/ISG15/HLA-F/COL1A2/HLA-A/UBE3A/HLA-B/EIF2AK2/IKBKG/VTN/ITGA2/SCRIB/DVL2/CDK4/TUBG1/CDK2/FAS/PTGS2/ATP6V1A/MAP2K1/PRKCZ/PIK3R2/ATP6V1E1/HDAC1/RHEB/HDAC2	26	Infectious disease: viral
hsa01240	hsa01240	Biosynthesis of cofactors	14/547	153/10073	0.0384437	0.201829	0.167264	PSAT1/MTHFD2/KYNU/ALPP/AK4/SHMT2/CPOX/GGCX/TDO2/MAT1A/GCLC/COQ7/COX15/ADSS1	14	Global and overview maps
hsa04330	hsa04330	Notch signaling pathway	7/547	59/10073	0.039671	0.204859	0.169774	TLE3/DVL2/NUMB/ADAM17/HDAC1/NCSTN/HDAC2	7	Signal transduction
hsa04530	hsa04530	Tight junction	15/547	169/10073	0.0414015	0.210346	0.174322	NF2/MYH9/TJP2/RDX/ACTB/RAC1/MAP2K7/TUBA1C/MYL6/SCRIB/MYL12B/CDK4/PRKCZ/CGN/RAP2C	15	Cellular community - eukaryotes
hsa04978	hsa04978	Mineral absorption	7/547	60/10073	0.042901	0.214385	0.177669	TF/ATP1A1/ATP1B1/HMOX1/ATP2B1/ATP1B3/SLC30A1	7	Digestive system
hsa00562	hsa00562	Inositol phosphate metabolism	8/547	73/10073	0.0435576	0.214385	0.177669	MTM1/INPPL1/INPP5F/FIG4/PIK3C2A/ALDH6A1/PLCD3/PI4K2A	8	Carbohydrate metabolism
hsa00604	hsa00604	Glycosphingolipid biosynthesis - ganglio series	3/547	15/10073	0.0444745	0.21553	0.178618	HEXA/SLC33A1/GLB1	3	Glycan biosynthesis and metabolism
hsa00250	hsa00250	Alanine, aspartate and glutamate metabolism	5/547	37/10073	0.0481088	0.226183	0.187447	GPT2/GLUD1/ASNS/CPS1/ADSS1	5	Amino acid metabolism
hsa04960	hsa04960	Aldosterone-regulated sodium reabsorption	5/547	37/10073	0.0481088	0.226183	0.187447	ATP1A1/ATP1B1/INSR/ATP1B3/PIK3R2	5	Excretory system
hsa05330	hsa05330	Allograft rejection	5/547	38/10073	0.05303	0.23776	0.197041	HLA-F/HLA-A/HLA-DPB1/HLA-B/FAS	5	Immune disease
hsa05212	hsa05212	Pancreatic cancer	8/547	76/10073	0.053172	0.23776	0.197041	RAC1/IKBKG/RALA/CDK4/STAT3/SMAD3/MAP2K1/PIK3R2	8	Cancer: specific types
hsa05220	hsa05220	Chronic myeloid leukemia	8/547	76/10073	0.053172	0.23776	0.197041	CRK/IKBKG/CDK4/SMAD3/MAP2K1/PIK3R2/HDAC1/HDAC2	8	Cancer: specific types
hsa00310	hsa00310	Lysine degradation	7/547	63/10073	0.0535903	0.23776	0.197041	GCDH/EHMT2/PLOD2/KMT2A/EHHADH/EZH2/DHTKD1	7	Amino acid metabolism
hsa01040	hsa01040	Biosynthesis of unsaturated fatty acids	4/547	27/10073	0.0559917	0.241172	0.199869	FADS1/ELOVL7/ACOX3/FADS2	4	Lipid metabolism
hsa04966	hsa04966	Collecting duct acid secretion	4/547	27/10073	0.0559917	0.241172	0.199869	ATP6V1G1/ATP6V1A/ATP6V1E1/SLC12A7	4	Excretory system
hsa05100	hsa05100	Bacterial invasion of epithelial cells	8/547	77/10073	0.0566563	0.241172	0.199869	CRK/ACTB/RAC1/BCAR1/DNM2/PIK3R2/SEPTIN2/CAV1	8	Infectious disease: bacterial
hsa03018	hsa03018	RNA degradation	8/547	79/10073	0.0640511	0.269015	0.222943	CNOT3/DCP2/CNOT1/LSM8/PFKL/DDX6/PATL1/CNOT10	8	Folding, sorting and degradation
hsa00600	hsa00600	Sphingolipid metabolism	6/547	53/10073	0.066122	0.270499	0.224173	SPTLC2/GBA/HEXA/SPTLC3/GLB1/SGPP1	6	Lipid metabolism
hsa04961	hsa04961	Endocrine and other factor-regulated calcium reabsorption	6/547	53/10073	0.066122	0.270499	0.224173	DNM2/AP2S1/ATP1A1/ATP1B1/ATP2B1/ATP1B3	6	Excretory system
hsa03440	hsa03440	Homologous recombination	5/547	41/10073	0.0694827	0.280603	0.232547	BRCC3/POLD1/RPA2/RPA1/RPA3	5	Replication and repair
hsa00511	hsa00511	Other glycan degradation	3/547	18/10073	0.0707903	0.282265	0.233924	GBA/HEXA/GLB1	3	Glycan biosynthesis and metabolism
hsa05418	hsa05418	Fluid shear stress and atherosclerosis	12/547	139/10073	0.074931	0.290129	0.240441	ACTB/RAC1/IKBKG/MAP2K7/HMOX1/CYBA/GSTM3/PRKCZ/PIK3R2/SQSTM1/KEAP1/CAV1	12	Cardiovascular disease
hsa00380	hsa00380	Tryptophan metabolism	5/547	42/10073	0.0755256	0.290129	0.240441	GCDH/KYNU/TDO2/EHHADH/DHTKD1	5	Amino acid metabolism
hsa05332	hsa05332	Graft-versus-host disease	5/547	42/10073	0.0755256	0.290129	0.240441	HLA-F/HLA-A/HLA-DPB1/HLA-B/FAS	5	Immune disease
hsa04070	hsa04070	Phosphatidylinositol signaling system	9/547	97/10073	0.0801753	0.296331	0.245581	MTM1/INPPL1/INPP5F/PIK3C2A/PIK3R2/ITPR2/PIP4P1/PLCD3/PI4K2A	9	Signal transduction
hsa05171	hsa05171	Coronavirus disease - COVID-19	18/547	232/10073	0.0804951	0.296331	0.245581	C9/RPSA/ISG15/RPS6/EIF2AK2/IKBKG/RPL32/RPL27/RPL26L1/RPL31/RPS15/C3/RPL4/STAT3/RPL35/ADAM17/PIK3R2/RPL21	18	Infectious disease: viral
hsa01210	hsa01210	2-Oxocarboxylic acid metabolism	3/547	19/10073	0.080807	0.296331	0.245581	GPT2/IDH3B/IDH1	3	Global and overview maps
hsa00071	hsa00071	Fatty acid degradation	5/547	43/10073	0.0818437	0.296331	0.245581	ACADSB/GCDH/ACADS/ACOX3/EHHADH	5	Lipid metabolism
hsa04940	hsa04940	Type I diabetes mellitus	5/547	43/10073	0.0818437	0.296331	0.245581	HLA-F/HLA-A/HLA-DPB1/HLA-B/FAS	5	Endocrine and metabolic disease
hsa05230	hsa05230	Central carbon metabolism in cancer	7/547	70/10073	0.0845167	0.300514	0.249047	SIRT3/IDH1/PFKL/SLC7A5/MAP2K1/PIK3R2/SLC1A5	7	Cancer: overview
hsa00410	hsa00410	beta-Alanine metabolism	4/547	31/10073	0.0849071	0.300514	0.249047	ACADS/ACOX3/ALDH6A1/EHHADH	4	Metabolism of other amino acids
hsa04610	hsa04610	Complement and coagulation cascades	8/547	85/10073	0.089685	0.313898	0.260139	C9/VTN/CD55/A2M/C3/C4BPA/PROS1/F5	8	Immune system
hsa00670	hsa00670	One carbon pool by folate	3/547	20/10073	0.0913963	0.316372	0.26219	MTHFD2/MTR/SHMT2	3	Metabolism of cofactors and vitamins
hsa00480	hsa00480	Glutathione metabolism	6/547	58/10073	0.0933776	0.319717	0.264962	GPX4/IDH1/GSTM3/GPX3/RRM1/GCLC	6	Metabolism of other amino acids
hsa05210	hsa05210	Colorectal cancer	8/547	86/10073	0.0944608	0.319948	0.265153	RAC1/RALA/AREG/MSH2/MSH6/SMAD3/MAP2K1/PIK3R2	8	Cancer: specific types
hsa04115	hsa04115	p53 signaling pathway	7/547	73/10073	0.100345	0.336262	0.278673	TNFRSF10A/SIVA1/EI24/CDK1/CDK4/CDK2/FAS	7	Cell growth and death
hsa03410	hsa03410	Base excision repair	4/547	33/10073	0.101614	0.336932	0.279229	OGG1/POLD1/POLE2/POLE3	4	Replication and repair
hsa04142	hsa04142	Lysosome	11/547	132/10073	0.103413	0.339325	0.281212	GBA/HEXA/MFSD8/GGA3/NPC1/GLB1/CTSC/AP1B1/LAPTM4A/LAPTM4B/LITAF	11	Transport and catabolism
hsa03020	hsa03020	RNA polymerase	4/547	34/10073	0.110493	0.358817	0.297365	POLR2H/POLR1C/POLR2A/POLR2J	4	Transcription
hsa00130	hsa00130	Ubiquinone and other terpenoid-quinone biosynthesis	2/547	11/10073	0.117055	0.376247	0.31181	GGCX/COQ7	2	Metabolism of cofactors and vitamins
hsa04910	hsa04910	Insulin signaling pathway	11/547	137/10073	0.125075	0.385555	0.319525	INPPL1/CRK/PCK2/RPS6/EIF4E2/INSR/GYS1/MAP2K1/PRKCZ/PIK3R2/RHEB	11	Endocrine system
hsa00520	hsa00520	Amino sugar and nucleotide sugar metabolism	5/547	49/10073	0.125281	0.385555	0.319525	HEXA/GALK2/GPI/GNE/GNPDA2	5	Carbohydrate metabolism
hsa05225	hsa05225	Hepatocellular carcinoma	13/547	168/10073	0.125381	0.385555	0.319525	ACTB/DVL2/ACTL6A/HMOX1/CDK4/GSTM3/SMARCA4/SMAD3/MAP2K1/PIK3R2/KEAP1/SMARCC1/ARID2	13	Cancer: specific types
hsa03250	hsa03250	Viral life cycle - HIV-1	6/547	63/10073	0.125785	0.385555	0.319525	PPIA/TRIM5/TSG101/SUPT5H/SUPT4H1/BST2	6	Information processing in viruses
hsa05222	hsa05222	Small cell lung cancer	8/547	92/10073	0.12607	0.385555	0.319525	SKP2/IKBKG/ITGA2/CDK4/CDK2/PTGS2/PIK3R2/RXRB	8	Cancer: specific types
hsa04931	hsa04931	Insulin resistance	9/547	108/10073	0.132028	0.399893	0.331407	PCK2/OGT/OGA/INSR/GYS1/STAT3/PRKCZ/PIK3R2/SLC27A4	9	Endocrine and metabolic disease
hsa04977	hsa04977	Vitamin digestion and absorption	3/547	24/10073	0.138808	0.413262	0.342486	APOA1/APOA4/SLC19A1	3	Digestive system
hsa05143	hsa05143	African trypanosomiasis	4/547	37/10073	0.139066	0.413262	0.342486	APOA1/FAS/HBA1/HBB	4	Infectious disease: parasitic
hsa04390	hsa04390	Hippo signaling pathway	12/547	157/10073	0.145831	0.429316	0.355791	NF2/ACTB/SCRIB/CSNK1D/DVL2/AREG/ID1/CSNK1E/YWHAG/SMAD3/PRKCZ/RASSF1	12	Signal transduction
hsa05320	hsa05320	Autoimmune thyroid disease	5/547	53/10073	0.159041	0.463868	0.384426	HLA-F/HLA-A/HLA-DPB1/HLA-B/FAS	5	Immune disease
hsa04925	hsa04925	Aldosterone synthesis and secretion	8/547	98/10073	0.162493	0.467838	0.387716	ATP1A1/ATP1B1/ATP2B1/ATP1B3/ITPR2/PRKD1/ORAI1/LDLR	8	Endocrine system
hsa05163	hsa05163	Human cytomegalovirus infection	16/547	225/10073	0.163372	0.467838	0.387716	TAPBP/CRK/HLA-F/HLA-A/HLA-B/RAC1/BCAR1/IKBKG/CDK4/FAS/PTGS2/STAT3/MAP2K1/PIK3R2/ITPR2/RHEB	16	Infectious disease: viral
hsa00790	hsa00790	Folate biosynthesis	3/547	26/10073	0.165052	0.468392	0.388174	AKR1C3/ALPP/MOCOS	3	Metabolism of cofactors and vitamins
hsa03460	hsa03460	Fanconi anemia pathway	5/547	54/10073	0.168009	0.472526	0.3916	RPA2/RPA1/RPA3/FANCI/TELO2	5	Replication and repair
hsa05211	hsa05211	Renal cell carcinoma	6/547	69/10073	0.170838	0.47623	0.39467	CRK/RAC1/MAP2K1/PIK3R2/CUL2/ELOB	6	Cancer: specific types
hsa04068	hsa04068	FoxO signaling pathway	10/547	131/10073	0.174296	0.481041	0.398657	SKP2/PCK2/INSR/CDK2/STAT3/CSNK1E/GABARAPL2/SMAD3/MAP2K1/PIK3R2	10	Signal transduction
hsa04933	hsa04933	AGE-RAGE signaling pathway in diabetic complications	8/547	100/10073	0.175618	0.481041	0.398657	COL1A2/RAC1/CDK4/STAT3/SMAD3/PRKCZ/PIK3R2/PLCD3	8	Endocrine and metabolic disease
hsa05120	hsa05120	Epithelial cell signaling in Helicobacter pylori infection	6/547	70/10073	0.178931	0.485889	0.402675	ATP6V1G1/RAC1/IKBKG/ATP6V1A/ADAM17/ATP6V1E1	6	Infectious disease: bacterial
hsa05219	hsa05219	Bladder cancer	4/547	41/10073	0.181127	0.487648	0.404133	DAPK3/CDK4/MAP2K1/RASSF1	4	Cancer: specific types
hsa05130	hsa05130	Pathogenic Escherichia coli infection	14/547	197/10073	0.183797	0.489608	0.405757	MYH9/ABCF2/ACTB/RAC1/IKBKG/TUBA1C/TNFRSF10A/TMBIM6/SEC24B/FAS/CASP4/NCKAP1L/MYO1E/RAB1A	14	Infectious disease: bacterial
hsa04340	hsa04340	Hedgehog signaling pathway	5/547	56/10073	0.186517	0.489608	0.405757	CSNK1D/CSNK1E/KIF7/SMURF2/KIF3A	5	Signal transduction
hsa04923	hsa04923	Regulation of lipolysis in adipocytes	5/547	56/10073	0.186517	0.489608	0.405757	INSR/PTGS1/PTGS2/PIK3R2/MGLL	5	Endocrine system
hsa04914	hsa04914	Progesterone-mediated oocyte maturation	8/547	102/10073	0.189198	0.49254	0.408187	CDC26/ANAPC10/STK10/CDK1/CDK2/MAP2K1/PIK3R2/KIF22	8	Endocrine system
hsa00650	hsa00650	Butanoate metabolism	3/547	28/10073	0.192611	0.494299	0.409644	HMGCS1/ACADS/EHHADH	3	Carbohydrate metabolism
hsa00730	hsa00730	Thiamine metabolism	2/547	15/10073	0.194372	0.494299	0.409644	ALPP/AK4	2	Metabolism of cofactors and vitamins
hsa05223	hsa05223	Non-small cell lung cancer	6/547	72/10073	0.195563	0.494299	0.409644	CDK4/STAT3/MAP2K1/PIK3R2/RASSF1/RXRB	6	Cancer: specific types
hsa04974	hsa04974	Protein digestion and absorption	8/547	103/10073	0.19615	0.494299	0.409644	COL1A2/KCNN4/SLC3A2/ATP1A1/ATP1B1/ATP1B3/SLC1A5/COL12A1	8	Digestive system
hsa00860	hsa00860	Porphyrin metabolism	4/547	43/10073	0.203565	0.504887	0.418419	HMOX1/CPOX/HCCS/COX15	4	Metabolism of cofactors and vitamins
hsa04210	hsa04210	Apoptosis	10/547	136/10073	0.20421	0.504887	0.418419	ACTB/IKBKG/TUBA1C/TNFRSF10A/FAS/CTSC/CASP6/MAP2K1/PIK3R2/ITPR2	10	Cell growth and death
hsa04810	hsa04810	Regulation of actin cytoskeleton	15/547	218/10073	0.205982	0.504887	0.418419	MYH9/CRK/RDX/ACTB/IQGAP3/RAC1/BCAR1/ITGA2/PPP1R12C/MYL12B/RRAS/ITGAE/NCKAP1L/MAP2K1/PIK3R2	15	Cell motility
hsa04392	hsa04392	Hippo signaling pathway - multiple species	3/547	29/10073	0.206796	0.504887	0.418419	NF2/CSNK1E/RASSF1	3	Signal transduction
hsa04211	hsa04211	Longevity regulating pathway	7/547	89/10073	0.208366	0.504887	0.418419	CAMKK2/EHMT2/EIF4E2/INSR/PIK3R2/RHEB/RB1CC1	7	Aging
hsa04370	hsa04370	VEGF signaling pathway	5/547	59/10073	0.215562	0.518337	0.429566	RAC1/PTGS2/MAPKAPK2/MAP2K1/PIK3R2	5	Signal transduction
hsa02010	hsa02010	ABC transporters	4/547	45/10073	0.226765	0.537075	0.445095	ABCB7/ABCC3/ABCC4/ABCB6	4	Membrane transport
hsa03022	hsa03022	Basal transcription factors	4/547	45/10073	0.226765	0.537075	0.445095	GTF2F1/TAF6/MNAT1/TAF3	4	Transcription
hsa04611	hsa04611	Platelet activation	9/547	124/10073	0.23136	0.539614	0.447199	ACTB/COL1A2/ITGA2/MYL12B/PTGS1/PRKCZ/PIK3R2/ITPR2/ORAI1	9	Immune system
hsa04970	hsa04970	Salivary secretion	7/547	92/10073	0.232307	0.539614	0.447199	KCNN4/SLC12A2/ATP1A1/ATP1B1/ATP2B1/ATP1B3/ITPR2	7	Digestive system
hsa04613	hsa04613	Neutrophil extracellular trap formation	13/547	190/10073	0.232976	0.539614	0.447199	ACTB/RAC1/HDAC8/HDAC3/MACROH2A1/C3/CYBA/CASP4/MAP2K1/PIK3R2/H2BC18/HDAC1/HDAC2	13	Immune system
hsa00910	hsa00910	Nitrogen metabolism	2/547	17/10073	0.235059	0.540465	0.447904	GLUD1/CPS1	2	Energy metabolism
hsa04721	hsa04721	Synaptic vesicle cycle	6/547	78/10073	0.248565	0.563832	0.46727	ATP6V1G1/DNM2/AP2S1/ATP6V1A/NAPA/ATP6V1E1	6	Nervous system
hsa04136	hsa04136	Autophagy - other	3/547	32/10073	0.250575	0.563832	0.46727	GABARAPL2/ATG9A/ATG3	3	Transport and catabolism
hsa04973	hsa04973	Carbohydrate digestion and absorption	4/547	47/10073	0.250592	0.563832	0.46727	ATP1A1/ATP1B1/ATP1B3/PIK3R2	4	Digestive system
hsa04668	hsa04668	TNF signaling pathway	8/547	112/10073	0.262946	0.587433	0.486829	IKBKG/MAP2K7/CEBPB/FAS/PTGS2/MAP2K1/PIK3R2/MAP3K8	8	Signal transduction
hsa05131	hsa05131	Shigellosis	16/547	247/10073	0.267842	0.594156	0.4924	CRK/ACTB/RAC1/BCAR1/IKBKG/FNBP1/MAP1LC3B/MYL12B/C3/CASP4/PIK3R2/CALCOCO2/SQSTM1/ITPR2/SEPTIN2/PLCD3	16	Infectious disease: bacterial
hsa00531	hsa00531	Glycosaminoglycan degradation	2/547	19/10073	0.276156	0.608316	0.504135	HEXA/GLB1	2	Glycan biosynthesis and metabolism
hsa04114	hsa04114	Oocyte meiosis	9/547	131/10073	0.281664	0.616141	0.51062	CDC26/ANAPC10/CDK1/CDK2/YWHAG/MAP2K1/ITPR2/SMC3/SLK	9	Cell growth and death
hsa00100	hsa00100	Steroid biosynthesis	2/547	20/10073	0.296685	0.637671	0.528463	MSMO1/CYP51A1	2	Lipid metabolism
hsa00532	hsa00532	Glycosaminoglycan biosynthesis - chondroitin sulfate / dermatan sulfate	2/547	20/10073	0.296685	0.637671	0.528463	CHST3/CHPF	2	Glycan biosynthesis and metabolism
hsa00330	hsa00330	Arginine and proline metabolism	4/547	51/10073	0.299604	0.637671	0.528463	AGMAT/ARG2/P4HA1/P4HA2	4	Amino acid metabolism
hsa04913	hsa04913	Ovarian steroidogenesis	4/547	51/10073	0.299604	0.637671	0.528463	AKR1C3/INSR/PTGS2/LDLR	4	Endocrine system
hsa00500	hsa00500	Starch and sucrose metabolism	3/547	36/10073	0.310659	0.652385	0.540656	GPI/GYS1/GBE1	3	Carbohydrate metabolism
hsa00512	hsa00512	Mucin type O-glycan biosynthesis	3/547	36/10073	0.310659	0.652385	0.540656	GALNT2/GALNT7/C1GALT1	3	Glycan biosynthesis and metabolism
hsa01232	hsa01232	Nucleotide metabolism	6/547	85/10073	0.314711	0.655043	0.542859	GUK1/UCK1/RRM1/AK4/ADSS1/NT5C3A	6	Global and overview maps
hsa04972	hsa04972	Pancreatic secretion	7/547	102/10073	0.317569	0.655043	0.542859	RAC1/SLC12A2/ATP1A1/ATP1B1/ATP2B1/ATP1B3/ITPR2	7	Digestive system
hsa04920	hsa04920	Adipocytokine signaling pathway	5/547	69/10073	0.320208	0.655043	0.542859	CAMKK2/PCK2/IKBKG/STAT3/RXRB	5	Endocrine system
hsa05166	hsa05166	Human T-cell leukemia virus 1 infection	14/547	222/10073	0.320243	0.655043	0.542859	CDC26/HLA-F/HLA-A/HLA-DPB1/HLA-B/IKBKG/ANAPC10/CDK4/CDK2/LTBR/CDKN2C/SMAD3/MAP2K1/PIK3R2	14	Infectious disease: viral
hsa05164	hsa05164	Influenza A	11/547	171/10073	0.32508	0.656313	0.543911	ACTB/HLA-DPB1/EIF2AK2/IKBKG/TNFRSF10A/CDK4/FAS/MAP2K1/PIK3R2/CALCOCO2/NXT1	11	Infectious disease: viral
hsa01250	hsa01250	Biosynthesis of nucleotide sugars	3/547	37/10073	0.3258	0.656313	0.543911	GALK2/GPI/GNE	3	Global and overview maps
hsa04152	hsa04152	AMPK signaling pathway	8/547	120/10073	0.327114	0.656313	0.543911	CAMKK2/PCK2/INSR/GYS1/PFKL/RAB14/PIK3R2/RHEB	8	Signal transduction
hsa04934	hsa04934	Cushing syndrome	10/547	155/10073	0.333456	0.664293	0.550526	DVL2/PDE8B/CDK4/CDK2/CDKN2C/MAP2K1/KMT2A/ITPR2/ORAI1/LDLR	10	Endocrine and metabolic disease
hsa04620	hsa04620	Toll-like receptor signaling pathway	7/547	104/10073	0.335314	0.664293	0.550526	RAC1/IKBKG/MAP2K7/MAP2K1/PIK3R2/MAP3K8/TOLLIP	7	Immune system
hsa00900	hsa00900	Terpenoid backbone biosynthesis	2/547	22/10073	0.337419	0.664293	0.550526	HMGCS1/MVD	2	Metabolism of terpenoids and polyketides
hsa04520	hsa04520	Adherens junction	5/547	71/10073	0.341977	0.669086	0.554497	ACTB/RAC1/INSR/FER/SMAD3	5	Cellular community - eukaryotes
hsa05160	hsa05160	Hepatitis C	10/547	157/10073	0.348021	0.676707	0.560813	EIF2AK2/IKBKG/CDK4/CDK2/FAS/STAT3/YWHAG/MAP2K1/PIK3R2/LDLR	10	Infectious disease: viral
hsa04015	hsa04015	Rap1 signaling pathway	13/547	210/10073	0.353455	0.679392	0.563038	CRK/ACTB/RAC1/BCAR1/INSR/RRAS/RALA/EPHA2/ID1/MAP2K1/PRKCZ/PIK3R2/PRKD1	13	Signal transduction
hsa04976	hsa04976	Bile secretion	6/547	89/10073	0.353715	0.679392	0.563038	ABCC3/ABCC4/ATP1A1/ATP1B1/ATP1B3/LDLR	6	Digestive system
hsa00513	hsa00513	Various types of N-glycan biosynthesis	3/547	39/10073	0.356051	0.679734	0.563322	HEXA/MAN2A1/MGAT4B	3	Glycan biosynthesis and metabolism
hsa04217	hsa04217	Necroptosis	10/547	159/10073	0.362684	0.686296	0.56876	PPIA/CHMP2B/EIF2AK2/TNFRSF10A/MACROH2A1/GLUD1/FAS/STAT3/SQSTM1/CHMP7	10	Cell growth and death
hsa01524	hsa01524	Platinum drug resistance	5/547	73/10073	0.363846	0.686296	0.56876	GSTM3/FAS/MSH2/MSH6/PIK3R2	5	Drug resistance: antineoplastic
hsa05134	hsa05134	Legionellosis	4/547	57/10073	0.374683	0.702531	0.582214	VCP/C3/RAB1A/SAR1A	4	Infectious disease: bacterial
hsa05417	hsa05417	Lipid and atherosclerosis	13/547	215/10073	0.385389	0.714757	0.592347	RAC1/IKBKG/MAP2K7/TNFRSF10A/APOA1/APOA4/CYBA/FAS/STAT3/CASP6/PIK3R2/RXRB/LDLR	13	Cardiovascular disease
hsa04918	hsa04918	Thyroid hormone synthesis	5/547	75/10073	0.385742	0.714757	0.592347	ATP1A1/ATP1B1/GPX3/ATP1B3/ITPR2	5	Endocrine system
hsa04380	hsa04380	Osteoclast differentiation	8/547	128/10073	0.393615	0.722926	0.599116	RAC1/IKBKG/MAP2K7/CYBA/MAP2K1/PIK3R2/SQSTM1/FHL2	8	Development and regeneration
hsa04971	hsa04971	Gastric acid secretion	5/547	76/10073	0.396679	0.722926	0.599116	ACTB/ATP1A1/ATP1B1/ATP1B3/ITPR2	5	Digestive system
hsa00592	hsa00592	alpha-Linolenic acid metabolism	2/547	25/10073	0.397035	0.722926	0.599116	ACOX3/FADS2	2	Lipid metabolism
hsa05412	hsa05412	Arrhythmogenic right ventricular cardiomyopathy	5/547	77/10073	0.407598	0.736875	0.610677	DAG1/ACTB/ITGA2/DSP/DSG2	5	Cardiovascular disease
hsa04510	hsa04510	Focal adhesion	12/547	201/10073	0.410094	0.736875	0.610677	CRK/ACTB/COL1A2/RAC1/BCAR1/VTN/ITGA2/PPP1R12C/MYL12B/MAP2K1/PIK3R2/CAV1	12	Cellular community - eukaryotes
hsa04975	hsa04975	Fat digestion and absorption	3/547	43/10073	0.41584	0.736875	0.610677	APOA1/APOA4/SLC27A4	3	Digestive system
hsa00563	hsa00563	Glycosylphosphatidylinositol (GPI)-anchor biosynthesis	2/547	26/10073	0.416367	0.736875	0.610677	GPAA1/PIGK	2	Glycan biosynthesis and metabolism
hsa04612	hsa04612	Antigen processing and presentation	5/547	78/10073	0.418491	0.736875	0.610677	TAPBP/HLA-F/HLA-A/HLA-DPB1/HLA-B	5	Immune system
hsa04650	hsa04650	Natural killer cell mediated cytotoxicity	8/547	131/10073	0.418732	0.736875	0.610677	HLA-A/HLA-B/RAC1/TNFRSF10A/FAS/MAP2K1/PIK3R2/ULBP2	8	Immune system
hsa00140	hsa00140	Steroid hormone biosynthesis	4/547	61/10073	0.424502	0.738775	0.612251	AKR1C3/AKR1C2/AKR1C1/SRD5A3	4	Lipid metabolism
hsa00590	hsa00590	Arachidonic acid metabolism	4/547	61/10073	0.424502	0.738775	0.612251	AKR1C3/GPX3/PTGS1/PTGS2	4	Lipid metabolism
hsa01521	hsa01521	EGFR tyrosine kinase inhibitor resistance	5/547	79/10073	0.42935	0.743105	0.61584	RPS6/EIF4E2/STAT3/MAP2K1/PIK3R2	5	Drug resistance: antineoplastic
hsa04666	hsa04666	Fc gamma R-mediated phagocytosis	6/547	97/10073	0.432319	0.744156	0.616711	INPPL1/CRK/RAC1/DNM2/MAP2K1/PIK3R2	6	Immune system
hsa04213	hsa04213	Longevity regulating pathway - multiple species	4/547	62/10073	0.436819	0.747816	0.619744	INSR/PIK3R2/HDAC1/HDAC2	4	Aging
hsa04623	hsa04623	Cytosolic DNA-sensing pathway	4/547	63/10073	0.449061	0.764617	0.633668	POLR2H/IKBKG/POLR1C/TREX1	4	Immune system
hsa03050	hsa03050	Proteasome	3/547	46/10073	0.45949	0.765369	0.634291	PSMA3/PSMF1/PSMB6	3	Folding, sorting and degradation
hsa04930	hsa04930	Type II diabetes mellitus	3/547	46/10073	0.45949	0.765369	0.634291	INSR/PRKCZ/PIK3R2	3	Endocrine and metabolic disease
hsa04151	hsa04151	PI3K-Akt signaling pathway	20/547	354/10073	0.460576	0.765369	0.634291	COL1A2/PCK2/RPS6/RAC1/EIF4E2/IKBKG/VTN/ITGA2/INSR/CDK4/GYS1/AREG/CDK2/EPHA2/YWHAG/MAP2K1/PIK3R2/CDC37/RHEB/OSMR	20	Signal transduction
hsa04929	hsa04929	GnRH secretion	4/547	64/10073	0.461217	0.765369	0.634291	KCNN4/MAP2K1/PIK3R2/ITPR2	4	Endocrine system
hsa04662	hsa04662	B cell receptor signaling pathway	5/547	82/10073	0.461651	0.765369	0.634291	INPPL1/RAC1/IKBKG/MAP2K1/PIK3R2	5	Immune system
hsa05135	hsa05135	Yersinia infection	8/547	137/10073	0.468687	0.766973	0.63562	CRK/ACTB/RAC1/BCAR1/IKBKG/MAP2K7/MAP2K1/PIK3R2	8	Infectious disease: bacterial
hsa04071	hsa04071	Sphingolipid signaling pathway	7/547	119/10073	0.469923	0.766973	0.63562	SPTLC2/RAC1/SPTLC3/MAP2K1/PRKCZ/PIK3R2/SGPP1	7	Signal transduction
hsa04722	hsa04722	Neurotrophin signaling pathway	7/547	119/10073	0.469923	0.766973	0.63562	CRK/RAC1/MAP2K7/MAPKAPK2/MAP2K1/PIK3R2/KIDINS220	7	Nervous system
hsa04927	hsa04927	Cortisol synthesis and secretion	4/547	65/10073	0.473279	0.768468	0.636859	PDE8B/ITPR2/ORAI1/LDLR	4	Endocrine system
hsa05146	hsa05146	Amoebiasis	6/547	102/10073	0.480744	0.776586	0.643587	C9/ARG2/COL1A2/SERPINB6/RAB7A/PIK3R2	6	Infectious disease: parasitic
hsa00030	hsa00030	Pentose phosphate pathway	2/547	30/10073	0.490313	0.781844	0.647944	GPI/PFKL	2	Carbohydrate metabolism
hsa00630	hsa00630	Glyoxylate and dicarboxylate metabolism	2/547	30/10073	0.490313	0.781844	0.647944	GCSH/SHMT2	2	Carbohydrate metabolism
hsa04012	hsa04012	ErbB signaling pathway	5/547	85/10073	0.4934	0.781844	0.647944	CRK/MAP2K7/AREG/MAP2K1/PIK3R2	5	Signal transduction
hsa05221	hsa05221	Acute myeloid leukemia	4/547	67/10073	0.497088	0.781844	0.647944	IKBKG/STAT3/MAP2K1/PIK3R2	4	Cancer: specific types
hsa04625	hsa04625	C-type lectin receptor signaling pathway	6/547	104/10073	0.499778	0.781844	0.647944	IKBKG/RRAS/PTGS2/MAPKAPK2/PIK3R2/ITPR2	6	Immune system
hsa04660	hsa04660	T cell receptor signaling pathway	6/547	104/10073	0.499778	0.781844	0.647944	IKBKG/MAP2K7/CDK4/MAP2K1/PIK3R2/MAP3K8	6	Immune system
hsa04911	hsa04911	Insulin secretion	5/547	86/10073	0.503831	0.781844	0.647944	KCNN4/PCLO/ATP1A1/ATP1B1/ATP1B3	5	Endocrine system
hsa00052	hsa00052	Galactose metabolism	2/547	31/10073	0.507865	0.781844	0.647944	GLB1/PFKL	2	Carbohydrate metabolism
hsa04710	hsa04710	Circadian rhythm	2/547	31/10073	0.507865	0.781844	0.647944	CSNK1D/CSNK1E	2	Environmental adaptation
hsa04664	hsa04664	Fc epsilon RI signaling pathway	4/547	68/10073	0.508819	0.781844	0.647944	RAC1/MAP2K7/MAP2K1/PIK3R2	4	Immune system
hsa00510	hsa00510	N-Glycan biosynthesis	3/547	50/10073	0.515375	0.784266	0.649951	MAN2A1/SRD5A3/MGAT4B	3	Glycan biosynthesis and metabolism
hsa05144	hsa05144	Malaria	3/547	50/10073	0.515375	0.784266	0.649951	HBA1/LRP1/HBB	3	Infectious disease: parasitic
hsa04512	hsa04512	ECM-receptor interaction	5/547	88/10073	0.524435	0.790416	0.655048	DAG1/COL1A2/VTN/ITGA2/CD47	5	Signaling molecules and interaction
hsa04540	hsa04540	Gap junction	5/547	88/10073	0.524435	0.790416	0.655048	TUBA1C/CSNK1D/CDK1/MAP2K1/ITPR2	5	Cellular community - eukaryotes
hsa04621	hsa04621	NOD-like receptor signaling pathway	10/547	184/10073	0.545646	0.818469	0.678297	IKBKG/MAP1LC3B/BRCC3/CYBA/CASP4/GABARAPL2/ITPR2/MCU/NEK7/TXNIP	10	Immune system
hsa04072	hsa04072	Phospholipase D signaling pathway	8/547	148/10073	0.557259	0.831927	0.68945	DNM2/INSR/RRAS/RALA/MAP2K1/PIK3R2/AGPAT5/RHEB	8	Signal transduction
hsa00603	hsa00603	Glycosphingolipid biosynthesis - globo and isoglobo series	1/547	15/10073	0.56747	0.843175	0.698772	HEXA	1	Glycan biosynthesis and metabolism
hsa00760	hsa00760	Nicotinate and nicotinamide metabolism	2/547	36/10073	0.589496	0.865874	0.717583	SIRT3/NNT	2	Metabolism of cofactors and vitamins
hsa04670	hsa04670	Leukocyte transendothelial migration	6/547	114/10073	0.59064	0.865874	0.717583	ACTB/RAC1/BCAR1/MYL12B/CYBA/PIK3R2	6	Immune system
hsa00360	hsa00360	Phenylalanine metabolism	1/547	16/10073	0.590993	0.865874	0.717583	MIF	1	Amino acid metabolism
hsa05150	hsa05150	Staphylococcus aureus infection	5/547	96/10073	0.602725	0.877368	0.727109	HLA-DPB1/KRT18/C3/KRT15/KRT17	5	Infectious disease: bacterial
hsa05216	hsa05216	Thyroid cancer	2/547	37/10073	0.604565	0.877368	0.727109	MAP2K1/RXRB	2	Cancer: specific types
hsa05140	hsa05140	Leishmaniasis	4/547	77/10073	0.608119	0.877368	0.727109	HLA-DPB1/C3/CYBA/PTGS2	4	Infectious disease: parasitic
hsa05322	hsa05322	Systemic lupus erythematosus	7/547	136/10073	0.612712	0.877368	0.727109	C9/HLA-DPB1/SSB/MACROH2A1/C3/SNRPB/H2BC18	7	Immune disease
hsa00450	hsa00450	Selenocompound metabolism	1/547	17/10073	0.613239	0.877368	0.727109	MTR	1	Metabolism of other amino acids
hsa00240	hsa00240	Pyrimidine metabolism	3/547	58/10073	0.617003	0.877368	0.727109	UCK1/RRM1/NT5C3A	3	Nucleotide metabolism
hsa05340	hsa05340	Primary immunodeficiency	2/547	38/10073	0.61921	0.877368	0.727109	IKBKG/ORAI1	2	Immune disease
hsa05231	hsa05231	Choline metabolism in cancer	5/547	98/10073	0.621121	0.877368	0.727109	RAC1/MAP2K1/PIK3R2/RHEB/SLC44A1	5	Cancer: overview
hsa04935	hsa04935	Growth hormone synthesis, secretion and action	6/547	119/10073	0.632694	0.886068	0.734319	CRK/BCAR1/STAT3/MAP2K1/PIK3R2/ITPR2	6	Endocrine system
hsa00061	hsa00061	Fatty acid biosynthesis	1/547	18/10073	0.634277	0.886068	0.734319	CBR4	1	Lipid metabolism
hsa05162	hsa05162	Measles	7/547	139/10073	0.635719	0.886068	0.734319	EIF2AK2/IKBKG/CDK4/CDK2/FAS/STAT3/PIK3R2	7	Infectious disease: viral
hsa05161	hsa05161	Hepatitis B	8/547	162/10073	0.65975	0.910963	0.75495	IKBKG/MAP2K7/CDK2/FAS/STAT3/SMAD3/MAP2K1/PIK3R2	8	Infectious disease: viral
hsa04024	hsa04024	cAMP signaling pathway	11/547	221/10073	0.661089	0.910963	0.75495	RAC1/ACOX3/ABCC4/ATP1A1/ATP1B1/RRAS/ATP2B1/ATP1B3/MAP2K1/PIK3R2/ORAI1	11	Signal transduction
hsa04550	hsa04550	Signaling pathways regulating pluripotency of stem cells	7/547	143/10073	0.665148	0.910963	0.75495	DVL2/STAT3/ID1/SMAD3/MAP2K1/PIK3R2/RIF1	7	Cellular community - eukaryotes
hsa05017	hsa05017	Spinocerebellar ataxia	7/547	143/10073	0.665148	0.910963	0.75495	OPA1/PSMA3/PIK3R2/ITPR2/PSMB6/MCU/RB1CC1	7	Neurodegenerative disease
hsa05034	hsa05034	Alcoholism	9/547	187/10073	0.69311	0.941334	0.780119	CAMKK2/HDAC8/HDAC3/MACROH2A1/MAP2K1/H2BC18/HDAC1/HDAC2/SLC29A1	9	Substance dependence
hsa05321	hsa05321	Inflammatory bowel disease	3/547	65/10073	0.6933	0.941334	0.780119	HLA-DPB1/STAT3/SMAD3	3	Immune disease
hsa04659	hsa04659	Th17 cell differentiation	5/547	108/10073	0.705117	0.95327	0.790012	HLA-DPB1/IKBKG/STAT3/SMAD3/RXRB	5	Immune system
hsa00010	hsa00010	Glycolysis / Gluconeogenesis	3/547	67/10073	0.712869	0.959632	0.795284	PCK2/GPI/PFKL	3	Carbohydrate metabolism
hsa05235	hsa05235	PD-L1 expression and PD-1 checkpoint pathway in cancer	4/547	89/10073	0.719613	0.961469	0.796807	IKBKG/STAT3/MAP2K1/PIK3R2	4	Cancer: overview
hsa00515	hsa00515	Mannose type O-glycan biosynthesis	1/547	23/10073	0.723521	0.961469	0.796807	POMT1	1	Glycan biosynthesis and metabolism
hsa04614	hsa04614	Renin-angiotensin system	1/547	23/10073	0.723521	0.961469	0.796807	PREP	1	Endocrine system
hsa05202	hsa05202	Transcriptional misregulation in cancer	9/547	193/10073	0.728079	0.961469	0.796807	ASPSCR1/DDX5/CEBPB/CDKN2C/KMT2A/RXRB/HDAC1/LDB1/HDAC2	9	Cancer: overview
hsa05204	hsa05204	Chemical carcinogenesis - DNA adducts	3/547	69/10073	0.731462	0.961469	0.796807	AKR1C2/GSTM3/PTGS2	3	Cancer: overview
hsa00620	hsa00620	Pyruvate metabolism	2/547	47/10073	0.732548	0.961469	0.796807	PCK2/PC	2	Carbohydrate metabolism
hsa04921	hsa04921	Oxytocin signaling pathway	7/547	154/10073	0.738221	0.963741	0.798689	CAMKK2/ACTB/MYL6/PPP1R12C/PTGS2/MAP2K1/ITPR2	7	Endocrine system
hsa04917	hsa04917	Prolactin signaling pathway	3/547	70/10073	0.740398	0.963741	0.798689	STAT3/MAP2K1/PIK3R2	3	Endocrine system
hsa05323	hsa05323	Rheumatoid arthritis	4/547	93/10073	0.751103	0.971297	0.804951	ATP6V1G1/HLA-DPB1/ATP6V1A/ATP6V1E1	4	Immune disease
hsa04672	hsa04672	Intestinal immune network for IgA production	2/547	49/10073	0.753466	0.971297	0.804951	HLA-DPB1/LTBR	2	Immune system
hsa05218	hsa05218	Melanoma	3/547	72/10073	0.75756	0.971297	0.804951	CDK4/MAP2K1/PIK3R2	3	Cancer: specific types
hsa04350	hsa04350	TGF-beta signaling pathway	4/547	94/10073	0.758537	0.971297	0.804951	TGIF1/ID1/SMAD3/SMURF2	4	Signal transduction
hsa04915	hsa04915	Estrogen signaling pathway	6/547	138/10073	0.767381	0.976966	0.809649	KRT18/KRT15/MAP2K1/KRT17/PIK3R2/ITPR2	6	Endocrine system
hsa04371	hsa04371	Apelin signaling pathway	6/547	139/10073	0.77332	0.976966	0.809649	RPS6/MAP1LC3B/RRAS/SMAD3/MAP2K1/ITPR2	6	Signal transduction
hsa00062	hsa00062	Fatty acid elongation	1/547	27/10073	0.778983	0.976966	0.809649	ELOVL7	1	Lipid metabolism
hsa00601	hsa00601	Glycosphingolipid biosynthesis - lacto and neolacto series	1/547	27/10073	0.778983	0.976966	0.809649	ST3GAL4	1	Glycan biosynthesis and metabolism
hsa05215	hsa05215	Prostate cancer	4/547	97/10073	0.779809	0.976966	0.809649	IKBKG/CDK2/MAP2K1/PIK3R2	4	Cancer: specific types
hsa05214	hsa05214	Glioma	3/547	75/10073	0.781572	0.976966	0.809649	CDK4/MAP2K1/PIK3R2	3	Cancer: specific types
hsa01522	hsa01522	Endocrine resistance	4/547	98/10073	0.786562	0.979316	0.811597	CDK4/CDKN2C/MAP2K1/PIK3R2	4	Drug resistance: antineoplastic
hsa04936	hsa04936	Alcoholic liver disease	6/547	142/10073	0.790458	0.979772	0.811974	CAMKK2/IKBKG/MAP2K7/ACOX3/C3/FAS	6	Endocrine and metabolic disease
hsa04640	hsa04640	Hematopoietic cell lineage	4/547	99/10073	0.793148	0.979772	0.811974	HLA-DPB1/ITGA2/CD55/CSF2RA	4	Immune system
hsa00980	hsa00980	Metabolism of xenobiotics by cytochrome P450	3/547	78/10073	0.803591	0.984423	0.81583	GSTM3/AKR1C1/CYP2S1	3	Xenobiotics biodegradation and metabolism
hsa04022	hsa04022	cGMP-PKG signaling pathway	7/547	167/10073	0.809256	0.984423	0.81583	ATP1A1/ATP1B1/INSR/ATP2B1/ATP1B3/MAP2K1/ITPR2	7	Signal transduction
hsa05142	hsa05142	Chagas disease	4/547	102/10073	0.811933	0.984423	0.81583	IKBKG/C3/FAS/PIK3R2	4	Infectious disease: parasitic
hsa04010	hsa04010	MAPK signaling pathway	13/547	294/10073	0.815817	0.984423	0.81583	CRK/RAC1/IKBKG/MAP2K7/INSR/RRAS/AREG/FAS/EPHA2/MAPKAPK2/MAP2K1/MAP3K8/MAPKAPK5	13	Signal transduction
hsa00983	hsa00983	Drug metabolism - other enzymes	3/547	80/10073	0.817211	0.984423	0.81583	UCK1/GSTM3/RRM1	3	Xenobiotics biodegradation and metabolism
hsa05310	hsa05310	Asthma	1/547	31/10073	0.823335	0.984423	0.81583	HLA-DPB1	1	Immune disease
hsa04062	hsa04062	Chemokine signaling pathway	8/547	192/10073	0.825812	0.984423	0.81583	CRK/RAC1/BCAR1/IKBKG/STAT3/MAP2K1/PRKCZ/PIK3R2	8	Immune system
hsa05226	hsa05226	Gastric cancer	6/547	149/10073	0.826577	0.984423	0.81583	DVL2/CDK2/SMAD3/MAP2K1/PIK3R2/RXRB	6	Cancer: specific types
hsa05213	hsa05213	Endometrial cancer	2/547	58/10073	0.830943	0.984423	0.81583	MAP2K1/PIK3R2	2	Cancer: specific types
hsa00230	hsa00230	Purine metabolism	5/547	128/10073	0.831825	0.984423	0.81583	GUK1/PDE8B/RRM1/AK4/ADSS1	5	Nucleotide metabolism
hsa04928	hsa04928	Parathyroid hormone synthesis, secretion and action	4/547	106/10073	0.834787	0.984423	0.81583	NACA/MAP2K1/ITPR2/RXRB	4	Endocrine system
hsa04926	hsa04926	Relaxin signaling pathway	5/547	129/10073	0.836788	0.984423	0.81583	COL1A2/MAP2K7/MAP2K1/PRKCZ/PIK3R2	5	Endocrine system
hsa04922	hsa04922	Glucagon signaling pathway	4/547	107/10073	0.840125	0.984423	0.81583	PCK2/GYS1/PFKL/ITPR2	4	Endocrine system
hsa00051	hsa00051	Fructose and mannose metabolism	1/547	33/10073	0.842058	0.984423	0.81583	PFKL	1	Carbohydrate metabolism
hsa04730	hsa04730	Long-term depression	2/547	60/10073	0.844869	0.984423	0.81583	MAP2K1/ITPR2	2	Nervous system
hsa00561	hsa00561	Glycerolipid metabolism	2/547	61/10073	0.851434	0.984423	0.81583	AGPAT5/MGLL	2	Lipid metabolism
hsa04270	hsa04270	Vascular smooth muscle contraction	5/547	134/10073	0.859834	0.984423	0.81583	MYH9/MYL6/PPP1R12C/MAP2K1/ITPR2	5	Circulatory system
hsa05217	hsa05217	Basal cell carcinoma	2/547	63/10073	0.863811	0.984423	0.81583	DVL2/KIF7	2	Cancer: specific types
hsa05145	hsa05145	Toxoplasmosis	4/547	112/10073	0.864688	0.984423	0.81583	HLA-DPB1/IKBKG/STAT3/LDLR	4	Infectious disease: parasitic
hsa00350	hsa00350	Tyrosine metabolism	1/547	36/10073	0.866494	0.984423	0.81583	MIF	1	Amino acid metabolism
hsa05206	hsa05206	MicroRNAs in cancer	13/547	310/10073	0.867403	0.984423	0.81583	SLC7A1/CRK/RDX/HMOX1/PTGS2/TIMP3/STAT3/MAP2K1/PIK3R2/EZH2/RASSF1/HDAC1/HDAC2	13	Cancer: overview
hsa04360	hsa04360	Axon guidance	7/547	182/10073	0.871692	0.984423	0.81583	RAC1/MYL12B/RRAS/EPHA2/RGS3/PRKCZ/PIK3R2	7	Development and regeneration
hsa05410	hsa05410	Hypertrophic cardiomyopathy	3/547	90/10073	0.873827	0.984423	0.81583	DAG1/ACTB/ITGA2	3	Cardiovascular disease
hsa04726	hsa04726	Serotonergic synapse	4/547	115/10073	0.877818	0.984423	0.81583	PTGS1/PTGS2/MAP2K1/ITPR2	4	Nervous system
hsa04720	hsa04720	Long-term potentiation	2/547	67/10073	0.885775	0.984423	0.81583	MAP2K1/ITPR2	2	Nervous system
hsa04912	hsa04912	GnRH signaling pathway	3/547	93/10073	0.887487	0.984423	0.81583	MAP2K7/MAP2K1/ITPR2	3	Endocrine system
hsa00830	hsa00830	Retinol metabolism	2/547	68/10073	0.890729	0.984423	0.81583	RETSAT/CYP2S1	2	Metabolism of cofactors and vitamins
hsa04657	hsa04657	IL-17 signaling pathway	3/547	94/10073	0.891738	0.984423	0.81583	IKBKG/CEBPB/PTGS2	3	Immune system
hsa04924	hsa04924	Renin secretion	2/547	69/10073	0.895483	0.984423	0.81583	ITPR2/ORAI1	2	Endocrine system
hsa05031	hsa05031	Amphetamine addiction	2/547	69/10073	0.895483	0.984423	0.81583	HDAC1/HDAC2	2	Substance dependence
hsa04014	hsa04014	Ras signaling pathway	9/547	235/10073	0.898108	0.984423	0.81583	RAC1/IKBKG/INSR/RRAS/RALA/EPHA2/MAP2K1/PIK3R2/RASSF1	9	Signal transduction
hsa05414	hsa05414	Dilated cardiomyopathy	3/547	96/10073	0.899812	0.984423	0.81583	DAG1/ACTB/ITGA2	3	Cardiovascular disease
hsa04622	hsa04622	RIG-I-like receptor signaling pathway	2/547	70/10073	0.900044	0.984423	0.81583	ISG15/IKBKG	2	Immune system
hsa00564	hsa00564	Glycerophospholipid metabolism	3/547	98/10073	0.907339	0.988968	0.819596	PCYT2/AGPAT5/PEMT	3	Lipid metabolism
hsa04514	hsa04514	Cell adhesion molecules	5/547	149/10073	0.913213	0.990186	0.820605	HLA-F/HLA-A/HLA-DPB1/HLA-B/MPZL1	5	Signaling molecules and interaction
hsa04962	hsa04962	Vasopressin-regulated water reabsorption	1/547	44/10073	0.914743	0.990186	0.820605	STX4	1	Excretory system
hsa05133	hsa05133	Pertussis	2/547	76/10073	0.923734	0.996494	0.825833	C3/C4BPA	2	Infectious disease: bacterial
hsa04064	hsa04064	NF-kappa B signaling pathway	3/547	104/10073	0.926946	0.996546	0.825876	IKBKG/PTGS2/LTBR	3	Signal transduction
hsa03008	hsa03008	Ribosome biogenesis in eukaryotes	3/547	109/10073	0.940298	1	0.828739	SNU13/GNL3/NXT1	3	Translation
hsa04725	hsa04725	Cholinergic synapse	3/547	113/10073	0.949313	1	0.828739	MAP2K1/PIK3R2/ITPR2	3	Nervous system
hsa04310	hsa04310	Wnt signaling pathway	5/547	167/10073	0.953072	1	0.828739	RAC1/TLE3/DVL2/CSNK1E/SMAD3	5	Signal transduction
hsa04727	hsa04727	GABAergic synapse	2/547	89/10073	0.958159	1	0.828739	SLC38A1/GABARAPL2	2	Nervous system
hsa05224	hsa05224	Breast cancer	4/547	147/10073	0.962008	1	0.828739	DVL2/CDK4/MAP2K1/PIK3R2	4	Cancer: specific types
hsa04658	hsa04658	Th1 and Th2 cell differentiation	2/547	92/10073	0.963659	1	0.828739	HLA-DPB1/IKBKG	2	Immune system
hsa04261	hsa04261	Adrenergic signaling in cardiomyocytes	4/547	150/10073	0.966167	1	0.828739	ATP1A1/ATP1B1/ATP2B1/ATP1B3	4	Circulatory system
hsa05152	hsa05152	Tuberculosis	5/547	180/10073	0.970589	1	0.828739	HLA-DPB1/C3/CEBPB/RAB7A/MRC2	5	Infectious disease: bacterial
hsa04750	hsa04750	Inflammatory mediator regulation of TRP channels	2/547	98/10073	0.972651	1	0.828739	PIK3R2/ITPR2	2	Sensory system
hsa04061	hsa04061	Viral protein interaction with cytokine and cytokine receptor	2/547	100/10073	0.97514	1	0.828739	TNFRSF10A/LTBR	2	Signaling molecules and interaction
hsa04916	hsa04916	Melanogenesis	2/547	101/10073	0.976301	1	0.828739	DVL2/MAP2K1	2	Endocrine system
hsa05207	hsa05207	Chemical carcinogenesis - receptor activation	6/547	212/10073	0.976498	1	0.828739	GSTM3/STAT3/MAP2K1/PIK3R2/RXRB/EPHX4	6	Cancer: overview
hsa04630	hsa04630	JAK-STAT signaling pathway	4/547	162/10073	0.978917	1	0.828739	CSF2RA/STAT3/PIK3R2/OSMR	4	Signal transduction
hsa00982	hsa00982	Drug metabolism - cytochrome P450	1/547	72/10073	0.982308	1	0.828739	GSTM3	1	Xenobiotics biodegradation and metabolism
hsa04724	hsa04724	Glutamatergic synapse	2/547	114/10073	0.987357	1	0.828739	SLC38A1/ITPR2	2	Nervous system
hsa05032	hsa05032	Morphine addiction	1/547	91/10073	0.99393	1	0.828739	PDE8B	1	Substance dependence
hsa05168	hsa05168	Herpes simplex virus 1 infection	15/547	495/10073	0.996603	1	0.828739	TAPBP/HLA-F/HLA-A/HLA-DPB1/HLA-B/HCFC1/EIF2AK2/IKBKG/C3/ZNF823/FAS/PIK3R2/BST2/SRSF9/RHEB	15	Infectious disease: viral
hsa04020	hsa04020	Calcium signaling pathway	5/547	240/10073	0.997203	1	0.828739	ATP2B1/ITPR2/PLCD3/MCU/ORAI1	5	Signal transduction
hsa04060	hsa04060	Cytokine-cytokine receptor interaction	6/547	295/10073	0.999034	1	0.828739	TNFRSF10A/CSF2RA/FAS/CD70/LTBR/OSMR	6	Signaling molecules and interaction
hsa04728	hsa04728	Dopaminergic synapse	1/547	132/10073	0.999401	1	0.828739	ITPR2	1	Nervous system
hsa04080	hsa04080	Neuroactive ligand-receptor interaction	1/547	362/10073	1	1	0.828739	C3	1	Signaling molecules and interaction
hsa04740	hsa04740	Olfactory transduction	1/547	439/10073	1	1	0.828739	OR5AC2	1	Sensory system

## Sheet: p0.05
	ID	Description	GeneRatio	BgRatio	pvalue	p.adjust	qvalue	geneID	Count
hsa05208	hsa05208	Chemical carcinogenesis - reactive oxygen species	46/547	223/10073	1.72e-15	3.82e-13	3.17e-13	NDUFA5/COX6C/COX2/COX1/AKR1C3/RAC1/AKR1C2/IKBKG/MAP2K7/NDUFS1/NDUFS7/NDUFV1/NDUFS8/NDUFA4/SDHD/COX7A2L/UQCR11/NDUFS4/NDUFB3/NDUFA2/NDUFS2/NDUFS3/NDUFB8/NDUFA10/HMOX1/CYBA/COX7A2/COX6B1/GSTM3/SDHB/SDHA/UQCRFS1/SLC26A2/MAP2K1/AKR1C1/PIK3R2/KEAP1/PRKD1/NDUFA7/NDUFC1/NDUFV2/EPHX4/UQCR10/NDUFA12/ND5/ATP8	46	Cancer: overview
hsa00190	hsa00190	Oxidative phosphorylation	35/547	134/10073	2.43e-15	3.82e-13	3.17e-13	NDUFA5/ATP6V1G1/COX6C/COX2/COX1/NDUFS1/NDUFS7/NDUFV1/NDUFS8/NDUFA4/SDHD/COX7A2L/UQCR11/NDUFS4/NDUFB3/NDUFA2/NDUFS2/NDUFS3/NDUFB8/NDUFA10/COX7A2/COX6B1/SDHB/SDHA/ATP6V1A/UQCRFS1/NDUFA7/ATP6V1E1/NDUFC1/NDUFV2/COX15/UQCR10/NDUFA12/ND5/ATP8	35	Energy metabolism
hsa04714	hsa04714	Thermogenesis	44/547	232/10073	1.71e-13	1.79e-11	1.49e-11	NDUFA5/COX6C/COX2/COX1/ACTB/NDUFAF8/RPS6/NDUFS1/NDUFS7/NDUFV1/NDUFS8/NDUFA4/SDHD/COX7A2L/UQCR11/NDUFS4/NDUFB3/NDUFA2/KDM1A/NDUFS2/NDUFS3/NDUFB8/NDUFA10/ACTL6A/COX7A2/COX6B1/SDHB/SDHA/UQCRFS1/SMARCA4/NDUFA7/SMARCC1/COX20/NDUFC1/NDUFV2/RHEB/COX15/NDUFAF2/MGLL/NDUFAF4/UQCR10/NDUFA12/ND5/ATP8	44	Environmental adaptation
hsa05415	hsa05415	Diabetic cardiomyopathy	40/547	203/10073	6.22e-13	4.9e-11	4.06e-11	NDUFA5/COX6C/COX2/COX1/COL1A2/RAC1/NDUFS1/NDUFS7/NDUFV1/NDUFS8/NDUFA4/SDHD/COX7A2L/UQCR11/NDUFS4/NDUFB3/NDUFA2/NDUFS2/NDUFS3/NDUFB8/NDUFA10/INSR/CYBA/GYS1/COX7A2/COX6B1/SDHB/SDHA/UQCRFS1/SMAD3/PRKCZ/PIK3R2/PDK3/NDUFA7/NDUFC1/NDUFV2/UQCR10/NDUFA12/ND5/ATP8	40	Cardiovascular disease
hsa05014	hsa05014	Amyotrophic lateral sclerosis	56/547	364/10073	7.89e-13	4.97e-11	4.12e-11	NDUFA5/COX6C/COX2/COX1/WDR41/ACTB/FIG4/VCP/RAC1/CHMP2B/NDUFS1/TUBA1C/NDUFS7/NDUFV1/MAP1LC3B/NDUFS8/NDUFA4/SDHD/COX7A2L/UQCR11/NDUFS4/NDUFB3/NDUFA2/NDUFS2/NDUFS3/NUP155/NDUFB8/NDUFA10/COX7A2/COX6B1/SDHB/GPX3/PSMA3/SDHA/ACTR1B/UQCRFS1/NUP160/SQSTM1/NDUFA7/NUP188/RAB1A/PSMB6/NDUFC1/NDUFV2/SETX/NUP93/MCU/RB1CC1/NUP205/OPTN/NUP85/UQCR10/NDUFA12/NXT1/ND5/ATP8	56	Neurodegenerative disease
hsa04932	hsa04932	Non-alcoholic fatty liver disease	33/547	155/10073	7.65e-12	4.01e-10	3.33e-10	NDUFA5/COX6C/COX2/COX1/RAC1/NDUFS1/NDUFS7/NDUFV1/NDUFS8/NDUFA4/SDHD/COX7A2L/UQCR11/NDUFS4/NDUFB3/NDUFA2/NDUFS2/NDUFS3/NDUFB8/NDUFA10/INSR/COX7A2/COX6B1/SDHB/FAS/SDHA/UQCRFS1/PIK3R2/NDUFA7/NDUFC1/NDUFV2/UQCR10/NDUFA12	33	Endocrine and metabolic disease
hsa05020	hsa05020	Prion disease	42/547	273/10073	6.74e-10	2.68e-08	2.22e-08	C9/NDUFA5/COX6C/COX2/COX1/RAC1/NDUFS1/TUBA1C/NDUFS7/NDUFV1/NDUFS8/NDUFA4/SDHD/COX7A2L/UQCR11/NDUFS4/NDUFB3/NDUFA2/NDUFS2/NDUFS3/NDUFB8/NDUFA10/CYBA/COX7A2/COX6B1/SDHB/PSMA3/SDHA/UQCRFS1/PIK3R2/ITPR2/CAV1/NDUFA7/PSMB6/NDUFC1/NDUFV2/PRNP/MCU/UQCR10/NDUFA12/ND5/ATP8	42	Neurodegenerative disease
hsa05010	hsa05010	Alzheimer disease	52/547	384/10073	6.81e-10	2.68e-08	2.22e-08	NDUFA5/COX6C/COX2/COX1/APOE/EIF2AK2/IKBKG/MAP2K7/NDUFS1/TUBA1C/NDUFS7/NDUFV1/NDUFS8/NDUFA4/SDHD/COX7A2L/DVL2/UQCR11/NDUFS4/NDUFB3/NDUFA2/NDUFS2/NDUFS3/NDUFB8/NDUFA10/INSR/COX7A2/COX6B1/SDHB/FAS/PSMA3/SDHA/PTGS2/UQCRFS1/CSNK1E/ADAM17/MAP2K1/PIK3R2/LRP1/ITPR2/SLC39A14/NDUFA7/PSMB6/NDUFC1/NDUFV2/MCU/RB1CC1/NCSTN/UQCR10/NDUFA12/ND5/ATP8	52	Neurodegenerative disease
hsa03030	hsa03030	DNA replication	14/547	36/10073	2.06e-09	7.22e-08	5.98e-08	MCM4/MCM3/MCM5/POLD1/RPA2/RPA1/RPA3/RFC4/RFC2/RFC1/PRIM2/POLE2/RFC5/POLE3	14	Replication and repair
hsa05016	hsa05016	Huntington disease	44/547	306/10073	2.32e-09	7.31e-08	6.06e-08	NDUFA5/COX6C/COX2/COX1/POLR2H/MAP2K7/NDUFS1/TUBA1C/NDUFS7/NDUFV1/AP2S1/NDUFS8/NDUFA4/SDHD/COX7A2L/UQCR11/NDUFS4/NDUFB3/NDUFA2/NDUFS2/NDUFS3/NDUFB8/NDUFA10/COX7A2/COX6B1/SDHB/GPX3/POLR2A/PSMA3/SDHA/ACTR1B/UQCRFS1/POLR2J/NDUFA7/PSMB6/NDUFC1/NDUFV2/HDAC1/RB1CC1/HDAC2/UQCR10/NDUFA12/ND5/ATP8	44	Neurodegenerative disease
hsa05012	hsa05012	Parkinson disease	38/547	266/10073	3.57e-08	1.02e-06	8.48e-07	NDUFA5/COX6C/COX2/COX1/NDUFS1/TUBA1C/NDUFS7/NDUFV1/NDUFS8/NDUFA4/SDHD/COX7A2L/UQCR11/NDUFS4/NDUFB3/NDUFA2/NDUFS2/NDUFS3/NDUFB8/NDUFA10/COX7A2/COX6B1/SDHB/PSMA3/SDHA/UQCRFS1/KEAP1/ITPR2/SLC39A14/NDUFA7/PSMB6/NDUFC1/NDUFV2/MCU/UQCR10/NDUFA12/ND5/ATP8	38	Neurodegenerative disease
hsa05022	hsa05022	Pathways of neurodegeneration - multiple diseases	55/547	476/10073	6.69e-08	1.76e-06	1.45e-06	NDUFA5/COX6C/COX2/COX1/WDR41/FIG4/VCP/RAC1/CHMP2B/MAP2K7/NDUFS1/TUBA1C/NDUFS7/NDUFV1/MAP1LC3B/NDUFS8/NDUFA4/SDHD/COX7A2L/DVL2/UQCR11/NDUFS4/NDUFB3/NDUFA2/NDUFS2/NDUFS3/NDUFB8/NDUFA10/COX7A2/COX6B1/SDHB/GPX3/FAS/PSMA3/SDHA/PTGS2/ACTR1B/UQCRFS1/CSNK1E/MAP2K1/SQSTM1/ITPR2/NDUFA7/RAB1A/PSMB6/NDUFC1/NDUFV2/PRNP/MCU/RB1CC1/OPTN/UQCR10/NDUFA12/ND5/ATP8	55	Neurodegenerative disease
hsa03060	hsa03060	Protein export	10/547	23/10073	1.24e-07	2.78e-06	2.31e-06	SPCS2/OXA1L/SEC61A1/SPCS3/SRPRA/SRP19/SRP14/SEC62/SRPRB/SPCS1	10	Folding, sorting and degradation
hsa03430	hsa03430	Mismatch repair	10/547	23/10073	1.24e-07	2.78e-06	2.31e-06	POLD1/RPA2/RPA1/RPA3/RFC4/RFC2/RFC1/MSH2/MSH6/RFC5	10	Replication and repair
hsa01200	hsa01200	Carbon metabolism	20/547	115/10073	3.23e-06	6.79e-05	5.63e-05	PSAT1/GPT2/PSPH/SUCLA2/ACADS/SDHD/ACOX3/PHGDH/IDH3B/IDH1/GLUD1/GPI/PC/PFKL/SDHB/GCSH/SDHA/CPS1/SHMT2/ALDH6A1	20	Global and overview maps
hsa03040	hsa03040	Spliceosome	23/547	147/10073	3.96e-06	7.79e-05	6.46e-05	DDX23/AQR/SNU13/BCAS2/DDX5/SF3B1/SNRNP200/SLU7/LSM8/EIF4A3/HNRNPM/SRSF9/DDX39B/SNRPB/SF3B3/PRPF8/DDX42/THOC2/PRPF31/CTNNBL1/THOC3/SF3B5/PRPF19	23	Transcription
hsa03420	hsa03420	Nucleotide excision repair	12/547	47/10073	5.3e-06	9.82e-05	8.14e-05	ERCC8/POLD1/RPA2/RPA1/RPA3/RFC4/RFC2/RFC1/MNAT1/POLE2/RFC5/POLE3	12	Replication and repair
hsa01230	hsa01230	Biosynthesis of amino acids	15/547	75/10073	9.57e-06	0.000167515	0.000138826	PSAT1/ARG2/GPT2/PSPH/MTR/PHGDH/IDH3B/IDH1/ASNS/PC/PFKL/CPS1/SHMT2/CBS/MAT1A	15	Global and overview maps
hsa04723	hsa04723	Retrograde endocannabinoid signaling	22/547	148/10073	1.49e-05	0.000246438	0.000204233	NDUFA5/NDUFS1/NDUFS7/NDUFV1/NDUFS8/NDUFA4/FAAH/NDUFS4/NDUFB3/NDUFA2/NDUFS2/NDUFS3/NDUFB8/NDUFA10/PTGS2/ITPR2/NDUFA7/NDUFC1/NDUFV2/MGLL/NDUFA12/ND5	22	Nervous system
hsa04110	hsa04110	Cell cycle	19/547	126/10073	4.61e-05	0.000725371	0.000601143	SKP2/MCM4/CDC26/RAD21/MCM3/MCM5/ANAPC10/CDC45/CDK1/CDK4/CDK2/WEE1/CDKN2C/YWHAG/SMAD3/HDAC1/SMC3/STAG2/HDAC2	19	Cell growth and death
hsa00020	hsa00020	Citrate cycle (TCA cycle)	8/547	30/10073	0.000145129	0.00217693	0.00180411	PCK2/SUCLA2/SDHD/IDH3B/IDH1/PC/SDHB/SDHA	8	Carbohydrate metabolism
hsa04216	hsa04216	Ferroptosis	9/547	41/10073	0.000282206	0.00404068	0.00334867	SLC3A2/MAP1LC3B/TF/GPX4/HMOX1/GCLC/SLC39A14/PRNP/SLC7A11	9	Cell growth and death
hsa03010	hsa03010	Ribosome	20/547	158/10073	0.000344201	0.00471406	0.00390673	RPSA/MRPL23/RPS6/RPL32/MRPL27/RPL27/RPL26L1/RPL31/RPS15/RPL4/RPL35/MRPS5/MRPS6/RPL21/MRPL21/MRPL4/MRPL17/MRPL16/MRPL15/MRPS18C	20	Translation
hsa04145	hsa04145	Phagosome	19/547	152/10073	0.000563004	0.00738942	0.0061239	ATP6V1G1/HLA-F/ACTB/HLA-A/HLA-DPB1/HLA-B/RAC1/SEC61A1/ITGA2/TUBA1C/C3/CYBA/ATP6V1A/RAB7A/ATP6V1E1/STX12/RILP/STX18/MRC2	19	Transport and catabolism
hsa05203	hsa05203	Viral carcinogenesis	23/547	204/10073	0.000689479	0.00868744	0.00719962	SKP2/HLA-F/HLA-A/UBE3A/HLA-B/RAC1/HDAC8/EIF2AK2/IKBKG/SCRIB/HDAC3/C3/CDK1/CDK4/CDK2/LTBR/STAT3/MAPKAPK2/YWHAG/PIK3R2/H2BC18/HDAC1/HDAC2	23	Cancer: overview
hsa04140	hsa04140	Autophagy - animal	17/547	141/10073	0.00161508	0.0188709	0.015639	CAMKK2/WDR41/MAP1LC3B/DAPK3/SNAP29/RRAS/RAB7A/GABARAPL2/MAP2K1/PIK3R2/SQSTM1/RAB1A/RHEB/ATG9A/RB1CC1/ATG3/SH3GLB1	17	Transport and catabolism
hsa04137	hsa04137	Mitophagy - animal	11/547	72/10073	0.0016175	0.0188709	0.015639	NBR1/MAP1LC3B/RRAS/RAB7A/GABARAPL2/CALCOCO2/SQSTM1/ATG9A/TAX1BP1/OPTN/FIS1	11	Transport and catabolism
hsa04260	hsa04260	Cardiac muscle contraction	12/547	87/10073	0.00248066	0.0279074	0.023128	COX6C/COX2/COX1/COX7A2L/UQCR11/ATP1A1/ATP1B1/COX7A2/COX6B1/UQCRFS1/ATP1B3/UQCR10	12	Circulatory system
hsa05416	hsa05416	Viral myocarditis	9/547	60/10073	0.00476158	0.0517206	0.0428628	DAG1/HLA-F/ACTB/HLA-A/HLA-DPB1/HLA-B/RAC1/CD55/CAV1	9	Cardiovascular disease
hsa03013	hsa03013	Nucleocytoplasmic transport	13/547	108/10073	0.00557074	0.0584927	0.0484752	RNPS1/NUP155/EIF4A3/CSE1L/NUP160/DDX39B/NUP188/NUP93/THOC2/NUP205/THOC3/NUP85/NXT1	13	Translation
hsa04919	hsa04919	Thyroid hormone signaling pathway	14/547	121/10073	0.00584272	0.0593696	0.0492018	ACTB/HDAC3/ATP1A1/ATP1B1/PFKL/ATP1B3/MAP2K1/PIK3R2/RXRB/HDAC1/RHEB/PLCD3/HDAC2/MED4	14	Endocrine system
hsa04964	hsa04964	Proximal tubule bicarbonate reclamation	5/547	23/10073	0.0069012	0.0672561	0.0557377	PCK2/GLUD1/ATP1A1/ATP1B1/ATP1B3	5	Excretory system
hsa03320	hsa03320	PPAR signaling pathway	10/547	75/10073	0.00704588	0.0672561	0.0557377	HMGCS1/PCK2/APOC3/ACOX3/FADS2/APOA1/EHHADH/RXRB/SLC27A4/PLIN4	10	Endocrine system
hsa00970	hsa00970	Aminoacyl-tRNA biosynthesis	9/547	66/10073	0.00894753	0.0828963	0.0686993	AARS1/GARS1/NARS1/CARS1/AARS2/RARS2/SARS1/CARS2/IARS2	9	Translation
hsa04144	hsa04144	Endocytosis	23/547	251/10073	0.00964477	0.0868029	0.0719369	HLA-F/HLA-A/HLA-B/CHMP2B/SH3GLB2/WASHC2A/RAB35/TSG101/DNM2/AP2S1/RAB7A/SMAD3/PRKCZ/RAB31/CAV1/ARFGAP1/CHMP7/RBSN/SMURF2/EHD2/LDLR/RAB22A/SH3GLB1	23	Transport and catabolism
hsa01212	hsa01212	Fatty acid metabolism	8/547	57/10073	0.0113169	0.0990227	0.0820639	FADS1/ACADSB/ELOVL7/ACADS/ACOX3/FADS2/EHHADH/CBR4	8	Global and overview maps
hsa00514	hsa00514	Other types of O-glycan biosynthesis	7/547	47/10073	0.0127211	0.108301	0.0897534	POMT1/OGT/GALNT2/GXYLT1/EOGT/GALNT7/C1GALT1	7	Glycan biosynthesis and metabolism
hsa00280	hsa00280	Valine, leucine and isoleucine degradation	7/547	48/10073	0.0142175	0.117856	0.0976717	HMGCS1/ACADSB/MCCC2/ACADS/ALDH6A1/EHHADH/ACAD8	7	Amino acid metabolism
hsa04066	hsa04066	HIF-1 signaling pathway	12/547	109/10073	0.0149512	0.12076	0.100078	RPS6/EIF4E2/TF/INSR/HMOX1/PFKL/LTBR/STAT3/MAP2K1/PIK3R2/CUL2/ELOB	12	Signal transduction
hsa03015	hsa03015	mRNA surveillance pathway	11/547	97/10073	0.0157834	0.124294	0.103007	CPSF2/PAPOLA/RNPS1/EIF4A3/CPSF1/CSTF3/DDX39B/WDR82/WDR33/SSU72/NXT1	11	Translation
hsa05132	hsa05132	Salmonella infection	22/547	249/10073	0.0165632	0.127254	0.10546	ACTB/RAC1/PODXL/IKBKG/MAP2K7/TUBA1C/TNFRSF10A/DNM2/PIK3C2A/MYL12B/ANXA2/RRAS/RALA/ACTR1B/CASP4/RAB7A/CSE1L/NCKAP1L/RHOB/MAP2K1/RILP/SNX18	22	Infectious disease: bacterial
hsa04979	hsa04979	Cholesterol metabolism	7/547	50/10073	0.0175802	0.128785	0.106729	APOE/APOC3/NPC1/APOA1/APOA4/LRP1/LDLR	7	Digestive system
hsa05110	hsa05110	Vibrio cholerae infection	7/547	50/10073	0.0175802	0.128785	0.106729	TJP2/ATP6V1G1/ACTB/SEC61A1/SLC12A2/ATP6V1A/ATP6V1E1	7	Infectious disease: bacterial
hsa05167	hsa05167	Kaposi sarcoma-associated herpesvirus infection	18/547	194/10073	0.0183163	0.131128	0.108671	HLA-F/HLA-A/HLA-B/RAC1/EIF2AK2/IKBKG/MAP2K7/MAP1LC3B/C3/CDK4/FAS/PTGS2/STAT3/MAPKAPK2/MAP2K1/PIK3R2/ITPR2/ATG3	18	Infectious disease: viral
hsa00270	hsa00270	Cysteine and methionine metabolism	7/547	51/10073	0.0194558	0.135866	0.112597	PSAT1/MTR/PHGDH/CBS/MAT1A/GCLC/APIP	7	Amino acid metabolism
hsa00260	hsa00260	Glycine, serine and threonine metabolism	6/547	40/10073	0.0198408	0.135866	0.112597	PSAT1/PSPH/PHGDH/GCSH/SHMT2/CBS	6	Amino acid metabolism
hsa01523	hsa01523	Antifolate resistance	5/547	30/10073	0.0214009	0.137747	0.114156	IKBKG/ABCC3/ABCC4/SHMT2/SLC19A1	5	Drug resistance: antineoplastic
hsa05170	hsa05170	Human immunodeficiency virus 1 infection	19/547	212/10073	0.0217276	0.137747	0.114156	TAPBP/CRK/HLA-F/HLA-A/HLA-B/TRIM5/RAC1/IKBKG/MAP2K7/CDK1/FAS/WEE1/MAP2K1/PIK3R2/AP1B1/BST2/ITPR2/ELOB/DCAF1	19	Infectious disease: viral
hsa04120	hsa04120	Ubiquitin mediated proteolysis	14/547	142/10073	0.0220327	0.137747	0.114156	HERC4/SKP2/CDC34/CDC26/UBE3A/ERCC8/PPIL2/ANAPC10/UBE4B/CUL2/KEAP1/ELOB/SMURF2/PRPF19	14	Folding, sorting and degradation
hsa04150	hsa04150	mTOR signaling pathway	15/547	156/10073	0.0223019	0.137747	0.114156	SKP2/ATP6V1G1/RPS6/EIF4E2/SLC3A2/DVL2/INSR/CLIP1/ATP6V1A/SLC7A5/MAP2K1/PIK3R2/ATP6V1E1/RHEB/TELO2	15	Signal transduction
hsa04218	hsa04218	Cellular senescence	15/547	156/10073	0.0223019	0.137747	0.114156	HLA-F/HLA-A/HLA-B/CDK1/RRAS/CDK4/CDK2/MAPKAPK2/SMAD3/MAP2K1/PIK3R2/SQSTM1/ITPR2/RHEB/MCU	15	Cell growth and death
hsa04141	hsa04141	Protein processing in endoplasmic reticulum	16/547	171/10073	0.0234901	0.142296	0.117926	VCP/SEC61A1/EIF2AK2/MAP2K7/UBE4B/SEC24B/UBXN1/DNAJC1/SEC62/UBXN6/SIL1/DNAJC5/SAR1A/RRBP1/SEL1L/PLAA	16	Folding, sorting and degradation
hsa05169	hsa05169	Epstein-Barr virus infection	18/547	202/10073	0.0263425	0.156564	0.12975	SKP2/ISG15/TAPBP/HLA-F/HLA-A/HLA-DPB1/HLA-B/RAC1/EIF2AK2/IKBKG/MAP2K7/CDK4/CDK2/FAS/STAT3/PIK3R2/HDAC1/HDAC2	18	Infectious disease: viral
hsa00640	hsa00640	Propanoate metabolism	5/547	32/10073	0.0276836	0.161488	0.133831	SUCLA2/ACADS/ACOX3/ALDH6A1/EHHADH	5	Carbohydrate metabolism
hsa00220	hsa00220	Arginine biosynthesis	4/547	22/10073	0.028837	0.165157	0.136872	ARG2/GPT2/GLUD1/CPS1	4	Amino acid metabolism
hsa05205	hsa05205	Proteoglycans in cancer	18/547	205/10073	0.0299534	0.168488	0.139632	RDX/ACTB/COL1A2/ANK2/RPS6/RAC1/VTN/ITGA2/DDX5/PPP1R12C/RRAS/FAS/TIMP3/STAT3/MAP2K1/PIK3R2/ITPR2/CAV1	18	Cancer: overview
hsa04130	hsa04130	SNARE interactions in vesicular transport	5/547	33/10073	0.0312202	0.172533	0.142985	BET1/SNAP29/STX4/STX5/STX18	5	Folding, sorting and degradation
hsa04146	hsa04146	Peroxisome	9/547	82/10073	0.0331674	0.180133	0.149284	NUDT19/MPV17/MPV17L/ACOX3/IDH1/EHHADH/MPV17L2/PEX19/FAR1	9	Transport and catabolism
hsa05165	hsa05165	Human papillomavirus infection	26/547	331/10073	0.0369495	0.197273	0.163488	ATP6V1G1/ISG15/HLA-F/COL1A2/HLA-A/UBE3A/HLA-B/EIF2AK2/IKBKG/VTN/ITGA2/SCRIB/DVL2/CDK4/TUBG1/CDK2/FAS/PTGS2/ATP6V1A/MAP2K1/PRKCZ/PIK3R2/ATP6V1E1/HDAC1/RHEB/HDAC2	26	Infectious disease: viral
hsa01240	hsa01240	Biosynthesis of cofactors	14/547	153/10073	0.0384437	0.201829	0.167264	PSAT1/MTHFD2/KYNU/ALPP/AK4/SHMT2/CPOX/GGCX/TDO2/MAT1A/GCLC/COQ7/COX15/ADSS1	14	Global and overview maps
hsa04330	hsa04330	Notch signaling pathway	7/547	59/10073	0.039671	0.204859	0.169774	TLE3/DVL2/NUMB/ADAM17/HDAC1/NCSTN/HDAC2	7	Signal transduction
hsa04530	hsa04530	Tight junction	15/547	169/10073	0.0414015	0.210346	0.174322	NF2/MYH9/TJP2/RDX/ACTB/RAC1/MAP2K7/TUBA1C/MYL6/SCRIB/MYL12B/CDK4/PRKCZ/CGN/RAP2C	15	Cellular community - eukaryotes
hsa04978	hsa04978	Mineral absorption	7/547	60/10073	0.042901	0.214385	0.177669	TF/ATP1A1/ATP1B1/HMOX1/ATP2B1/ATP1B3/SLC30A1	7	Digestive system
hsa00562	hsa00562	Inositol phosphate metabolism	8/547	73/10073	0.0435576	0.214385	0.177669	MTM1/INPPL1/INPP5F/FIG4/PIK3C2A/ALDH6A1/PLCD3/PI4K2A	8	Carbohydrate metabolism
hsa00604	hsa00604	Glycosphingolipid biosynthesis - ganglio series	3/547	15/10073	0.0444745	0.21553	0.178618	HEXA/SLC33A1/GLB1	3	Glycan biosynthesis and metabolism
hsa00250	hsa00250	Alanine, aspartate and glutamate metabolism	5/547	37/10073	0.0481088	0.226183	0.187447	GPT2/GLUD1/ASNS/CPS1/ADSS1	5	Amino acid metabolism
hsa04960	hsa04960	Aldosterone-regulated sodium reabsorption	5/547	37/10073	0.0481088	0.226183	0.187447	ATP1A1/ATP1B1/INSR/ATP1B3/PIK3R2	5	Excretory system

## Sheet: 信号转导
ID	Description	GeneRatio	BgRatio	pvalue	p.adjust	qvalue	geneID	Count
hsa04066	HIF-1 signaling pathway	12/547	109/10073	0.0149512	0.12076	0.100078	RPS6/EIF4E2/TF/INSR/HMOX1/PFKL/LTBR/STAT3/MAP2K1/PIK3R2/CUL2/ELOB	12	Signal transduction
hsa04150	mTOR signaling pathway	15/547	156/10073	0.0223019	0.137747	0.114156	SKP2/ATP6V1G1/RPS6/EIF4E2/SLC3A2/DVL2/INSR/CLIP1/ATP6V1A/SLC7A5/MAP2K1/PIK3R2/ATP6V1E1/RHEB/TELO2	15	Signal transduction
hsa04330	Notch signaling pathway	7/547	59/10073	0.039671	0.204859	0.169774	TLE3/DVL2/NUMB/ADAM17/HDAC1/NCSTN/HDAC2	7	Signal transduction

## Sheet: 细胞过程
ID	Description	GeneRatio	BgRatio	pvalue	p.adjust	qvalue	geneID	Count
hsa04110	Cell cycle	19/547	126/10073	4.61e-05	0.000725371	0.000601143	SKP2/MCM4/CDC26/RAD21/MCM3/MCM5/ANAPC10/CDC45/CDK1/CDK4/CDK2/WEE1/CDKN2C/YWHAG/SMAD3/HDAC1/SMC3/STAG2/HDAC2	19	Cell growth and death
hsa04216	Ferroptosis	9/547	41/10073	0.000282206	0.00404068	0.00334867	SLC3A2/MAP1LC3B/TF/GPX4/HMOX1/GCLC/SLC39A14/PRNP/SLC7A11	9	Cell growth and death
hsa04145	Phagosome	19/547	152/10073	0.000563004	0.00738942	0.0061239	ATP6V1G1/HLA-F/ACTB/HLA-A/HLA-DPB1/HLA-B/RAC1/SEC61A1/ITGA2/TUBA1C/C3/CYBA/ATP6V1A/RAB7A/ATP6V1E1/STX12/RILP/STX18/MRC2	19	Transport and catabolism
hsa04140	Autophagy - animal	17/547	141/10073	0.00161508	0.0188709	0.015639	CAMKK2/WDR41/MAP1LC3B/DAPK3/SNAP29/RRAS/RAB7A/GABARAPL2/MAP2K1/PIK3R2/SQSTM1/RAB1A/RHEB/ATG9A/RB1CC1/ATG3/SH3GLB1	17	Transport and catabolism
hsa04137	Mitophagy - animal	11/547	72/10073	0.0016175	0.0188709	0.015639	NBR1/MAP1LC3B/RRAS/RAB7A/GABARAPL2/CALCOCO2/SQSTM1/ATG9A/TAX1BP1/OPTN/FIS1	11	Transport and catabolism
hsa04144	Endocytosis	23/547	251/10073	0.00964477	0.0868029	0.0719369	HLA-F/HLA-A/HLA-B/CHMP2B/SH3GLB2/WASHC2A/RAB35/TSG101/DNM2/AP2S1/RAB7A/SMAD3/PRKCZ/RAB31/CAV1/ARFGAP1/CHMP7/RBSN/SMURF2/EHD2/LDLR/RAB22A/SH3GLB1	23	Transport and catabolism
hsa04218	Cellular senescence	15/547	156/10073	0.0223019	0.137747	0.114156	HLA-F/HLA-A/HLA-B/CDK1/RRAS/CDK4/CDK2/MAPKAPK2/SMAD3/MAP2K1/PIK3R2/SQSTM1/ITPR2/RHEB/MCU	15	Cell growth and death
hsa04146	Peroxisome	9/547	82/10073	0.0331674	0.180133	0.149284	NUDT19/MPV17/MPV17L/ACOX3/IDH1/EHHADH/MPV17L2/PEX19/FAR1	9	Transport and catabolism
hsa04530	Tight junction	15/547	169/10073	0.0414015	0.210346	0.174322	NF2/MYH9/TJP2/RDX/ACTB/RAC1/MAP2K7/TUBA1C/MYL6/SCRIB/MYL12B/CDK4/PRKCZ/CGN/RAP2C	15	Cellular community - eukaryotes
