# Supplementary material for: Elucidating the Molecular Mechanisms of Hederagenin-Regulated Mitophagy in Cervical Cancer SiHa Cells through an Integrative Approach Combining Proteomics and Advanced Network Association Algorithm
Source: J Proteome Res. 2025 Mar 26;24(4):2081–95. doi: 10.1021/acs.jproteome.5c00022 (PMC11976847; doi:10.1021/acs.jproteome.5c00022)
Supplement: Supplementary file 1 — pr5c00022_si_001.zip [file pr5c00022_si_001.zip › Supplementary materials/S4. Results of pathways association analysis.xlsx]

## Sheet: 总
number	pathway1	pathway2	Nab	Na	Nb	Nr	Eab	Ed	Er	CN	CE	C	CNW	W_total_Er	W_total_Ed	CEW	CW
5	HIF-1 signaling pathway	Mitophagy - animal	178	109	72	2	2580	887	1	0.011236	0.344186	0.243506	0.0207989	0.000236968	0.386311	0.386548	0.273726
9	HIF-1 signaling pathway	Tight junction	275	109	169	1	4436	1477	0	0.00363636	0.332958	0.235451	0.00593567	0	0.343708	0.343708	0.243075
45	HIF-1 signaling pathway&Notch signaling pathway	Tight junction	331	166	169	3	5596	1807	1	0.00906344	0.323088	0.228548	0.0205175	4.38406e-05	0.34071	0.340754	0.241386
41	HIF-1 signaling pathway&Notch signaling pathway	Mitophagy - animal	234	166	72	4	3648	1125	6	0.017094	0.310033	0.219559	0.0402858	0.000774042	0.375283	0.376057	0.267434
36	HIF-1 signaling pathway&mTOR signaling pathway	Tight junction	399	237	169	5	8311	2415	6	0.0125313	0.291301	0.206171	0.0360653	0.000897584	0.331504	0.332401	0.236423
7	HIF-1 signaling pathway	Cellular senescence	245	109	156	20	4239	1070	101	0.0816327	0.276244	0.203685	0.136876	0.0169399	0.272396	0.289336	0.22633
63	all	Tight junction	452	291	169	5	9473	2694	6	0.0110619	0.285021	0.201692	0.0305388	0.00075326	0.314965	0.315718	0.224288
43	HIF-1 signaling pathway&Notch signaling pathway	Cellular senescence	301	166	156	22	5390	1347	124	0.0730897	0.272913	0.199779	0.126353	0.016047	0.277723	0.29377	0.226126
3	HIF-1 signaling pathway	Phagosome	257	109	152	3	3561	992	0	0.0116732	0.278573	0.197154	0.00991698	0	0.371761	0.371761	0.262968
54	mTOR signaling pathway&Notch signaling pathway	Tight junction	374	212	169	4	7021	1904	3	0.0106952	0.271614	0.192209	0.0237049	0.00017767	0.328046	0.328224	0.232694
18	mTOR signaling pathway	Tight junction	319	156	169	4	5923	1585	3	0.0125392	0.268107	0.189788	0.0302401	0.000236396	0.336051	0.336288	0.238751
13	mTOR signaling pathway	Autophagy - animal	254	156	141	42	4271	470	432	0.165354	0.211192	0.189663	0.259898	0.0728573	0.175588	0.248446	0.254236
4	HIF-1 signaling pathway	Autophagy - animal	227	109	141	20	3488	757	120	0.0881057	0.251433	0.18839	0.183936	0.0228214	0.239826	0.262648	0.226734
33	HIF-1 signaling pathway&mTOR signaling pathway	Endocytosis	479	237	251	5	10249	2701	6	0.0104384	0.264123	0.186909	0.0536334	0.00069181	0.307802	0.308494	0.22141
42	HIF-1 signaling pathway&Notch signaling pathway	Endocytosis	408	166	251	5	7376	1924	2	0.0122549	0.261117	0.184841	0.0415743	0.000176538	0.184322	0.184499	0.133732
6	HIF-1 signaling pathway	Endocytosis	352	109	251	3	6177	1567	1	0.00852273	0.253845	0.179597	0.029283	0.000141216	0.275137	0.275278	0.195749
31	HIF-1 signaling pathway&mTOR signaling pathway	Autophagy - animal	333	237	141	44	6243	900	451	0.132132	0.216402	0.179289	0.225847	0.0534848	0.18842	0.241905	0.234014
51	mTOR signaling pathway&Notch signaling pathway	Endocytosis	455	212	251	3	9053	2283	2	0.00659341	0.252403	0.178536	0.0183722	0.000148295	0.338622	0.33877	0.239899
60	all	Endocytosis	533	291	251	5	8719	2188	6	0.00938086	0.251634	0.178056	0.0353851	0.00057326	0.298609	0.299182	0.213028
61	all	Cellular senescence	418	291	156	28	8794	1906	208	0.0669856	0.240391	0.176458	0.111319	0.0152357	0.251547	0.266783	0.204408
39	HIF-1 signaling pathway&Notch signaling pathway	Phagosome	313	166	152	5	4500	1117	1	0.0159744	0.248444	0.17604	0.0301095	7.2516e-05	0.324497	0.324569	0.230491
34	HIF-1 signaling pathway&mTOR signaling pathway	Cellular senescence	365	237	156	28	7591	1586	208	0.0767123	0.236332	0.175696	0.132342	0.0191818	0.24877	0.267952	0.21132
40	HIF-1 signaling pathway&Notch signaling pathway	Autophagy - animal	284	166	141	22	4448	890	143	0.0774648	0.232239	0.173112	0.150198	0.0217397	0.229639	0.251379	0.207064
49	mTOR signaling pathway&Notch signaling pathway	Autophagy - animal	309	212	141	42	5178	598	432	0.135922	0.198919	0.170358	0.206037	0.0533019	0.179082	0.232384	0.219606
15	mTOR signaling pathway	Endocytosis	399	156	251	3	7886	1895	2	0.0075188	0.240553	0.17018	0.0233502	0.000192963	0.323597	0.32379	0.229549
30	HIF-1 signaling pathway&mTOR signaling pathway	Phagosome	372	237	152	16	6887	1466	91	0.0430108	0.226078	0.162729	0.052741	0.00402344	0.302637	0.306661	0.220025
52	mTOR signaling pathway&Notch signaling pathway	Cellular senescence	344	212	156	23	6526	1266	171	0.0668605	0.220196	0.162722	0.107215	0.0166705	0.253169	0.269839	0.205315
58	all	Autophagy - animal	386	291	141	44	7217	991	451	0.11399	0.199806	0.162659	0.186264	0.0419191	0.177955	0.219874	0.203763
12	mTOR signaling pathway	Phagosome	293	156	152	13	4885	1012	78	0.0443686	0.223132	0.160867	0.0549614	0.00373507	0.324388	0.328123	0.235251
23	Notch signaling pathway	Mitophagy - animal	129	59	72	0	1423	323	0	0	0.226985	0.160503	0	0	0.299426	0.299426	0.211726
50	mTOR signaling pathway&Notch signaling pathway	Mitophagy - animal	278	212	72	4	4954	1102	3	0.0143885	0.223052	0.158049	0.0183053	7.64516e-05	0.358337	0.358413	0.253767
32	HIF-1 signaling pathway&mTOR signaling pathway	Mitophagy - animal	302	237	72	6	5939	1309	7	0.0198675	0.221586	0.157314	0.0267823	0.000362426	0.327289	0.327652	0.232457
37	HIF-1 signaling pathway&Notch signaling pathway	Cell cycle	284	166	126	7	5595	1198	17	0.0246479	0.217158	0.15454	0.0713408	0.00209255	0.290249	0.292342	0.212783
59	all	Mitophagy - animal	355	291	72	6	7032	1519	7	0.0169014	0.217008	0.153912	0.0230601	0.00027893	0.331473	0.331752	0.23515
14	mTOR signaling pathway	Mitophagy - animal	223	156	72	4	3915	842	3	0.0179372	0.215837	0.153146	0.0240965	0.000117736	0.347075	0.347193	0.246093
57	all	Phagosome	425	291	152	16	7888	1584	91	0.0376471	0.212348	0.152494	0.046181	0.00346224	0.274454	0.277916	0.199211
48	mTOR signaling pathway&Notch signaling pathway	Phagosome	349	212	152	13	5804	1152	78	0.0372493	0.211923	0.152149	0.0470013	0.00334876	0.295413	0.298761	0.213854
16	mTOR signaling pathway	Cellular senescence	289	156	156	23	5320	839	171	0.0795848	0.18985	0.145562	0.133398	0.0221433	0.227594	0.249737	0.200204
55	all	Cell cycle	407	291	126	9	9238	1817	23	0.022113	0.199177	0.141705	0.0604756	0.00164909	0.256589	0.258238	0.187542
28	HIF-1 signaling pathway&mTOR signaling pathway	Cell cycle	356	237	126	7	8158	1611	14	0.0196629	0.199191	0.141534	0.0498161	0.00117728	0.268284	0.269462	0.193767
46	mTOR signaling pathway&Notch signaling pathway	Cell cycle	331	212	126	6	7108	1337	8	0.0181269	0.189223	0.134414	0.0568798	0.000753588	0.271073	0.271826	0.196373
1	HIF-1 signaling pathway	Cell cycle	230	109	126	5	4298	800	8	0.0217391	0.187994	0.133818	0.0620038	0.00133012	0.281896	0.283226	0.205014
10	mTOR signaling pathway	Cell cycle	280	156	126	2	6136	1136	0	0.00714286	0.185137	0.131009	0.0292367	0	0.287975	0.287975	0.204676
25	Notch signaling pathway	Cellular senescence	214	59	156	0	3187	511	0	0	0.160339	0.113377	0	0	0.233316	0.233316	0.16498
27	Notch signaling pathway	Tight junction	225	59	169	0	2771	406	0	0	0.146518	0.103604	0	0	0.209219	0.209219	0.14794
2	HIF-1 signaling pathway	Ferroptosis	142	109	41	4	1412	200	1	0.028169	0.142351	0.102609	0.0167861	0.000644744	0.241164	0.241809	0.171396
38	HIF-1 signaling pathway&Notch signaling pathway	Ferroptosis	199	166	41	6	2240	223	2	0.0301508	0.100446	0.0741571	0.0469109	0.000530868	0.166044	0.166575	0.122368
24	Notch signaling pathway	Endocytosis	304	59	251	0	4481	464	0	0	0.103548	0.0732197	0	0	0.166695	0.166695	0.117871
22	Notch signaling pathway	Autophagy - animal	197	59	141	0	2516	259	0	0	0.102941	0.0727904	0	0	0.210404	0.210404	0.148778
19	Notch signaling pathway	Cell cycle	180	59	126	4	3311	293	6	0.0222222	0.090305	0.0657603	0.0642648	0.000958427	0.194227	0.195186	0.145305
8	HIF-1 signaling pathway	Peroxisome	188	109	82	1	2455	227	0	0.00531915	0.0924644	0.0654903	0.0346463	0	0.221852	0.221852	0.158774
11	mTOR signaling pathway	Ferroptosis	194	156	41	1	2850	255	0	0.00515464	0.0894737	0.0633724	0.00207935	0	0.197887	0.197887	0.139935
47	mTOR signaling pathway&Notch signaling pathway	Ferroptosis	249	212	41	0	3671	306	0	0	0.083356	0.0589416	0	0	0.166708	0.166708	0.117881
21	Notch signaling pathway	Phagosome	209	59	152	0	2141	166	0	0	0.0775339	0.0548247	0	0	0.194831	0.194831	0.137766
44	HIF-1 signaling pathway&Notch signaling pathway	Peroxisome	245	166	82	3	3280	244	2	0.0122449	0.075	0.0537352	0.0568659	0.00134671	0.175781	0.177128	0.131545
29	HIF-1 signaling pathway&mTOR signaling pathway	Ferroptosis	271	237	41	5	4482	327	1	0.0184502	0.0731816	0.0533665	0.0118531	0.000157529	0.135632	0.13579	0.0963831
20	Notch signaling pathway	Ferroptosis	93	59	41	0	667	48	0	0	0.071964	0.0508862	0	0	0.257265	0.257265	0.181914
56	all	Ferroptosis	324	291	41	5	5394	356	1	0.0154321	0.0661846	0.048055	0.0103559	0.000136502	0.116886	0.117022	0.0830707
35	HIF-1 signaling pathway&mTOR signaling pathway	Peroxisome	317	237	82	1	5504	333	0	0.00315457	0.0605015	0.0428391	0.0151232	0	0.170339	0.170339	0.120922
62	all	Peroxisome	370	291	82	1	6412	358	0	0.0027027	0.0558328	0.039526	0.0110703	0	0.151299	0.151299	0.10727
53	mTOR signaling pathway&Notch signaling pathway	Peroxisome	291	212	82	0	4584	195	0	0	0.0425393	0.0300798	0	0	0.178655	0.178655	0.126328
17	mTOR signaling pathway	Peroxisome	236	156	82	0	3767	157	0	0	0.0416777	0.0294706	0	0	0.204231	0.204231	0.144413
26	Notch signaling pathway	Peroxisome	138	59	82	0	1676	42	0	0	0.0250597	0.0177199	0	0	0.219345	0.219345	0.155101

## Sheet: mtornotch
10000
10325
10542
10641
10670
107080638
11211
1147
127124
153129
1855
1856
1857
1975
1977
1978
201163
207
208
220441
23175
245973
2475
253260
253314
2535
27330
2885
2887
28956
2932
3265
3479
3480
3551
3630
3643
3667
3845
387
389541
4040
4041
4893
51256
51382
51384
51606
5170
51719
523
525
526
528
529
5290
5291
5293
5295
5296
534
54361
54468
54541
55004
55437
55615
5562
5563
5578
5579
5582
5594
5595
5604
5605
5728
57521
57600
58528
5894
6009
6194
6195
6196
6197
6198
6199
6249
6396
64121
64223
6446
64798
64900
6502
6520
652968
6654
6655
673
6794
7124
7132
7248
7249
729438
7471
7472
7473
7474
7475
7476
7477
7478
7479
7480
7481
7482
7483
7484
7855
79109
79726
7976
79899
80326
81029
8131
8140
81617
81929
8321
8322
8323
8324
8325
8326
83667
8408
84219
84335
8503
8649
89780
90423
92335
9296
9470
9550
96459
9663
9675
9681
9706
9894
102723796
10683
11317
113878
1387
1487
1488
151636
171558
182
1840
196403
2033
22938
23220
23385
23462
23493
2648
26508
28514
3065
3066
3280
342371
3516
3714
388585
3955
4242
4851
4853
4854
4855
51107
54567
55534
55851
5663
5664
5986
6310
6868
7088
7089
7090
7091
79816
83464
84441
8650
8850
9253
9541
9612
9794

## Sheet: mTOR
10000
10325
10542
10641
10670
107080638
11211
1147
127124
153129
1855
1856
1857
1975
1977
1978
201163
207
208
220441
23175
245973
2475
253260
253314
2535
27330
2885
2887
28956
2932
3265
3479
3480
3551
3630
3643
3667
3845
387
389541
4040
4041
4893
51256
51382
51384
51606
5170
51719
523
525
526
528
529
5290
5291
5293
5295
5296
534
54361
54468
54541
55004
55437
55615
5562
5563
5578
5579
5582
5594
5595
5604
5605
5728
57521
57600
58528
5894
6009
6194
6195
6196
6197
6198
6199
6249
6396
64121
64223
6446
64798
64900
6502
6520
652968
6654
6655
673
6794
7124
7132
7248
7249
729438
7471
7472
7473
7474
7475
7476
7477
7478
7479
7480
7481
7482
7483
7484
7855
79109
79726
7976
79899
80326
81029
8131
8140
81617
81929
8321
8322
8323
8324
8325
8326
83667
8408
84219
84335
8503
8649
89780
90423
92335
9296
9470
9550
96459
9663
9675
9681
9706
9894

## Sheet: mtor-auto
q	w
10000	3
10325	3
10542	1
10641	1
10670	3
107080638	1
11211	1
1147	1
127124	1
153129	1
1855	1
1856	1
1857	1
1975	1
1977	1
1978	1
201163	1
207	3
208	3
220441	1
23175	1
245973	1
2475	3
253260	1
253314	1
2535	1
27330	1
2885	1
2887	1
28956	1
2932	1
3265	3
3479	1
3480	3
3551	1
3630	3
3643	1
3667	3
3845	3
387	1
389541	1
4040	1
4041	1
4893	3
51256	1
51382	1
51384	1
51606	1
5170	3
51719	1
523	1
525	1
526	1
528	1
529	1
5290	3
5291	3
5293	3
5295	3
5296	3
534	1
54361	1
54468	1
54541	3
55004	1
55437	1
55615	1
5562	3
5563	3
5578	1
5579	1
5582	1
5594	3
5595	3
5604	3
5605	3
5728	3
57521	3
57600	1
58528	3
5894	3
6009	3
6194	1
6195	1
6196	1
6197	1
6198	3
6199	3
6249	1
6396	1
64121	3
64223	3
6446	1
64798	3
64900	1
6502	1
6520	1
652968	1
6654	1
6655	1
673	1
6794	3
7124	1
7132	1
7248	3
7249	3
729438	1
7471	1
7472	1
7473	1
7474	1
7475	1
7476	1
7477	1
7478	1
7479	1
7480	1
7481	1
7482	1
7483	1
7484	1
7855	1
79109	1
79726	1
7976	1
79899	1
80326	1
81029	1
8131	1
8140	1
81617	1
81929	1
8321	1
8322	1
8323	1
8324	1
8325	1
8326	1
83667	1
8408	3
84219	1
84335	3
8503	3
8649	1
89780	1
90423	1
92335	1
9296	1
9470	1
9550	1
96459	1
9663	1
9675	1
9681	1
9706	3
9894	1
10010	2
10533	2
10645	2
11337	2
11345	2
115201	2
116442	2
118471	2
140775	2
1508	2
1509	2
1514	2
1612	2
1613	2
1965	2
203228	2
2081	2
22800	2
22808	2
22863	2
23130	2
23192	2
23604	2
23710	2
26100	2
285973	2
29110	2
29982	2
30849	2
3091	2
3146	2
338382	2
3476	2
3708	2
3916	2
3920	2
4218	2
440275	2
440738	2
441925	2
51100	2
5289	2
53349	2
55014	2
55054	2
55062	2
55102	2
5515	2
5516	2
55255	2
55578	2
55626	2
5566	2
5567	2
5568	2
5580	2
5588	2
5599	2
5601	2
5602	2
572	2
58476	2
5861	2
596	2
598	2
60673	2
6237	2
643246	2
64419	2
64422	2
664	2
6885	2
7189	2
7405	2
7879	2
79065	2
81631	2
81671	2
83452	2
83734	2
84557	2
8471	2
84938	2
84971	2
8660	2
8673	2
8678	2
8837	2
8878	2
8897	2
89849	2
9110	2
9140	2
9342	2
9451	2
9474	2
9711	2
9776	2
9821	2

## Sheet: mtor-mito
q	w
10000	1
10325	1
10542	1
10641	1
10670	1
107080638	1
11211	1
1147	1
127124	1
153129	1
1855	1
1856	1
1857	1
1975	1
1977	1
1978	1
201163	1
207	1
208	1
220441	1
23175	1
245973	1
2475	1
253260	1
253314	1
2535	1
27330	1
2885	1
2887	1
28956	1
2932	1
3265	3
3479	1
3480	1
3551	1
3630	1
3643	1
3667	1
3845	3
387	1
389541	1
4040	1
4041	1
4893	3
51256	1
51382	1
51384	1
51606	1
5170	1
51719	1
523	1
525	1
526	1
528	1
529	1
5290	1
5291	1
5293	1
5295	1
5296	1
534	1
54361	1
54468	1
54541	1
55004	1
55437	1
55615	1
5562	1
5563	1
5578	1
5579	1
5582	1
5594	1
5595	1
5604	1
5605	1
5728	1
57521	1
57600	1
58528	1
5894	1
6009	1
6194	1
6195	1
6196	1
6197	1
6198	1
6199	1
6249	1
6396	1
64121	1
64223	1
6446	1
64798	1
64900	1
6502	1
6520	1
652968	1
6654	1
6655	1
673	1
6794	1
7124	1
7132	1
7248	1
7249	1
729438	1
7471	1
7472	1
7473	1
7474	1
7475	1
7476	1
7477	1
7478	1
7479	1
7480	1
7481	1
7482	1
7483	1
7484	1
7855	1
79109	1
79726	1
7976	1
79899	1
80326	1
81029	1
8131	1
8140	1
81617	1
81929	1
8321	1
8322	1
8323	1
8324	1
8325	1
8326	1
83667	1
8408	3
84219	1
84335	1
8503	1
8649	1
89780	1
90423	1
92335	1
9296	1
9470	1
9550	1
96459	1
9663	1
9675	1
9681	1
9706	1
9894	1
10133	2
10241	2
10370	2
11337	2
11345	2
139341	2
1457	2
1459	2
1460	2
1869	2
192111	2
22800	2
22808	2
2309	2
23710	2
23786	2
283106	2
285973	2
29110	2
3091	2
338382	2
3725	2
4077	2
4286	2
440738	2
441925	2
468	2
5071	2
51024	2
54543	2
55288	2
55626	2
55669	2
5599	2
5601	2
5602	2
5970	2
598	2
6233	2
6237	2
643246	2
64786	2
65018	2
664	2
665	2
6667	2
6714	2
7030	2
7157	2
7311	2
7314	2
7316	2
7879	2
79065	2
7942	2
79735	2
81631	2
84557	2
84749	2
8678	2
8878	2
8887	2
89941	2
9101	2
9451	2
9474	2
9927	2
9958	2

## Sheet: mtor-endo
l	p
10000	1
10325	1
10542	1
10641	1
10670	1
107080638	1
11211	1
1147	1
127124	1
153129	1
1855	1
1856	1
1857	1
1975	1
1977	1
1978	1
201163	1
207	1
208	1
220441	1
23175	1
245973	1
2475	1
253260	1
253314	1
2535	1
27330	1
2885	1
2887	1
28956	1
2932	1
3265	3
3479	1
3480	3
3551	1
3630	1
3643	1
3667	1
3845	1
387	3
389541	1
4040	1
4041	1
4893	1
51256	1
51382	1
51384	1
51606	1
5170	1
51719	1
523	1
525	1
526	1
528	1
529	1
5290	1
5291	1
5293	1
5295	1
5296	1
534	1
54361	1
54468	1
54541	1
55004	1
55437	1
55615	1
5562	1
5563	1
5578	1
5579	1
5582	1
5594	1
5595	1
5604	1
5605	1
5728	1
57521	1
57600	1
58528	1
5894	1
6009	1
6194	1
6195	1
6196	1
6197	1
6198	1
6199	1
6249	1
6396	1
64121	1
64223	1
6446	1
64798	1
64900	1
6502	1
6520	1
652968	1
6654	1
6655	1
673	1
6794	1
7124	1
7132	1
7248	1
7249	1
729438	1
7471	1
7472	1
7473	1
7474	1
7475	1
7476	1
7477	1
7478	1
7479	1
7480	1
7481	1
7482	1
7483	1
7484	1
7855	1
79109	1
79726	1
7976	1
79899	1
80326	1
81029	1
8131	1
8140	1
81617	1
81929	1
8321	1
8322	1
8323	1
8324	1
8325	1
8326	1
83667	1
8408	1
84219	1
84335	1
8503	1
8649	1
89780	1
90423	1
92335	1
9296	1
9470	1
9550	1
96459	1
9663	1
9675	1
9681	1
9706	1
9894	1
10015	2
100287171	2
100526767	2
10092	2
10093	2
10094	2
10095	2
10096	2
10097	2
10109	2
10193	2
10254	2
10552	2
10564	2
10565	2
10617	2
10890	2
10938	2
11021	2
11031	2
11059	2
11267	2
112936	2
11311	2
116983	2
116984	2
116985	2
116986	2
116987	2
116988	2
1173	2
1175	2
118813	2
119016	2
1211	2
1212	2
1213	2
1234	2
128866	2
131890	2
137492	2
138429	2
147179	2
155382	2
156	2
157	2
160	2
1601	2
161	2
163	2
1759	2
1785	2
1956	2
2060	2
2261	2
2263	2
2264	2
22841	2
22905	2
23096	2
23111	2
23325	2
23327	2
23362	2
23396	2
2348	2
2350	2
2352	2
23527	2
23550	2
23624	2
253725	2
254122	2
25978	2
26052	2
26056	2
26119	2
26286	2
27128	2
27131	2
27183	2
27243	2
273	2
274	2
2868	2
2869	2
2870	2
28964	2
29082	2
29924	2
29934	2
30011	2
30844	2
30845	2
30846	2
3105	2
3106	2
3107	2
3133	2
3134	2
3135	2
3303	2
3304	2
3305	2
3306	2
3310	2
3312	2
3482	2
3559	2
3560	2
3561	2
3577	2
3579	2
375	2
377	2
378	2
3798	2
3799	2
3800	2
381	2
382	2
387680	2
3949	2
408	2
4087	2
4088	2
409	2
414189	2
4193	2
4218	2
440073	2
4734	2
50807	2
50855	2
51019	2
51028	2
51100	2
51160	2
5119	2
51324	2
51510	2
51534	2
5156	2
51652	2
51699	2
5337	2
5338	2
5371	2
55040	2
55048	2
55616	2
55680	2
55737	2
55738	2
5584	2
5590	2
56288	2
5662	2
56904	2
57132	2
57154	2
57180	2
57403	2
58513	2
58533	2
5867	2
5868	2
5869	2
5878	2
6011	2
60682	2
64145	2
642517	2
64411	2
644150	2
6455	2
6456	2
6457	2
64744	2
64750	2
653857	2
6642	2
6643	2
6714	2
7037	2
7046	2
7048	2
7189	2
7251	2
729092	2
7456	2
7852	2
7879	2
79643	2
79720	2
80223	2
80230	2
8027	2
81873	2
8218	2
829	2
830	2
832	2
83737	2
8394	2
8395	2
8411	2
84249	2
84313	2
84364	2
84440	2
84552	2
84612	2
857	2
858	2
859	2
867	2
868	2
8723	2
8724	2
8729	2
8766	2
8853	2
8976	2
89853	2
9101	2
9135	2
9146	2
91782	2
9230	2
92421	2
9265	2
9266	2
9267	2
93343	2
93661	2
9372	2
9525	2
9559	2
9727	2
9744	2
9765	2
9798	2
9815	2
9829	2
9897	2
9922	2
998	2

## Sheet: mtor-cellular
q	w
10000	3
10325	1
10542	1
10641	1
10670	1
107080638	1
11211	1
1147	1
127124	1
153129	1
1855	1
1856	1
1857	1
1975	1
1977	1
1978	3
201163	1
207	3
208	3
220441	1
23175	1
245973	1
2475	3
253260	1
253314	1
2535	1
27330	1
2885	1
2887	1
28956	1
2932	1
3265	3
3479	1
3480	1
3551	1
3630	1
3643	1
3667	1
3845	3
387	1
389541	1
4040	1
4041	1
4893	3
51256	1
51382	1
51384	1
51606	1
5170	1
51719	1
523	1
525	1
526	1
528	1
529	1
5290	3
5291	3
5293	3
5295	3
5296	3
534	1
54361	1
54468	1
54541	1
55004	1
55437	1
55615	1
5562	1
5563	1
5578	1
5579	1
5582	1
5594	3
5595	3
5604	3
5605	3
5728	3
57521	1
57600	1
58528	1
5894	3
6009	3
6194	1
6195	1
6196	1
6197	1
6198	1
6199	1
6249	1
6396	1
64121	1
64223	1
6446	1
64798	1
64900	1
6502	1
6520	1
652968	1
6654	1
6655	1
673	1
6794	1
7124	1
7132	1
7248	3
7249	3
729438	1
7471	1
7472	1
7473	1
7474	1
7475	1
7476	1
7477	1
7478	1
7479	1
7480	1
7481	1
7482	1
7483	1
7484	1
7855	1
79109	1
79726	1
7976	1
79899	1
80326	1
81029	1
8131	1
8140	1
81617	1
81929	1
8321	1
8322	1
8323	1
8324	1
8325	1
8326	1
83667	1
8408	1
84219	1
84335	1
8503	3
8649	1
89780	1
90423	1
92335	1
9296	1
9470	1
9550	1
96459	1
9663	1
9675	1
9681	1
9706	1
9894	1
10111	2
10114	2
1017	2
1019	2
1021	2
1026	2
1029	2
1030	2
10758	2
10912	2
1111	2
11200	2
132660	2
1432	2
144715	2
147746	2
163688	2
1647	2
1869	2
1870	2
1871	2
1874	2
1875	2
204851	2
2113	2
22800	2
22808	2
2305	2
2308	2
2309	2
23291	2
23411	2
2626	2
286826	2
28996	2
291	2
292	2
293	2
3105	2
3106	2
3107	2
3133	2
3134	2
3135	2
3364	2
3486	2
3552	2
3569	2
3576	2
3708	2
3709	2
3710	2
3805	2
4087	2
4088	2
4193	2
4361	2
4605	2
4609	2
4616	2
4683	2
472	2
4772	2
4773	2
4775	2
4776	2
4790	2
5054	2
51806	2
545	2
5481	2
54822	2
5499	2
5500	2
5501	2
5530	2
5532	2
5533	2
5534	2
5535	2
55957	2
5600	2
5603	2
5606	2
5608	2
5810	2
5883	2
5925	2
5928	2
5933	2
5934	2
59341	2
595	2
5970	2
6237	2
6300	2
677	2
678	2
7040	2
7042	2
7043	2
7046	2
7048	2
7157	2
7416	2
7417	2
7419	2
776	2
801	2
805	2
808	2
810	2
823	2
824	2
83447	2
83593	2
85417	2
8878	2
890	2
8900	2
891	2
894	2
8945	2
896	2
898	2
90550	2
9133	2
9134	2
91750	2
91860	2
9261	2
983	2
993	2

## Sheet: notch-ferr
q	w
102723796	1
10683	1
11317	1
113878	1
1387	1
1487	1
1488	1
151636	1
171558	1
182	1
1840	1
1855	1
1856	1
1857	1
196403	1
2033	1
22938	1
23220	1
23385	1
23462	1
23493	1
2648	1
26508	1
28514	1
3065	1
3066	1
3280	1
342371	1
3516	1
3714	1
388585	1
3955	1
4242	1
4851	1
4853	1
4854	1
4855	1
51107	1
54567	1
55534	1
55851	1
5663	1
5664	1
5986	1
6310	1
6868	1
7088	1
7089	1
7090	1
7091	1
79816	1
83464	1
84441	1
8650	1
8850	1
9253	1
9541	1
9612	1
9794	1
10162	2
10533	2
112483	2
1356	2
1536	2
2180	2
2181	2
2182	2
23305	2
23516	2
23657	2
246	2
2495	2
2512	2
2729	2
2730	2
2879	2
2937	2
30061	2
3162	2
440738	2
4891	2
5093	2
5094	2
51703	2
55240	2
5621	2
6303	2
64116	2
643246	2
6520	2
7018	2
7037	2
7157	2
7417	2
7419	2
8031	2
81631	2
84557	2
94033	2
9474	2

## Sheet: notch
102723796
10683
11317
113878
1387
1487
1488
151636
171558
182
1840
1855
1856
1857
196403
2033
22938
23220
23385
23462
23493
2648
26508
28514
3065
3066
3280
342371
3516
3714
388585
3955
4242
4851
4853
4854
4855
51107
54567
55534
55851
5663
5664
5986
6310
6868
7088
7089
7090
7091
79816
83464
84441
8650
8850
9253
9541
9612
9794

## Sheet: notch-cell
q	w
102723796	1
10683	1
11317	1
113878	1
1387	3
1487	1
1488	1
151636	1
171558	1
182	1
1840	1
1855	1
1856	1
1857	1
196403	1
2033	3
22938	1
23220	1
23385	1
23462	1
23493	1
2648	1
26508	1
28514	1
3065	3
3066	3
3280	1
342371	1
3516	1
3714	1
388585	1
3955	1
4242	1
4851	1
4853	1
4854	1
4855	1
51107	1
54567	1
55534	1
55851	1
5663	1
5664	1
5986	1
6310	1
6868	1
7088	1
7089	1
7090	1
7091	1
79816	1
83464	1
84441	1
8650	1
8850	1
9253	1
9541	1
9612	1
9794	1
1017	2
1019	2
1021	2
1022	2
1026	2
1027	2
10274	2
1028	2
1029	2
1030	2
1031	2
1032	2
10393	2
10459	2
10735	2
10744	2
10912	2
10926	2
10971	2
1111	2
11200	2
119504	2
1647	2
1869	2
1870	2
1871	2
1874	2
1875	2
23594	2
23595	2
246184	2
25	2
25847	2
25906	2
27127	2
2810	2
2932	2
29882	2
29945	2
4085	2
4087	2
4088	2
4089	2
4171	2
4172	2
4173	2
4174	2
4175	2
4176	2
4193	2
4609	2
4616	2
472	2
494551	2
4998	2
4999	2
5000	2
5001	2
5111	2
51343	2
51433	2
51434	2
51529	2
5347	2
545	2
5591	2
5885	2
5925	2
5933	2
5934	2
595	2
64682	2
6500	2
6502	2
699	2
701	2
7027	2
7029	2
7040	2
7042	2
7043	2
7157	2
7272	2
7465	2
7529	2
7531	2
7532	2
7533	2
7534	2
7709	2
8243	2
8317	2
8318	2
8379	2
8454	2
85417	2
8555	2
8556	2
8697	2
8881	2
890	2
8900	2
891	2
894	2
896	2
898	2
902	2
9088	2
9126	2
9133	2
9134	2
9184	2
9232	2
9700	2
983	2
990	2
991	2
993	2
994	2
995	2
996	2
9978	2

[truncated: 70 more sheets: notch-phag, notch-auto, mtor-phag, mtor-cell, hif-cell, cellcycle, mtornotch-cell, mtornotch-ferr, mtornotch-phag, Ferroptosis, mtor-ferr, hif, Tight junction, mtor-tight, hif-tight, Peroxisome, mtor-pero, hif-perox, Cellular senescence, hif-cellularsene …]
