# Supplementary material for: Elucidating the Molecular Mechanisms of Hederagenin-Regulated Mitophagy in Cervical Cancer SiHa Cells through an Integrative Approach Combining Proteomics and Advanced Network Association Algorithm
Source: J Proteome Res. 2025 Mar 26;24(4):2081–95. doi: 10.1021/acs.jproteome.5c00022 (PMC11976847; doi:10.1021/acs.jproteome.5c00022)
Supplement: Supplementary file 1 — pr5c00022_si_001.zip [file pr5c00022_si_001.zip › Supplementary materials/S5. Results of TOPSIS analysis of associative network .xlsx]

## Sheet: Result
name	BetweennessCentrality	ClosenessCentrality	ClusteringCoefficient	TopologicalCoefficient	Degree Centrality	D+	D-	C	Rank
SRC	0.399344	0.164487	0.0425211	0.0525234	0.287393	0.114079	0.295227	0.721286	1
HIF1A	0.33373	0.159921	0.0653632	0.0683435	0.339629	0.110412	0.259853	0.701802	2
AKT	0.375639	0.159921	0.0102003	0.0495278	0.182923	0.137392	0.269885	0.662658	3
STAT3	0.296234	0.160814	0.0766936	0.0729103	0.235158	0.124397	0.224477	0.643434	4
LC3	0.266707	0.115633	0.0142404	0.0687497	0.156806	0.163908	0.194209	0.542306	5
ULK1	0.253365	0.13146	0.0001	0.0962096	0.0784528	0.180795	0.182482	0.502322	6
Beclin1	0.238547	0.143223	0.0142404	0.0592444	0.156806	0.177271	0.174752	0.496422	7
MTOR	0.229808	0.135797	0.0354509	0.0865987	0.10457	0.178577	0.167706	0.484303	8
Bcl-xl	0.223981	0.157301	0.0102003	0.0534045	0.182923	0.183295	0.167112	0.476909	9
EP300	0.184048	0.165432	0.0643743	0.0620168	0.313511	0.182914	0.165402	0.474862	10
RBX1	0.183317	0.137745	0.101103	0.0953515	0.182923	0.179558	0.152058	0.458538	11
ERBB2	0.183203	0.143223	0.0682767	0.0689058	0.209041	0.186516	0.148586	0.443405	12
IGF1R	0.13733	0.113359	0.0849421	0.115432	0.130688	0.213034	0.118926	0.358253	13
UB	0.160204	0.126274	0.0001	0.0721822	0.10457	0.223876	0.118622	0.346343	14
MEK	0.0001	0.105092	0.212205	0.252388	0.0523352	0.296418	0.141835	0.323638	15
EGFR	0.106661	0.143223	0.0910023	0.078898	0.182923	0.229912	0.106115	0.315793	16
INSR	0.0001	0.091717	0.212205	0.211541	0.0784528	0.29418	0.133272	0.311783	18
INS	0.0001	0.091717	0.212205	0.211541	0.0784528	0.29418	0.133272	0.311783	18
IGF1	0.0001	0.091717	0.212205	0.211541	0.0784528	0.29418	0.133272	0.311783	18
PHD	0.0001	0.119468	0.212205	0.210802	0.0523352	0.296795	0.132315	0.308347	20
PLC纬	0.0001	0.125723	0.212205	0.178589	0.0784528	0.295003	0.126611	0.3003	21.5
EGF	0.0001	0.125723	0.212205	0.178589	0.0784528	0.295003	0.126611	0.3003	21.5
PINK1	0.0001	0.113807	0.212205	0.185454	0.0523352	0.297431	0.127041	0.299291	23
p62	0.0001	0.0976178	0.212205	0.185454	0.0523352	0.297455	0.127015	0.299232	24
TP53	0.10578	0.149156	0.0607015	0.0791845	0.182923	0.234928	0.10009	0.298761	25
IL6R	0.0001	0.109901	0.212205	0.180306	0.0523352	0.2976	0.126022	0.297487	26.5
IL6	0.0001	0.109901	0.212205	0.180306	0.0523352	0.2976	0.126022	0.297487	26.5
ELOC	0.0001	0.127957	0.212205	0.138498	0.130688	0.292183	0.123278	0.296725	29
ELOB	0.0001	0.127957	0.212205	0.138498	0.130688	0.292183	0.123278	0.296725	29
CUL2	0.0001	0.127957	0.212205	0.138498	0.130688	0.292183	0.123278	0.296725	29
p70S6K	0.0001	0.125177	0.212205	0.176301	0.0523352	0.297717	0.125285	0.296181	31
CITED2	0.0001	0.129103	0.212205	0.160283	0.0784528	0.295699	0.123247	0.294184	32
Bcl-2	0.0001	0.127957	0.212205	0.168292	0.0523352	0.298007	0.123788	0.293479	33
JNK	0.0978181	0.144662	0.0708018	0.124242	0.10457	0.241429	0.0937273	0.279652	34
HIF-1尾	0.000608266	0.130271	0.169784	0.134653	0.130688	0.292823	0.10468	0.263343	35
JUN	0.0390287	0.151509	0.131403	0.0962096	0.182923	0.268066	0.0953175	0.262305	36
VHL	0.00632617	0.128527	0.155644	0.118635	0.156806	0.288606	0.0996495	0.256659	37
SP1	0.0170184	0.146129	0.141504	0.097308	0.182923	0.281978	0.0959051	0.253795	38
NBR1	0.0773808	0.109483	0.0708018	0.117567	0.0784528	0.257414	0.0799963	0.237089	39
EDN1	0.0131786	0.123039	0.141504	0.136255	0.0784528	0.290355	0.0893148	0.235244	40
NFKB1	0.00384875	0.130863	0.141504	0.138258	0.0784528	0.296388	0.0893296	0.231593	41
RELA	0.012802	0.135797	0.113223	0.114898	0.156806	0.287403	0.0836276	0.225393	42
ERK	0.041151	0.13516	0.106153	0.106103	0.10457	0.274308	0.0768157	0.218771	43
FOXO3	0.056144	0.142515	0.0708018	0.12656	0.0784528	0.27002	0.0729417	0.212682	44
RAS	0.054609	0.141118	0.0708018	0.117567	0.0784528	0.271574	0.0702643	0.205548	45
TBK1	0.000862384	0.0784863	0.0001	0.216347	0.0523352	0.314886	0.080195	0.202983	46
OPTN	0.0702397	0.093806	0.0001	0.115432	0.0784528	0.273825	0.0673843	0.197487	47
PRKN	0.0373173	0.119468	0.0708018	0.117567	0.0784528	0.282503	0.0643112	0.185434	48
PI3K	0.02975	0.13644	0.0637316	0.0962096	0.130688	0.284997	0.0626911	0.180309	49
VEGFA	0.0473681	0.122516	0.0001	0.144264	0.0523352	0.288552	0.0633967	0.180131	50
NDP52	0.0229717	0.0931995	0.0001	0.173097	0.0523352	0.302227	0.0663551	0.180028	51
EIF4EBP1	0.0473681	0.105864	0.0001	0.144264	0.0523352	0.288573	0.0633268	0.179957	52
MITF	0.0001	0.121997	0.0001	0.0001	0.0262176	0.331057	0.00376937	0.0112577	53
NOX	0.0001	0.118975	0.0001	0.0001	0.0262176	0.33106	0.00351009	0.0104913	54.5
eNOS	0.0001	0.118975	0.0001	0.0001	0.0262176	0.33106	0.00351009	0.0104913	54.5
ATG5	0.0001	0.117519	0.0001	0.0001	0.0262176	0.331061	0.00338521	0.0101218	56.5
PGAM5	0.0001	0.117519	0.0001	0.0001	0.0262176	0.331061	0.00338521	0.0101218	56.5
AMBRA1	0.0001	0.109483	0.0001	0.0001	0.0262176	0.331071	0.00269575	0.00807676	58
p27	0.0001	0.106254	0.0001	0.0001	0.0262176	0.331075	0.00241872	0.00725269	59
RPS6	0.0001	0.0992992	0.0001	0.0001	0.0262176	0.331084	0.00182204	0.00547314	60
FLT1	0.0001	0.0969611	0.0001	0.0001	0.0262176	0.331088	0.00162146	0.0048735	61
FUNDC1	0.0001	0.0926008	0.0001	0.0001	0.0262176	0.331095	0.00124738	0.00375329	62
EIF4E	0.0001	0.086231	0.0001	0.0001	0.0262176	0.331106	0.000700892	0.00211235	63
TBC1D17	0.0001	0.0780614	0.0001	0.0001	0.0262176	0.331121	0	0	64

## Sheet: Z
	BetweennessCentrality	ClosenessCentrality	ClusteringCoefficient	TopologicalCoefficient	Degree Centrality
Z-	0.0001	0.0780614	0.0001	0.0001	0.0262176
Z+	0.399344	0.165432	0.212205	0.252388	0.339629

## Sheet: Weight
	W
BetweennessCentrality	0.494602
ClosenessCentrality	0.00736038
ClusteringCoefficient	0.253073
TopologicalCoefficient	0.135933
Degree Centrality	0.109031
