# Supplementary material for: Elucidating the Molecular Mechanisms of Hederagenin-Regulated Mitophagy in Cervical Cancer SiHa Cells through an Integrative Approach Combining Proteomics and Advanced Network Association Algorithm
Source: J Proteome Res. 2025 Mar 26;24(4):2081–95. doi: 10.1021/acs.jproteome.5c00022 (PMC11976847; doi:10.1021/acs.jproteome.5c00022)
Supplement: Supplementary file 1 — pr5c00022_si_001.zip [file pr5c00022_si_001.zip › Supplementary materials/S7. Results of molecular docking.xlsx]

## Sheet: Sheet1
	lig	Hederagenin
1a28_1	-11	-5.2
1b56_1	-7.5	-7.4
1bl6_1	-7.6	-8.1
1bm6_1	-4.5	-8
1bm6_2	-3
1bm6_3	-4.8	-5.3
1ctr_1	-7.4	-7.9
1d3g_1	-12.1	-6.2
1d3g_2	-9.4	-3.1
1d3g_3	-5.6	80.2
1d3g_4	-5.1	-8.3
1dkf_1	-6.5	-5.3
1dkf_2	-14.7	-8.3
1dls_1	-9.5	-7.5
1dls_2	-9.5	-11.9
1dq8_1	-6	-7
1dq8_2	-2.7	-4.8
1dxo_1	-7.3	-7.5
1dxo_2	-4.8	-5.3
1e7e_1	-5.9	-6.4
1e7e_10	-5.9	-6.5
1e7e_2	-5.9	-6.5
1e7e_3	-5.9	-6.5
1e7e_4	-5.9	-6.5
1e7e_5	-5.8	-6.5
1e7e_6	-5.8	-6.5
1e7e_7	-5.9	-6.4
1e7e_8	-5.9	-6.5
1e7e_9	-5.9	-6.5
1e8z_1	-10.5	-7.7
1fcz_1	-13.9	4.3
1fcz_2	-5.3	-7.8
1fdu_1	-9.5	-7.5
1fdu_2	-10.1	-6
1fe3_1	-5.7	-10
1fm6_1	-8.9	1.1
1fm6_2	-7.7	-5.1
1fm6_3	-10.2	-1.5
1fm6_4	-8	-7.6
1fzv_1	-3.3	35.3
1g3m_1	-7	9.8
1g3m_2	-8.6	-7.2
1gse_1	-5.3	-7.6
1gse_2		-6.3
1gzr_1	-3.6	-6.2
1h6g_1	-3.4	9
1h9o_1	-3.5	-4.3
1h9u_1	-12.4	0.8
1hak_1	-7.4	-7.8
1he3_1	-8	-9.7
1he3_2	-8.6	-9.7
1hov_1	-8.2	-8.7
1hrk_1	-7.7	-9.3
1hrk_2	-7.6	-9.3
1hrk_3	-7.6	-9.3
1hs6_1	-6.7	-4.5
1if4_1	-5	-0.6
1ih0_1	-7.2	-6.8
1irj_1		-6.2
1irj_10		-7.6
1irj_11		-6.6
1irj_12		-6.6
1irj_13		-7.6
1irj_14		-5.4
1irj_15		-5.4
1irj_16		-7.6
1irj_17		-6.6
1irj_18		-6.6
1irj_2		-5.7
1irj_3		-5.7
1irj_4		-6.2
1irj_5		-5.6
1irj_6		-5.6
1irj_7		-7.6
1irj_8		-6
1irj_9		-6
1itu_1	-3.2	-5.4
1itu_2	-3.2	-5.4
1itu_3	-5.6	-5.8
1iz2_1	-7.2	-8.8
1iz2_2	-3.5	-5.9
1j4i_1	-6	-7.9
1j78_1	-4.9	-7.7
1j96_1	-9.7	-9.9
1j96_2	-9.5	-11.7
1jk7_1	-8.9	-7.6
1jqe_1	-8	-10.3
1jqe_2	-9.3	-10.3
1juj_1	-6.7	-9
1juj_2	-8.5	-10.1
1kjr_1	-4.3	-4.8
1l6l_1	-3.3	-5.8
1l6l_2	-3.5	-5.8
1l8j_1	-8.9	-10.2
1lbk_1	-3.6	-7.2
1lbk_2		-8.6
1lhw_1	-9.3	-3.4
1ln3_1	-2.8	21.9
1ln3_2	-2.8	20.9
1ln3_3	-2.8	28.2
1ln3_4	-2.9	20.8
1ln3_5	-2.7	20.9
1ln3_6	-2.8	22.7
1ln3_7	-7	-10.9
1lv2_1	-6.1	-1.9
1m48_1	-7.2	-6.6
1m6d_1	-7.4	-7.4
1m6w_1	-4.1	-9
1m9j_1	-11.9	-9.6
1m9j_2	-5	-6
1mkd_1	-8.1	-8.5
1mkp_1	-4.5
1mrq_1	-9.6	-9.8
1mrq_2	-10.1	-10.3
1n83_1	-11.7	-12.5
1nhz_1	-10	-7.3
1nhz_2	-4	14.2
1nhz_3	-4	13.9
1nhz_4	-4	15.4
1o1v_1	-10.7	-11.9
1o6u_1	-1.9	-3.5
1o6u_10	-1.9	-3.4
1o6u_11	-7.1	-5.4
1o6u_2	-1.9	-3.6
1o6u_3	-1.9	-3.1
1o6u_4	-1.9	-3.4
1o6u_5	-1.9	-3.5
1o6u_6	-1.9	-3.4
1o6u_7	-1.9	-3.5
1o6u_8	-1.9	-3.4
1o6u_9	-1.9	-3.4
1oec_1	-8.2	-8.9
1oiz_1	-6.5	-10.4
1oiz_2	-6.6	-10.4
1oiz_3	-6.7	-10.4
1oj9_1	-12	-7
1oj9_2	-9.8	-1.4
1osh_1	-11	-7.8
1ov4_1	-9.4	-10.2
1p49_1	-2.9	117.2
1p49_2	-4	-5.8
1p49_3	-3.8	-5.8
1p49_4	-3.8	-4.7
1p49_5	-3.8	-4.9
1pj2_1	-2.9	32.1
1pj2_10	-2.9	22.4
1pj2_11	-2.8	29.3
1pj2_12	-2.9	31
1pj2_13	-2.8	22.9
1pj2_14	-2.9	30.9
1pj2_15	-4.2	98.6
1pj2_16	-10	-8.8
1pj2_17	-9.8	-8.8
1pj2_18	-3.3	2.1
1pj2_2	-2.9	30.2
1pj2_3	-2.9	29.5
1pj2_4	-2.9	22.8
1pj2_5	-2.9	28.7
1pj2_6	-2.9	32.5
1pj2_7	-2.9	22.7
1pj2_8	-2.9	23.9
1pj2_9	-2.8	23.1
1pme_1	-2.9	-3.2
1pme_2	-8.8	-8
1pq2_1	-11.8	-10.5
1pq2_2	-5.7	-6.7
1q22_1	-7.3	8.3
1q22_2	-9.2	-11.2
1qcf_1	-3.7	-2.6
1qcf_2	-8.8	-4.9
1qin_1	-4.9	-7.6
1qqs_1	-5	-6
1r7t_1	-4.7	-6.2
1r7t_2	-3.4	-4.1
1r9o_1	-13.3	-7.9
1r9o_2	-8	-5.4
1r9o_3	-2.6
1rbp_1	-9.9	-10
1reu_1	-2.4	13.1
1reu_2	-2.4	7.5
1rhr_1	-7.2	-8.8
1rv1_1	-8.2	-7.9
1rv1_2	-8.2	-7.9
1s0z_1	-12.4	-7.6
1s1p_1	-9.7	-10.7
1s1p_2	-4.2	76.9
1s95_1	-3.6	56.6
1s9j_1	-7.7	-7.6
1s9j_2	-7.6	-7.2
1shj_1	-6.4	-3.6
1snu_1	-8	-9.4
1sz7_1	-7.1	-7
1t84_1	-7.8	-3.4
1tdi_1	-4.7	-9.9
1tjj_1	-3.2	-6.1
1tjj_2	-6.1	-11
1tjj_3	-5.9	-11
1u3w_1	-10.5	-8.3
1u3w_2	-4.9	-8.3
1uhl_1	-7.6	1.6
1uki_1	-8.1	-3.8
1unh_1	-8.6	-2.2
1upw_1	-10.2	-7.5
1utt_1	-10	-7.1
1uwh_1	-11.2	-8.5
1uym_1	-7.7	-7.2
1vjy_1	-10.3	-6
1w6k_1	-2.6	-4.8
1w6k_2	-2.5	-4.8
1w6k_3	-2.5	-4.8
1w6k_4	-2.6	-4.8
1w6k_5	-2.5	-4.8
1w6k_6	-2.6	-4.8
1w6k_7	-2.5	-4.8
1w6k_8	-2.5	-4.8
1w6k_9	-13.1	-9
1w8b_1	-7.8	-7.2
1w8l_1	-5	10.7
1wok_1	-8.4	-9.8
1x0n_1	-8.9	-7.1
1x70_1	-2.7	-4
1x70_2	-2.7	-4.1
1x70_3	-2.7	-4.1
1x70_4	-8.9	-8.4
1xan_1	-10.1	-8.7
1xan_2	-6.4	-7.7
1xap_1	-14	-0.6
1xdd_1	-7.2	-7.2
1xil_1	-3.1	20.7
1xil_2	-3.1	15.6
1xil_3	-3.1	19.7
1xil_4	-3.1	15.5
1xil_5	-3.1	15.6
1xil_6	-3.1	22
1xil_7	-3.1	15.5
1xil_8	-3.1	22
1xlz_1	-2.4
1xlz_2	-2.4
1xlz_3	-7.3	-8.5
1xv9_1	-6.6	-2.1
1ya3_1	-11.3	-4.5
1ya8_1	-2.7	-4.9
1ya8_2	-4.3	-6.3
1ya8_3	-6.5	-7.9
1ya8_4	-3.6
1yw9_1	-8.5	-7.9
1zvx_1	-9.1	-7.7
1zxc_1	-7.5	-7.8
2agt_1	-10.5	-11.6
2agt_2	-9.6	-8.4
2agt_3	-3.9	-3.3
2auh_1	-3.1	-4.7
2auh_2	-3.2	-4.7
2auh_3	-3.2	-4.7
2b1z_1	-3.5	-3.5
2b1z_2	-3.6	-3.5
2b1z_3	-3.6	1.1
2b1z_4	-10.6	3.1
2br1_1	-8.2	-9.1
2bu5_1	-9.4	-10.5
2bxr_1	-10.9	-7.4
2bxr_2	-6.5	-11
2c90_1	-5.7	9.4
2c90_2	-5.1	-6.3
2f4j_1	-9	-10.1
2f6t_1	-7.4	-7.2
2g1y_1	-2.9	-3.9
2g1y_2	-8.5	-9.4
2gpq_1		-6.9
2gpq_10		-5.1
2gpq_11		-4.4
2gpq_12		-4.4
2gpq_13		-4
2gpq_14		-4.9
2gpq_15		-2.5
2gpq_16		-2.8
2gpq_17		-4.1
2gpq_18		-4.9
2gpq_19		-2.9
2gpq_2		-6.1
2gpq_20		-2.9
2gpq_21		-7.6
2gpq_22		-6.2
2gpq_23		-4.9
2gpq_24		-4.9
2gpq_25		-8.1
2gpq_26		-8.2
2gpq_27		-8.5
2gpq_28		-8.5
2gpq_29		-5.8
2gpq_3		-4
2gpq_30		-5.7
2gpq_31		-5.7
2gpq_32		-5.7
2gpq_33		-5.7
2gpq_34		-5.8
2gpq_35		-5.7
2gpq_36		-5.7
2gpq_37		-5.7
2gpq_38		-5.8
2gpq_39		-5.7
2gpq_4		-4
2gpq_40		-5.7
2gpq_41		-5.3
2gpq_42		-5.7
2gpq_43		-4.9
2gpq_44		-4.9
2gpq_45		-6.1
2gpq_46		-7.7
2gpq_47		-8
2gpq_48		-8
2gpq_49		-5.3
2gpq_5		-7.3
2gpq_50		-6
2gpq_51		-5.5
2gpq_52		-5.6
2gpq_53		-5
2gpq_54		-5.2
2gpq_55		-5.6
2gpq_56		-5.5
2gpq_57		-5
2gpq_58		-5
2gpq_59		-5.5
2gpq_6		-6.8
2gpq_60		-5.5
2gpq_7		-5.5
2gpq_8		-5.5
2gpq_9		-5.4
2h42_1	-9.8	-10.8
2h8h_1	-4.7	-5.9
2h8h_2	-9.6	-8.6
2hmb_1	-5	-8.9
2i3i_1	-6.1	-6.8
2i6b_1	-7.8	-9.2
2j5f_1	-8.1	-7.7
2j95_1	-8.4	-8.6
2o65_1	-9.3	-9.1
2o9i_1	-10.2	-8.7
2oo8_1	-8.9	-7.9
2p3g_1	-9	-7
2pe0_1	-2.3	-3.6
2pe0_2	-7.9	-7.1
2pe0_3	-2.7
2pe0_4	-2.7
2pe0_5	-2.6
2pg2_1	-6	-8.1
2pg2_2	-8.7	-9.2
2pin_1	-9.1	-0.6
2pin_2	-5.5	-7.3
2pjl_1	-11.1	-0.5
2pkl_1	-10.7	3.6
2pkl_2	-5.1	-6.3
2qtu_1	-10.6	3.9
2qu2_1	-7.6	-9.5
2rfn_1	-11.1	-7.8
2shp_1	-6.3	-4.1
2uw9_1	-2.9	-2.6
2uw9_2	-9.5	-9.1
2uzd_1	-3.6	14.6
2uzd_2	-8.8	-5.3
2uzd_3	-3.6	7.7
2uzd_4	-8	-9.4
2vd1_1	-4.6	-7.2
2vtr_1	-7.4	-2.2
2w1f_1	-8.4	-6.8
2zas_1	-9.3	43.3
2zas_2	-1.8
2zm3_1	-2.9	-4.5
2zm3_2	-2.9	-4.5
2zm3_3	-2.9	-4.5
2zm3_4	-7.9	-9.1
3blr_1	-2.6	-4.5
3blr_2	-9.9	-8
3bmy_1	-7.6	-8.1
3cbs_1	-7.6	-7.1
3cjg_1		62.8
3cjg_2		14.6
3cjg_3	-8.5	-9.1
3czr_1	-10.3	-11.5
3czr_2	-8.7	-11.1
3f0r_1	-7.2	-8.4
3f0r_2	-6.5	-8.4
3f7z_1	-3.7	-5.3
3f7z_2	-8.4	-8.7
3fzk_1	-3.5
3fzk_2	-7.4	-7.8
3gam_1	-5	-6.9
3gam_2	-8.9	-8.1
3hvc_1	-8.6	-5.6
3hvc_2	-8.7	-5.6
830c_1	-9.5	-7.6
