# Supplementary material for: Elucidating the Molecular Mechanisms of Hederagenin-Regulated Mitophagy in Cervical Cancer SiHa Cells through an Integrative Approach Combining Proteomics and Advanced Network Association Algorithm
Source: J Proteome Res. 2025 Mar 26;24(4):2081–95. doi: 10.1021/acs.jproteome.5c00022 (PMC11976847; doi:10.1021/acs.jproteome.5c00022)
Supplement: Supplementary file 1 — pr5c00022_si_001.zip [file pr5c00022_si_001.zip › Supplementary materials/S8. Results of screening.xlsx]

## Sheet: Sheet1
PDBID	gene_symbol
1n83	RORA
1dls	DHFR
1o1v	FABP6
1j96	AKR1C2
2agt	AKR1B1
3czr	HSD11B1
1q22	SULT2B1
1tjj	GM2A
2bxr	MAOA
1ln3	PCTP
2h42	PDE5A
1s1p	AKR1C3
2bu5	PDK2
1oiz	TTPA
1jqe	HNMT
1mrq	AKR1C1
1l8j	PROCR
1ov4	SULT2A1
1juj	TYMS
2f4j	ABL1
1fe3	FABP7
1rbp	RBP4
1tdi	GSTA3
1wok	PARP1
1he3	BLVRB
2qu2	BACE1
2uzd	CCNA2
1snu	ITK
2g1y	REN
1hrk	FECH
2i6b	ADK
2pg2	KIF11
2zm3	IGF1R
2br1	CHEK1
3cjg	KDR
1m6w	ADH5
2hmb	FABP3
1oec	FGFR2
1rhr	CASP3
1iz2	SERPINA1
1hov	MMP2
3f7z	GSK3B
1lbk	GSTP1
2j95	F10
2gpq	EIF4E
1xlz	PDE4B
1mkd	PDE4D
3f0r	HDAC8
1u3w	ADH1C
1d3g	DHODH
3bmy	HSP90AA1
1bl6	MAPK14
1bm6	MMP3
1j4i	FKBP1A
1ya8	CES1
1ctr	CALM1
1fcz	RARG
3fzk	HSPA8
1hak	ANXA5
1zxc	ADAM17
1j78	GC
1xan	GSR
1irj	S100A9
1qin	GLO1
1gse	GSTA1
1dxo	NQO1
2pin	THRB
2vd1	HPGDS
1dq8	HMGCR
3gam	NQO2
2i3i	BIRC7
1pq2	CYP2C8
1e7e	ALB
2pkl	AR
2c90	F2
1gzr	IGF1
1r7t	ABO
1qqs	LCN2
1m9j	NOS3
2h8h	SRC
1l6l	APOA2
1p49	STS
1itu	DPEP1
