# Supplementary material for: Elucidating the Molecular Mechanisms of Hederagenin-Regulated Mitophagy in Cervical Cancer SiHa Cells through an Integrative Approach Combining Proteomics and Advanced Network Association Algorithm
Source: J Proteome Res. 2025 Mar 26;24(4):2081–95. doi: 10.1021/acs.jproteome.5c00022 (PMC11976847; doi:10.1021/acs.jproteome.5c00022)
Supplement: Supplementary file 1 — pr5c00022_si_001.zip [file pr5c00022_si_001.zip › Supplementary materials/S9. Results of TOPSIS analysis of physical network.xlsx]

## Sheet: Result
name	BetweennessCentrality	ClosenessCentrality	ClusteringCoefficient	TopologicalCoefficient	DegreeCentrality	D+	D-	C	Rank
SRC	0.597855	0.112581	0.0764847	0.0730782	0.391035	0.161936	0.394772	0.709118	1
HSP90AA1	0.513492	0.103304	0.0314373	0.0567769	0.564784	0.186494	0.356786	0.656726	2
SERPINA1	0.396763	0.0936588	0.0001	0.120394	0.130412	0.250927	0.258393	0.507329	3
ALB	0.300602	0.0765182	0.0001	0.0702714	0.260723	0.280971	0.202058	0.418314	4
GSTA1	0.0001	0.0542124	0.305639	0.280785	0.130412	0.400314	0.203875	0.337436	6
GSTA3	0.0001	0.0542124	0.305639	0.280785	0.130412	0.400314	0.203875	0.337436	6
HPGDS	0.0001	0.0542124	0.305639	0.280785	0.130412	0.400314	0.203875	0.337436	6
AKR1C1	0.0001	0.0496584	0.305639	0.280785	0.0869744	0.404062	0.202849	0.334232	8.5
AKR1C2	0.0001	0.0496584	0.305639	0.280785	0.0869744	0.404062	0.202849	0.334232	8.5
PDE4B	0.0001	0.063863	0.305639	0.252717	0.0869744	0.40385	0.196024	0.326775	10
MAPK14	0.187524	0.0856623	0.101946	0.133426	0.173849	0.310737	0.147286	0.321569	11
CALM1	0.0001	0.0748074	0.305639	0.194421	0.0869744	0.405075	0.18355	0.311828	12.5
NOS3	0.0001	0.0748074	0.305639	0.194421	0.0869744	0.405075	0.18355	0.311828	12.5
GSTP1	0.144341	0.0672865	0.152869	0.168511	0.173849	0.324239	0.146602	0.311362	14
AR	0.000812302	0.0902873	0.254716	0.148698	0.173849	0.400578	0.154464	0.278292	15
PDE4D	0.144341	0.0828338	0.101946	0.132788	0.130412	0.338121	0.123213	0.267079	16
ABL1	0.0290373	0.0919421	0.203793	0.171813	0.130412	0.38858	0.13494	0.257755	17
GSK3B	0.0323762	0.0927925	0.203793	0.148698	0.173849	0.384494	0.132801	0.256722	18
MMP2	0.147012	0.077703	0.0001	0.112374	0.130412	0.35975	0.107733	0.230454	19
AKR1C3	0.0989319	0.0607715	0.101946	0.144453	0.130412	0.362789	0.106137	0.22634	20
IGF1R	0.0256093	0.0902873	0.152869	0.142197	0.173849	0.393707	0.109295	0.217286	21
IGF1	0.000545189	0.0682006	0.0001	0.280785	0.0869744	0.435045	0.120616	0.217068	22
FKBP1A	0.0508515	0.0642717	0.101946	0.187224	0.130412	0.387334	0.104685	0.212765	23
KDR	0.0240066	0.0894821	0.101946	0.161494	0.130412	0.403313	0.0926787	0.186855	24
F10	0.070885	0.0710985	0.0001	0.168511	0.130412	0.395852	0.0882148	0.182237	25
CASP3	0.100267	0.0765182	0.0001	0.112374	0.130412	0.383829	0.0833334	0.178382	26
F2	0.00944896	0.0607715	0.0001	0.19658	0.0869744	0.431809	0.0850419	0.164539	27
BACE1	0.0508515	0.0607715	0.0001	0.168511	0.0869744	0.410495	0.0797812	0.162727	28
ADK	0.0001	0.256787	0.0001	0.0001	0.0435372	0.452865	0.048811	0.097296	34.5
NQO1	0.0001	0.256787	0.0001	0.0001	0.0435372	0.452865	0.048811	0.097296	34.5
AKR1B1	0.0001	0.256787	0.0001	0.0001	0.0435372	0.452865	0.048811	0.097296	34.5
FABP7	0.0001	0.256787	0.0001	0.0001	0.0435372	0.452865	0.048811	0.097296	34.5
ANXA5	0.0001	0.256787	0.0001	0.0001	0.0435372	0.452865	0.048811	0.097296	34.5
S100A9	0.0001	0.256787	0.0001	0.0001	0.0435372	0.452865	0.048811	0.097296	34.5
CCNA2	0.0001	0.256787	0.0001	0.0001	0.0435372	0.452865	0.048811	0.097296	34.5
KIF11	0.0001	0.256787	0.0001	0.0001	0.0435372	0.452865	0.048811	0.097296	34.5
DHFR	0.0001	0.256787	0.0001	0.0001	0.0435372	0.452865	0.048811	0.097296	34.5
TYMS	0.0001	0.256787	0.0001	0.0001	0.0435372	0.452865	0.048811	0.097296	34.5
SULT2A1	0.0001	0.256787	0.0001	0.0001	0.0435372	0.452865	0.048811	0.097296	34.5
SULT2B1	0.0001	0.256787	0.0001	0.0001	0.0435372	0.452865	0.048811	0.097296	34.5
CHEK1	0.0001	0.074254	0.0001	0.0001	0.0435372	0.454898	0.00584674	0.0126898	42
HDAC8	0.0001	0.074254	0.0001	0.0001	0.0435372	0.454898	0.00584674	0.0126898	42
HSPA8	0.0001	0.074254	0.0001	0.0001	0.0435372	0.454898	0.00584674	0.0126898	42
LCN2	0.0001	0.0600448	0.0001	0.0001	0.0435372	0.455226	0.00250221	0.00546659	44
RBP4	0.0001	0.0593354	0.0001	0.0001	0.0435372	0.455243	0.00233524	0.00510347	47
APOA2	0.0001	0.0593354	0.0001	0.0001	0.0435372	0.455243	0.00233524	0.00510347	47
GC	0.0001	0.0593354	0.0001	0.0001	0.0435372	0.455243	0.00233524	0.00510347	47
BIRC7	0.0001	0.0593354	0.0001	0.0001	0.0435372	0.455243	0.00233524	0.00510347	47
PARP1	0.0001	0.0593354	0.0001	0.0001	0.0435372	0.455243	0.00233524	0.00510347	47
PROCR	0.0001	0.0560262	0.0001	0.0001	0.0435372	0.455323	0.00155631	0.00340639	50
FABP3	0.0001	0.051702	0.0001	0.0001	0.0435372	0.45543	0.000538492	0.00118098	51
HMGCR	0.0001	0.0494142	0.0001	0.0001	0.0435372	0.455488	0	0	52

## Sheet: Z
	BetweennessCentrality	ClosenessCentrality	ClusteringCoefficient	TopologicalCoefficient	DegreeCentrality
Z-	0.0001	0.0494142	0.0001	0.0001	0.0435372
Z+	0.597855	0.256787	0.305639	0.280785	0.564784

## Sheet: Weight
	W
BetweennessCentrality	0.403334
ClosenessCentrality	0.0554029
ClusteringCoefficient	0.285143
TopologicalCoefficient	0.182651
DegreeCentrality	0.0734702
